# Supplementary material for: Epigenetic Signatures of Social Defeat Stress Varying Duration
Source: Int J Mol Sci. 2025 Dec 19;27(1):18. doi: 10.3390/ijms27010018 (PMC12785521; doi:10.3390/ijms27010018)
Supplement: Supplementary file 1 [file ijms-27-00018-s001.zip › Supplementary Table S1.xlsx]

## Sheet: ST1a
Supplementary Table S1a
The list of single-nucleosome cCRE DE peaks (p.val<0.05) of S10 group compared to NS group
Peak location			log2FoldChange	p.value	Gene name	cCRE type
chr6	56798156	56798157	0.793339	4.16746e-05	Kbtbd2	pELS
chr17	29033691	29033692	0.866274	5.36736e-05	Srsf3	pELS
chr1	75381538	75381539	-1.21523	7.04916e-05	Speg	pELS
chr3	52268151	52268152	0.836846	0.000121807	Foxo1	PLS
chr10	111508080	111508081	0.841888	0.000131382	Phlda1	pELS
chr5	5514293	5514294	0.7061	0.000225728	Cldn12	pELS
chr8	4678083	4678084	0.693978	0.000252963	Gm7461	pELS
chr11	72606771	72606772	1.17266	0.000274125	Ube2g1	pELS
chr2	65567408	65567409	1.36824	0.000282226	Scn3a	PLS
chr8	66697294	66697295	0.833892	0.000361131	Npy1r	PLS
chr16	10786201	10786202	-0.626532	0.000384334	Socs1	pELS
chr2	151038848	151038849	0.588541	0.000403803	Nanp	pELS
chr2	51934284	51934285	1.31623	0.000405391	Rbm43	pELS
chr3	105451113	105451114	-0.8369	0.000441642	Kcnd3os	pELS
chr15	59633983	59633984	-1.16461	0.000456139	Trib1	dELS
chr7	110061220	110061221	0.498216	0.000468419	Zfp143	PLS
chr4	133278081	133278082	1.03892	0.000478986	Tmem222	pELS
chr9	38718420	38718421	0.967761	0.000483291	Vwa5a	PLS
chr9	124281899	124281900	0.621252	0.000541463	Gm39469	pELS
chr9	59658120	59658121	1.04647	0.000585811	Pkm	pELS
chr8	70753476	70753477	-1.12778	0.000682189	Rab3a	pELS
chr10	18023177	18023178	0.666823	0.00069275	Abracl	PLS
chr2	94406206	94406207	0.490047	0.000703727	2810002D19Rik	PLS
chr5	76951622	76951623	0.825709	0.000777127	Ppat	PLS
chr3	80801352	80801353	0.840466	0.00080597	Gria2	pELS
chr10	58255824	58255825	0.572907	0.000816772	Gcc2	pELS
chr5	130172350	130172351	-0.583791	0.00085936	Rabgef1	pELS
chr3	55464351	55464352	0.919131	0.000969674	Dclk1	dELS
chr15	88891312	88891313	-0.791978	0.000989479	Gm20621	pELS
chr12	54655690	54655691	0.774334	0.0011245	Sptssa	pELS
chr14	27508674	27508675	0.678638	0.00112976	Ccdc66	PLS
chr4	82503397	82503398	1.12855	0.00118852	Nfib	pELS
chr11	106658249	106658250	-1.0478	0.00120312	Pecam1	dELS
chr3	88502795	88502796	-0.532005	0.00121471	Lmna	pELS
chr1	178318624	178318625	0.650281	0.00124513	B230369F24Rik	PLS
chr9	98965238	98965239	-1.17075	0.00127602	Foxl2os	CTCF-only
chr1	162549142	162549143	1.18615	0.00129374	Eef1aknmt	pELS
chr5	149031573	149031574	-0.544327	0.00138079	Gm15411	dELS
chr19	10240484	10240485	-0.723462	0.00142626	Myrf	pELS
chr4	147848605	147848606	0.828874	0.0014476	Zfp933	PLS
chr9	20492087	20492088	0.753981	0.00145856	Zfp426	pELS
chr2	118883394	118883395	-0.644584	0.00150407	Ivd	dELS
chr5	121829003	121829004	-0.968948	0.00150493	Sh2b3	dELS
chr13	54622444	54622445	-0.648813	0.00155673	Faf2	pELS
chr17	24687565	24687566	-0.843425	0.00158622	Syngr3	dELS
chr15	99224611	99224612	-0.861002	0.00158778	Kcnh3	pELS
chr4	40269705	40269706	0.431868	0.00159027	Smim27	PLS
chr4	49632379	49632380	0.443179	0.00162315	Rnf20	pELS
chr5	135544507	135544508	-0.495669	0.00162518	Hip1	pELS
chr5	129942464	129942465	-0.572212	0.00164899	Vkorc1l1	pELS
chr11	101626808	101626809	-0.887794	0.00170029	Rdm1	pELS
chr5	36530072	36530073	0.602916	0.00174404	Tbc1d14	pELS
chr18	60501631	60501632	-0.534267	0.00175399	Smim3	pELS
chr9	45905680	45905681	0.932134	0.00181542	Rnf214	pELS
chr9	43103687	43103688	0.946191	0.00182119	Arhgef12	pELS
chr2	11776713	11776714	0.958945	0.00184941	Fbh1	pELS
chr3	88216688	88216689	0.922274	0.00191845	Gm25641	pELS
chrX	23694267	23694268	0.864611	0.00194775	Wdr44	pELS
chr10	60277814	60277815	0.434712	0.00196776	Psap	PLS
chr3	104639317	104639318	-0.462901	0.0019957	Slc16a1	pELS
chr15	98791392	98791393	-0.919393	0.00208132	Wnt1	pELS
chr16	41534435	41534436	1.06672	0.00210698	Lsamp	pELS
chr7	57510155	57510156	-1.07941	0.00212523	Gabra5	PLS
chr8	3500240	3500241	0.453232	0.00213172	Mcoln1	pELS
chr9	98955595	98955596	-0.722357	0.00217131	Foxl2os	pELS
chr9	101076464	101076465	0.617228	0.00217886	Msl2	pELS
chr9	90113591	90113592	0.651149	0.00225419	Morf4l1	pELS
chr13	23572030	23572031	1.01528	0.00226406	Hist1h2bg	pELS
chr15	79774145	79774146	0.418649	0.00226666	Dnal4	PLS
chr4	43579234	43579235	0.691955	0.0022741	Rgp1	pELS
chr12	49391774	49391775	0.80015	0.00228837	3110039M20Rik	pELS
chr8	3588034	3588035	-0.550397	0.00230091	Camsap3	pELS
chr10	96621652	96621653	0.766612	0.00234029	Btg1	dELS
chr13	83726828	83726829	0.998457	0.002354	C130071C03Rik	pELS
chr18	43393388	43393389	0.806536	0.00237693	Dpysl3	PLS
chr15	27785762	27785763	0.977494	0.00245638	Trio	dELS
chr2	33641286	33641287	-1.09758	0.00245714	C130021I20Rik	PLS
chr2	109918801	109918802	0.600744	0.00247012	Lgr4	pELS
chr3	35754952	35754953	0.745361	0.00248081	Atp11b	pELS
chr1	161251388	161251389	0.744377	0.00250752	Prdx6	PLS
chr11	42420965	42420966	0.810846	0.00252077	Gabrb2	pELS
chr11	78244907	78244908	1.08908	0.00256285	Sdf2	pELS
chr16	85173409	85173410	-0.48576	0.00259354	App	pELS
chr16	52451458	52451459	0.807451	0.00261356	Alcam	pELS
chr7	47008905	47008906	0.672126	0.00263771	Gm32031	pELS
chr4	106805206	106805207	-1.11497	0.00265443	Acot11	PLS
chr14	73384630	73384631	0.565712	0.00269328	Itm2b	pELS
chr3	106721774	106721775	0.727078	0.00271416	Lrif1	PLS
chr15	43282041	43282042	0.756801	0.00271756	Eif3e	pELS
chr16	45158991	45158992	0.459292	0.00272029	Atg3	pELS
chr14	73383129	73383130	0.831523	0.00272705	Itm2b	dELS
chr11	68853814	68853815	-0.975227	0.0027279	Ndel1	pELS
chr4	119233425	119233426	-0.479877	0.00273569	P3h1	pELS
chr2	61656406	61656407	0.641891	0.00281771	Tank	dELS
chr6	56796879	56796880	0.713609	0.00282908	Kbtbd2	pELS
chr16	84834265	84834266	0.705711	0.00284366	Atp5j	PLS
chr4	117883547	117883548	-0.710137	0.00287486	B4galt2	PLS
chr4	152130893	152130894	-1.08943	0.00287572	Espn	pELS
chr4	94978589	94978590	0.598189	0.00288345	Mysm1	pELS
chr4	34614780	34614781	0.380009	0.00291583	Orc3	PLS
chr17	35320915	35320916	-0.78302	0.00293835	H2	pELS
chr8	26014953	26014954	0.632739	0.00304195	Fnta	pELS
chr7	142967610	142967611	-0.718529	0.0030735	Ascl2	pELS
chr7	141194456	141194457	-0.50591	0.00307792	Lrrc56	pELS
chr5	142630013	142630014	-0.486871	0.00310222	Wipi2	pELS
chr6	5110418	5110419	0.85093	0.00310691	Ppp1r9a	dELS
chr12	112143845	112143846	-0.892651	0.0031231	Kif26a	dELS
chr19	9983617	9983618	0.668635	0.00312481	Fth1	pELS
chr2	65931824	65931825	0.65366	0.00312656	Csrnp3	PLS
chr18	67246002	67246003	0.56563	0.00314979	Mppe1	PLS
chr11	76623153	76623154	-0.60464	0.00315103	Abr	dELS
chr1	168427284	168427285	1.03582	0.00315104	Pbx1	dELS
chr6	91411791	91411792	-0.760571	0.00315811	Gm30437	pELS
chr3	22075573	22075574	0.712867	0.00317918	Gm43672	pELS
chr2	48814007	48814008	0.867843	0.00323891	Acvr2a	PLS
chr14	103350081	103350082	0.611711	0.00325747	Mycbp2	dELS
chr14	70076486	70076487	-0.83443	0.00326337	Egr3	pELS
chr13	95961761	95961762	1.06003	0.00333593	Sv2c	dELS
chr7	73540169	73540170	1.32692	0.00335341	Chd2	pELS
chr5	65538298	65538299	0.863958	0.00335466	Ube2k	pELS
chr17	26253669	26253670	-0.564596	0.00337942	Luc7l	pELS
chr11	116534102	116534103	-0.958904	0.00338612	Sphk1	pELS
chr15	58033611	58033612	1.02776	0.00339116	9130401M01Rik	pELS
chr18	10180056	10180057	0.913958	0.00343985	Rock1	DNase-H3K4me3
chr14	54527572	54527573	-0.640618	0.00346476	Prmt5	dELS
chr13	23697707	23697708	1.11932	0.00349541	Hist1h4c	pELS
chr2	166152048	166152049	-1.00559	0.00355896	Sulf2	dELS
chr2	15049170	15049171	0.522658	0.00362272	Nsun6	PLS
chr1	74784524	74784525	-0.696236	0.0036346	Wnt6	DNase-H3K4me3
chr12	49393761	49393762	1.04524	0.0037007	3110039M20Rik	dELS
chr8	64692083	64692084	0.714517	0.00372097	Cpe	pELS
chr5	29735234	29735235	1.05563	0.00372615	Dnajb6	pELS
chr10	82860215	82860216	0.605537	0.00377965	Txnrd1	PLS
chr5	24474975	24474976	-0.859929	0.00385648	Agap3	pELS
chr13	19618759	19618760	1.36366	0.00387656	Epdr1	pELS
chr12	49388501	49388502	1.11636	0.00391857	3110039M20Rik	pELS
chrX	95164190	95164191	1.11832	0.00394003	Arhgef9	dELS
chr19	44294794	44294795	0.522837	0.00400679	Scd2	pELS
chr5	139792113	139792114	-0.532947	0.00401567	Mafk	pELS
chr15	103241714	103241715	-1.09066	0.00404362	Hnrnpa1	pELS
chr5	148928175	148928176	0.95992	0.00409862	Katnal1	pELS
chr11	69757875	69757876	0.912109	0.00410781	Polr2a	pELS
chr10	59879143	59879144	0.766045	0.00418231	Dnajb12	pELS
chr7	44848182	44848183	-0.611853	0.00431749	Tbc1d17	pELS
chr5	21425253	21425254	0.400243	0.00437382	Fam185a	pELS
chr5	135675002	135675003	-0.950001	0.00437849	Por	dELS
chr4	59190872	59190873	1.07733	0.00443339	Ugcg	pELS
chr18	69519908	69519909	0.854177	0.00445501	Tcf4	PLS
chr4	115738227	115738228	0.534709	0.00445802	Efcab14	PLS
chr5	146833036	146833037	0.484891	0.00448225	Rpl21	PLS
chr13	74010265	74010266	0.45334	0.00453172	Tppp	pELS
chr9	57765877	57765878	-0.571874	0.00459587	Clk3	PLS
chr5	148928334	148928335	0.614625	0.00459647	Katnal1	pELS
chr11	95858987	95858988	-0.553606	0.00462769	4833417C18Rik	PLS
chr1	178406336	178406337	0.49978	0.00464304	Efcab2	pELS
chr2	30124192	30124193	0.41748	0.00466177	Zer1	pELS
chr9	63757100	63757101	0.524659	0.00467495	Smad3	pELS
chr11	120661078	120661079	-0.822271	0.00469885	Notum	pELS
chr12	31712376	31712377	1.12391	0.0047298	Gpr22	pELS
chr17	31636877	31636878	-0.578318	0.00474171	Cbs	pELS
chr13	95375531	95375532	0.677731	0.004742	Aggf1	PLS
chr16	77420282	77420283	0.940332	0.00475194	9430053O09Rik	pELS
chr9	83317698	83317699	1.02097	0.00478727	Gm46123	dELS
chr7	125445032	125445033	0.56445	0.00483009	Kdm8	pELS
chr3	5221597	5221598	0.722074	0.00484539	Zfhx4	pELS
chr19	10457472	10457473	-1.08738	0.00488954	Lrrc10b	PLS
chr12	12940511	12940512	-0.632777	0.00491045	Mycn	PLS
chr2	174329060	174329061	-0.742233	0.00498048	Gnas	pELS
chr17	27587599	27587600	-1.06199	0.0049846	Nudt3	dELS
chr2	138278272	138278273	0.89304	0.00499431	Btbd3	PLS
chr9	121298208	121298209	0.551053	0.00500172	Trak1	pELS
chr4	116463700	116463701	-0.446019	0.00500486	Mast2	PLS
chr11	62456279	62456280	0.837142	0.00500847	Ncor1	pELS
chr15	34084418	34084419	0.76309	0.00501336	Mtdh	pELS
chr1	179668537	179668538	-0.452919	0.00505987	Sccpdh	pELS
chrX	9662439	9662440	0.590364	0.00509443	Dynlt3	pELS
chr9	20492247	20492248	0.848079	0.00509877	Zfp426	pELS
chr16	77597136	77597137	1.13113	0.00510632	Mir99a	pELS
chr12	59012502	59012503	0.808415	0.00510831	Sec23a	pELS
chr8	70527523	70527524	0.477447	0.00511108	Fkbp8	PLS
chr5	110177156	110177157	-0.49386	0.00518018	Golga3	pELS
chr1	164454903	164454904	0.767787	0.0051913	Atp1b1	dELS
chr3	87906930	87906931	-0.523994	0.00523994	Hdgf	pELS
chr16	32431240	32431241	-0.375507	0.00525823	Pcyt1a	PLS
chr7	29769574	29769575	-0.889771	0.00526237	Zfp84	pELS
chr5	76951735	76951736	0.506922	0.00527041	Ppat	PLS
chr2	125781154	125781155	1.06124	0.00529782	Secisbp2l	pELS
chr18	40218745	40218746	0.682412	0.00530107	Yipf5	pELS
chr3	121426053	121426054	-0.696278	0.00530257	Cnn3	pELS
chr10	125389745	125389746	0.628587	0.00536265	Slc16a7	PLS
chr7	29818837	29818838	0.731398	0.00539224	Zfp790	dELS
chr13	41250409	41250410	-0.450387	0.005462	Smim13	pELS
chr7	55963037	55963038	0.985614	0.00549712	A230056P14Rik	pELS
chr10	62650560	62650561	0.506506	0.00550456	Ddx50	pELS
chrX	153695209	153695210	0.940624	0.00550483	Kctd12b	pELS
chr2	156313354	156313355	1.05565	0.0055558	Scand1	pELS
chr11	102406893	102406894	-0.51318	0.00557837	Slc25a39	pELS
chr7	133709206	133709207	0.515125	0.00560203	Uros	PLS
chr16	59639311	59639312	0.422231	0.00560404	Arl6	PLS
chr11	106658374	106658375	-0.962721	0.00562493	Pecam1	dELS
chr18	35215195	35215196	0.701477	0.00564136	Ctnna1	PLS
chr8	13677458	13677459	0.39104	0.00564852	Rasa3	pELS
chr13	73331329	73331330	0.450907	0.00565122	Mrpl36	pELS
chr2	152227213	152227214	-0.450852	0.00565905	Csnk2a1	pELS
chr16	45724792	45724793	0.616732	0.0056596	Tagln3	pELS
chr2	148680663	148680664	0.682401	0.00573931	Gzf1	pELS
chr7	19148771	19148772	0.55529	0.00579552	Qpctl	pELS
chr1	59485243	59485244	0.938643	0.0057963	Fzd7	dELS
chr3	88531425	88531426	-0.428334	0.00586943	Mex3a	pELS
chr19	3322771	3322772	-0.721197	0.00587948	Cpt1a	pELS
chr14	55584490	55584491	1.00248	0.00588026	Emc9	pELS
chr11	107480123	107480124	0.633414	0.00590614	Psmd12	pELS
chr4	139311236	139311237	-0.482395	0.00591185	Akr7a5	pELS
chr11	119393022	119393023	-0.507602	0.00597653	Rnf213	PLS
chr5	110177498	110177499	-0.67237	0.00602502	Golga3	pELS
chr18	36320556	36320557	-0.500709	0.00603095	Igip	dELS
chr13	78197483	78197484	0.664824	0.00605632	Nr2f1	pELS
chr16	56076337	56076338	0.787047	0.00608124	Senp7	pELS
chr4	139131263	139131264	0.665102	0.00609656	Micos10	PLS
chr11	109364710	109364711	0.665316	0.00610585	Gm11696	pELS
chr19	4397857	4397858	-0.494603	0.00614939	Kdm2a	pELS
chr2	165493694	165493695	-0.713043	0.00615354	Trp53rka	pELS
chr7	143978225	143978226	-0.777913	0.00617024	Shank2	dELS
chr7	27607878	27607879	-0.95347	0.00617115	Akt2	pELS
chr15	11037042	11037043	-1.00407	0.00618394	Rxfp3	DNase-H3K4me3
chr5	135994966	135994967	-0.456915	0.00621191	Dtx2	PLS
chr14	76111203	76111204	-0.421316	0.00623626	Nufip1	pELS
chr12	54655832	54655833	0.577621	0.00627425	Sptssa	pELS
chr1	191719616	191719617	0.70981	0.00630965	Lpgat1	pELS
chr14	120276603	120276604	0.615435	0.00633426	Mbnl2	pELS
chr13	23436023	23436024	0.928494	0.00635991	C230035I16Rik	dELS
chr19	8840021	8840022	0.785182	0.00645976	Bscl2	pELS
chr15	79950464	79950465	1.08889	0.00653497	Cbx7	dELS
chr12	49376941	49376942	1.05655	0.00655561	Gm34304	dELS
chr1	163403829	163403830	0.631203	0.00656344	Gorab	PLS
chr7	80261694	80261695	-0.485643	0.00657424	Ngrn	pELS
chr11	120823663	120823664	-0.400834	0.00657507	Fasn	pELS
chr6	39810788	39810789	0.416678	0.0065822	Mrps33	PLS
chr1	75142554	75142555	0.356412	0.00660663	Cnppd1	PLS
chr4	43958031	43958032	-0.702736	0.00663827	Glipr2	pELS
chr3	79145968	79145969	0.789617	0.00665712	Rapgef2	PLS
chr5	101764918	101764919	0.478852	0.00666039	Cds1	PLS
chr7	110768244	110768245	-0.810571	0.00666949	Ampd3	PLS
chr10	79096877	79096878	0.776783	0.00670108	2610008E11Rik	pELS
chr9	54501502	54501503	0.508053	0.00673799	Dmxl2	PLS
chr5	31193398	31193399	-0.428016	0.00673825	Eif2b4	PLS
chr9	106788335	106788336	-0.548215	0.00676695	Rad54l2	pELS
chr17	55959260	55959261	0.551085	0.00676924	Yju2	PLS
chr3	80800885	80800886	0.58174	0.00677415	Gria2	pELS
chr10	59969779	59969780	-1.09981	0.00679265	Ddit4	dELS
chr18	60774469	60774470	0.489256	0.00683521	Rps14	PLS
chr7	28267999	28268000	-0.416404	0.00685594	Eid2	PLS
chr1	118627758	118627759	-0.68594	0.00686191	Tfcp2l1	PLS
chr4	122884614	122884615	0.795788	0.00687519	Cap1	pELS
chr7	63936902	63936903	0.53966	0.00692719	Klf13	pELS
chr16	97851428	97851429	0.334941	0.00692814	Prdm15	PLS
chr2	155133328	155133329	0.810985	0.00704009	Itch	PLS
chr4	147848803	147848804	0.550624	0.00708801	Zfp933	pELS
chr7	48789339	48789340	0.363564	0.00711479	Zdhhc13	pELS
chr3	9832298	9832299	0.981433	0.00713694	Pag1	DNase-H3K4me3
chr6	91473421	91473422	-0.375531	0.00714148	Chchd4	PLS
chr2	165035067	165035068	-0.609778	0.007145	Ncoa5	PLS
chr2	84872465	84872466	-0.863463	0.00714887	Rtn4rl2	DNase-H3K4me3
chr4	107067471	107067472	-0.452005	0.00716167	Cyb5rl	pELS
chr4	141722241	141722242	0.733118	0.00723791	Ddi2	pELS
chr7	78578883	78578884	-0.602254	0.00725103	Gm9885	PLS
chr18	55016269	55016270	1.01758	0.00725412	Zfp608	dELS
chr8	70234313	70234314	0.451435	0.00726362	Armc6	PLS
chr19	11045088	11045089	-0.699325	0.0072688	AW112010	dELS
chr3	106722019	106722020	0.487882	0.00729891	Lrif1	pELS
chr17	34187577	34187578	0.463773	0.00730052	Psmb9	PLS
chr18	69594648	69594649	0.655235	0.00731883	Tcf4	pELS
chr12	40222381	40222382	0.368834	0.00731986	Gm7008	pELS
chr9	70502811	70502812	0.746599	0.00733975	Rnf111	pELS
chr1	118311343	118311344	0.506337	0.0073408	Tsn	PLS
chr13	54622296	54622297	-0.517144	0.00735103	Faf2	pELS
chr1	74601067	74601068	0.398341	0.00739401	Rnf25	pELS
chr16	91227880	91227881	-0.936118	0.00739832	Olig2	dELS
chr6	128034676	128034677	-0.570975	0.00741399	Tspan9	dELS
chr11	109364582	109364583	0.695159	0.00742829	Gm11696	pELS
chrX	21089691	21089692	0.864603	0.00744107	Zfp300	pELS
chr13	52929529	52929530	0.374381	0.00751995	Auh	PLS
chr10	128744890	128744891	-0.8547	0.00752525	Dgka	pELS
chr10	80343043	80343044	-0.748834	0.00753973	Adamtsl5	dELS
chr12	14152624	14152625	0.632595	0.00754201	Fam84a	pELS
chr2	84885713	84885714	1.27173	0.00761805	Rtn4rl2	pELS
chr1	93801608	93801609	0.550605	0.00763198	Dtymk	pELS
chr15	79402295	79402296	-0.591177	0.00764228	Tmem184b	pELS
chr9	110476860	110476861	0.473939	0.00766356	Klhl18	PLS
chr6	5297798	5297799	0.635766	0.00767659	Pon2	pELS
chr13	74010150	74010151	0.440597	0.00772918	Tppp	pELS
chr6	54992334	54992335	0.781191	0.0077334	Ggct	pELS
chr2	18689814	18689815	-0.639414	0.00776846	Spag6	dELS
chr2	163659285	163659286	0.582117	0.00778092	Pkig	pELS
chr14	84448393	84448394	0.617715	0.00780288	Pcdh17	dELS
chr2	45111302	45111303	0.584146	0.00783305	Zeb2	PLS
chr18	84090333	84090334	0.900868	0.00785112	Zadh2	dELS
chr1	178318965	178318966	0.421802	0.00788859	Cox20	PLS
chr4	134160217	134160218	-0.921981	0.00789986	Cep85	dELS
chr10	67098132	67098133	0.767667	0.00791911	Reep3	pELS
chr10	21924156	21924157	0.867914	0.00796037	Sgk1	dELS
chr2	20965513	20965514	0.965185	0.00796063	Arhgap21	DNase-H3K4me3
chr7	45460482	45460483	-0.974757	0.00797234	Ftl1	pELS
chr7	107567936	107567937	0.747546	0.0080134	Olfml1	pELS
chr1	132543038	132543039	0.780802	0.00805649	Cntn2	PLS
chr16	18581842	18581843	-0.625691	0.00810125	Tbx1	dELS
chr4	120825990	120825991	0.536358	0.0081539	Nfyc	pELS
chr12	14152528	14152529	0.695031	0.00816273	Fam84a	pELS
chr6	71908909	71908910	0.649189	0.00816983	Polr1a	PLS
chr7	19095012	19095013	-0.51953	0.0081802	Six5	pELS
chr1	135687240	135687241	-0.581973	0.00819531	Nav1	pELS
chr2	59163461	59163462	0.797966	0.0082755	Pkp4	dELS
chr9	99569085	99569086	0.764548	0.00828278	Armc8	PLS
chr3	32398152	32398153	0.783713	0.00829653	Pik3ca	pELS
chr13	110280060	110280061	0.603272	0.00833457	Rab3c	PLS
chr1	132212555	132212556	-0.966888	0.00833875	Lemd1	dELS
chr7	127026964	127026965	0.671403	0.00833917	Maz	PLS
chr19	4398018	4398019	-0.472773	0.00838724	Kdm2a	PLS
chr6	35253165	35253166	0.471297	0.00847546	1810058I24Rik	pELS
chr11	32347664	32347665	-0.461251	0.00849761	Sh3pxd2b	PLS
chr8	26119346	26119347	0.855355	0.00850411	Hook3	PLS
chr3	80913968	80913969	0.857487	0.0085235	Glrb	pELS
chr5	106825616	106825617	-0.502362	0.00854774	Gm27527	dELS
chr13	98814203	98814204	0.619875	0.00857537	Fcho2	pELS
chr8	105605870	105605871	0.391369	0.0085764	Ripor1	pELS
chr3	10440238	10440239	0.616111	0.00862843	Snx16	PLS
chr15	100494539	100494540	0.516939	0.0086398	Csrnp2	pELS
chrX	41400608	41400609	0.806217	0.00865086	Gria3	pELS
chr10	91122804	91122805	0.762161	0.00866627	Slc25a3	pELS
chr17	36837467	36837468	-0.400317	0.00871336	Trim26	pELS
chr2	105016360	105016361	0.564365	0.00872914	Eif3m	pELS
chr16	42339792	42339793	0.698011	0.00873356	Gap43	pELS
chr7	45052886	45052887	-0.419392	0.00880687	Prr12	PLS
chr1	62705419	62705420	0.608423	0.00880961	Nrp2	pELS
chr4	125066992	125066993	-0.436109	0.00882181	Snip1	pELS
chr2	130295623	130295624	-0.640679	0.00884643	Ebf4	pELS
chr5	150260921	150260922	0.702335	0.00886094	Fry	pELS
chr8	26119452	26119453	0.674875	0.00886597	Hook3	PLS
chr11	5787752	5787753	0.836979	0.0089148	Dbnl	pELS
chr6	131293534	131293535	0.489385	0.00898081	Magohb	pELS
chr11	87591277	87591278	0.405754	0.00901298	Mtmr4	pELS
chr2	164833456	164833457	-0.418686	0.00903823	Neurl2	PLS
chr6	28831362	28831363	0.796788	0.00907024	Lrrc4	pELS
chr1	177795878	177795879	0.390791	0.00907409	Adss	pELS
chr5	122049687	122049688	0.685989	0.00912559	Cux2	pELS
chr8	22758384	22758385	-0.536952	0.00912931	Plat	pELS
chr16	90934525	90934526	-0.4018	0.00913944	Cfap298	pELS
chr2	148397126	148397127	0.936351	0.00914988	Sstr4	pELS
chr2	120609040	120609041	0.398034	0.00918136	Lrrc57	pELS
chr2	131186417	131186418	-0.724161	0.009187	Cdc25b	pELS
chr8	95878784	95878785	-0.71491	0.0092202	Got2	dELS
chr2	28525733	28525734	-1.02773	0.00924882	Ralgds	dELS
chr5	138754237	138754238	-0.647215	0.00927035	Fam20c	pELS
chr9	103108507	103108508	0.752104	0.00927397	Rab6b	dELS
chr2	7396206	7396207	-0.772967	0.00929185	Celf2	PLS
chr5	86173010	86173011	0.684998	0.00930211	Uba6	PLS
chr5	24424671	24424672	0.936645	0.00931972	Slc4a2	pELS
chr17	26946827	26946828	-0.566798	0.00932997	Mir3083	pELS
chr19	3681609	3681610	-0.941123	0.00939551	Lrp5	dELS
chr8	124947827	124947828	0.448758	0.00939576	Egln1	pELS
chr8	41240083	41240084	0.414116	0.00946892	Pcm1	pELS
chr13	36736317	36736318	-0.784917	0.00949109	Nrn1	pELS
chr10	57532011	57532012	0.663301	0.00949157	Serinc1	pELS
chr4	46664794	46664795	-1.09326	0.00951037	Tbc1d2	dELS
chr8	71537168	71537169	-0.846828	0.00951526	Bst2	pELS
chr17	8524990	8524991	0.488921	0.00951539	Pde10a	pELS
chr5	21056346	21056347	0.471604	0.0095695	Ptpn12	pELS
chr14	31781167	31781168	0.523732	0.0095745	Ankrd28	pELS
chr15	89089927	89089928	-0.617234	0.0095856	Selenoo	pELS
chr11	29131056	29131057	0.484262	0.009604	Pnpt1	pELS
chr17	29660460	29660461	0.787785	0.00963987	Cmtr1	PLS
chr12	52604981	52604982	0.805235	0.00967173	Gm23296	pELS
chr4	46452081	46452082	0.423761	0.00967205	Anp32b	pELS
chr3	144202702	144202703	0.49847	0.00970496	Lmo4	pELS
chr11	94213230	94213231	0.716047	0.00970651	Tob1	pELS
chr5	138264201	138264202	0.62403	0.00970996	Map11	PLS
chr12	95696438	95696439	0.665489	0.00971822	Flrt2	pELS
chrX	99574834	99574835	-0.75069	0.00972566	Pja1	dELS
chr11	5443734	5443735	-0.513659	0.00973426	Znrf3	pELS
chr1	155293745	155293746	-1.12916	0.00973786	Xpr1	CTCF-only
chr2	58565879	58565880	0.795415	0.00974334	Acvr1	pELS
chr16	91227265	91227266	-0.835118	0.00978511	Olig2	pELS
chr3	19162781	19162782	0.470622	0.00979732	Armc1	pELS
chr11	116918667	116918668	-0.620307	0.00980763	Mgat5b	PLS
chr5	124445080	124445081	-0.501775	0.00983099	Kmt5a	pELS
chr3	36863618	36863619	0.497879	0.0098436	4932438A13Rik	pELS
chr7	27488145	27488146	-0.755481	0.00984652	Sertad1	pELS
chr7	25705006	25705007	-0.807568	0.00989061	Ccdc97	dELS
chr4	116053221	116053222	-0.576873	0.00990087	Nsun4	PLS
chr12	8298070	8298071	-0.91978	0.0099158	Gdf7	DNase-H3K4me3
chr8	77550267	77550268	0.916354	0.00996417	Prmt9	DNase-H3K4me3
chr16	45407817	45407818	0.73477	0.00998571	Cd200	pELS
chr16	77421739	77421740	0.561169	0.00998638	9430053O09Rik	PLS
chrX	151016734	151016735	0.886856	0.00999332	Gnl3l	pELS
chr2	80129092	80129093	0.64376	0.0100016	Pde1a	PLS
chr2	157944195	157944196	-0.655841	0.0100093	Vstm2l	dELS
chr12	118836980	118836981	0.757421	0.0100191	Sp8	dELS
chr11	103952951	103952952	0.887444	0.0100226	Nsf	pELS
chr2	151544178	151544179	0.838582	0.0100273	Fkbp1a	pELS
chr11	21370624	21370625	0.349447	0.0100424	Ugp2	PLS
chr17	66111920	66111921	0.550582	0.0100439	Washc1	pELS
chr19	5367435	5367436	-0.569208	0.0100682	Banf1	pELS
chr1	36557929	36557930	0.374008	0.0101155	D430040D24Rik	pELS
chr5	9161991	9161992	0.432427	0.0101562	Dmtf1	PLS
chr9	30922558	30922559	0.506121	0.0101797	Adamts15	PLS
chr3	144201653	144201654	0.736139	0.0101905	Lmo4	pELS
chr7	126777766	126777767	0.517485	0.0102234	Ypel3	pELS
chr1	58392507	58392508	0.459404	0.0102577	Bzw1	pELS
chr10	78185021	78185022	-0.428245	0.0102686	Pwp2	PLS
chr13	98355556	98355557	-0.725677	0.0102734	Foxd1	pELS
chr5	34760968	34760969	-0.79846	0.0102846	Htt	pELS
chr11	101442551	101442552	0.435837	0.0103016	Rpl27	PLS
chr13	21402114	21402115	0.708907	0.0103813	Zkscan3	pELS
chr1	24678385	24678386	0.785784	0.0103879	Lmbrd1	pELS
chr12	8675716	8675717	0.955311	0.0103943	Pum2	pELS
chr13	55330392	55330393	-0.686356	0.0104165	Mxd3	pELS
chr4	102254760	102254761	0.729252	0.0104307	Pde4b	PLS
chr15	78802422	78802423	-0.705984	0.0104361	Card10	PLS
chr2	80129444	80129445	0.683072	0.0105069	Pde1a	PLS
chr7	120842679	120842680	-0.483004	0.0105572	Eef2k	PLS
chr9	112234083	112234084	0.911204	0.0105586	Arpp21	pELS
chr7	45654818	45654819	-0.879001	0.0105697	Mamstr	dELS
chr9	108578600	108578601	-0.436097	0.0105829	Wdr6	PLS
chr17	31657557	31657558	-0.989173	0.0106044	U2af1	pELS
chr17	56256463	56256464	0.552056	0.010612	Fem1a	pELS
chr1	95451991	95451992	-2.56103	0.0107156	Gm15427	dELS
chr18	3337616	3337617	0.520943	0.0107366	Crem	PLS
chr5	96209942	96209943	0.498971	0.0107897	Mrpl1	PLS
chr9	20520595	20520596	0.822369	0.0108125	Zfp266	pELS
chr11	75347346	75347347	-0.842811	0.0108547	Rpa1	pELS
chr11	32324693	32324694	-0.694229	0.0108927	Sh3pxd2b	DNase-H3K4me3
chr10	88503281	88503282	0.425775	0.0109298	Chpt1	pELS
chr17	34120019	34120020	0.489628	0.0109473	Brd2	pELS
chr13	83530190	83530191	0.669958	0.0109538	Mef2c	dELS
chr9	3335298	3335299	0.774351	0.0109573	Alkbh8	PLS
chr4	117915151	117915152	0.47991	0.0109717	Ipo13	PLS
chr11	103360924	103360925	-0.803937	0.010976	Arhgap27	PLS
chrX	122397326	122397327	0.601086	0.0110157	Nap1l3	PLS
chr13	83719924	83719925	0.885882	0.0110678	C130071C03Rik	pELS
chrX	103494247	103494248	1.0386	0.0111692	Jpx	pELS
chr1	92912037	92912038	-0.535598	0.0111807	Rnpepl1	pELS
chr10	33623590	33623591	0.969491	0.011189	Clvs2	pELS
chr6	87730839	87730840	-0.458266	0.0112172	Efcc1	PLS
chr2	120977150	120977151	-0.397345	0.0112476	Tmem62	PLS
chr4	133614447	133614448	-0.832686	0.0112559	Zdhhc18	dELS
chr5	9725705	9725706	0.552157	0.0113404	Grm3	pELS
chr1	58713769	58713770	0.756906	0.0113462	Cflar	pELS
chr9	98956967	98956968	-0.871433	0.0113539	Foxl2os	pELS
chr12	79296703	79296704	0.830065	0.0113556	Zfyve26	pELS
chr18	37970144	37970145	-0.582502	0.0113704	Fchsd1	pELS
chr11	53299770	53299771	0.440167	0.0113812	Hspa4	pELS
chr17	91092182	91092183	0.781186	0.0113925	Nrxn1	pELS
chr11	113752039	113752040	-0.445458	0.0113976	Cdc42ep4	PLS
chr2	32961828	32961829	-0.444297	0.0114112	Rpl12	PLS
chr8	105854936	105854937	0.589376	0.0114246	Thap11	PLS
chr8	70540978	70540979	-0.789093	0.0114473	Ell	pELS
chr18	25754242	25754243	0.507869	0.0114565	Celf4	PLS
chr17	6080278	6080279	0.632191	0.011511	Gtf2h5	pELS
chr6	85332615	85332616	-0.414625	0.0115172	Sfxn5	pELS
chr12	49392748	49392749	0.85715	0.0115634	3110039M20Rik	dELS
chr4	141875098	141875099	0.438194	0.0116378	Efhd2	PLS
chr10	17947005	17947006	0.700759	0.0116418	Heca	pELS
chr1	132389052	132389053	0.626254	0.0116672	Tmcc2	pELS
chr15	30174773	30174774	0.728226	0.0116778	Ctnnd2	pELS
chr11	90390605	90390606	0.596819	0.0116979	Hlf	pELS
chr18	60600319	60600320	0.83619	0.0117075	Synpo	dELS
chr1	162739436	162739437	0.533683	0.0117174	Prrc2c	pELS
chr3	108572381	108572382	0.753777	0.0117446	Taf13	pELS
chr10	111248486	111248487	0.767807	0.011748	Osbpl8	dELS
chrX	12087685	12087686	0.722749	0.0117673	Bcor	dELS
chr7	16285628	16285629	-0.634026	0.0117993	Ccdc9	pELS
chr19	46507531	46507532	-0.764553	0.0118267	Trim8	dELS
chr2	160730727	160730728	0.765362	0.0118465	Plcg1	pELS
chr4	135964515	135964516	-0.589801	0.0118887	Gale	pELS
chr8	93809961	93809962	0.591255	0.0119056	Gnao1	pELS
chr6	36808533	36808534	0.721185	0.0119057	Ptn	pELS
chr15	5185626	5185627	0.528796	0.0119229	Ttc33	PLS
chr3	7366959	7366960	0.523648	0.0119424	Pkia	pELS
chr10	62979804	62979805	0.842816	0.0119539	Rufy2	pELS
chr9	79718889	79718890	-0.631068	0.0119741	Col12a1	PLS
chr18	14682281	14682282	0.346097	0.0120535	Ss18	pELS
chr12	109053674	109053675	-0.908288	0.0120559	Begain	dELS
chr11	113619618	113619619	-0.55002	0.0120568	Sstr2	PLS
chr8	124751757	124751758	-0.588383	0.0120755	Fam89a	PLS
chr10	91182657	91182658	0.689459	0.0120911	Tmpo	dELS
chr7	126200149	126200150	-0.353381	0.0120916	Xpo6	pELS
chr13	43302613	43302614	0.641382	0.0121083	Gfod1	pELS
chr7	126696758	126696759	-0.839046	0.0121317	Bola2	pELS
chr7	19093420	19093421	-0.8786	0.0121357	Dmpk	pELS
chr17	56461532	56461533	-0.792449	0.0121489	Ptprs	pELS
chr1	44148187	44148188	0.357352	0.0121842	Ercc5	pELS
chr3	136672117	136672118	0.503362	0.01219	Ppp3ca	pELS
chr2	180954783	180954784	-0.42317	0.0122614	Nkain4	PLS
chr7	28867779	28867780	-0.729114	0.0122987	Lgals7	dELS
chr14	76506110	76506111	0.488118	0.0123015	Tsc22d1	pELS
chr15	99030258	99030259	-0.789595	0.0123123	Tuba1c	pELS
chr4	107178035	107178036	0.405512	0.0123507	Tceanc2	PLS
chr2	117122786	117122787	0.616513	0.0123588	Spred1	pELS
chr1	60566741	60566742	0.527181	0.0123949	Raph1	PLS
chr5	116453757	116453758	-0.703239	0.0124412	Srrm4	dELS
chr13	52981337	52981338	-0.397789	0.0124636	Nfil3	PLS
chr7	27229001	27229002	-0.582403	0.0124787	Itpkc	pELS
chr9	27791089	27791090	0.618219	0.0125398	Opcml	PLS
chr2	32353206	32353207	0.550813	0.0125547	Dnm1	PLS
chr4	123664134	123664135	-0.390686	0.0125552	Macf1	pELS
chr2	158028595	158028596	0.644635	0.0125631	Tti1	PLS
chr14	18271861	18271862	0.705789	0.012565	Rpl15	pELS
chr16	4878361	4878362	-0.697129	0.012593	Ubald1	pELS
chr16	62786488	62786489	0.438157	0.0126306	Nsun3	pELS
chr18	75696722	75696723	-0.394413	0.0126525	Ctif	pELS
chr10	61783405	61783406	-0.371503	0.0127581	H2afy2	pELS
chr4	58944425	58944426	0.710721	0.0127633	Zkscan16	pELS
chr10	128743943	128743944	-0.344611	0.0127751	Dgka	PLS
chr8	76901517	76901518	-0.629316	0.0127782	Nr3c2	pELS
chr4	150238534	150238535	0.662473	0.0127861	Eno1	pELS
chr17	29033518	29033519	0.565506	0.0127916	Srsf3	pELS
chr13	41016415	41016416	0.331333	0.0128277	Tmem14c	PLS
chr4	149737172	149737173	0.564441	0.0129114	Tmem201	pELS
chr7	141437513	141437514	0.355405	0.0129259	Slc25a22	PLS
chr8	106872245	106872246	-0.595864	0.0129364	Has3	pELS
chr2	31671025	31671026	-0.385616	0.0129744	Exosc2	pELS
chr13	114387262	114387263	0.698385	0.0129852	Ndufs4	pELS
chr11	94327185	94327186	-0.723351	0.0131398	Ankrd40	pELS
chr3	53044765	53044766	0.842565	0.0131653	Gm42901	dELS
chr2	4917581	4917582	0.750528	0.0131685	Phyh	pELS
chr10	19592516	19592517	0.610745	0.013189	Ifngr1	pELS
chr2	30968119	30968120	1.09984	0.013216	Tor1a	PLS
chr16	45158860	45158861	0.449904	0.0132459	Slc35a5	PLS
chr11	95076566	95076567	-0.407941	0.0132644	Itga3	pELS
chr9	102722497	102722498	-0.880507	0.0132968	Amotl2	dELS
chr6	83136699	83136700	-0.800884	0.0133004	Rtkn	pELS
chr12	71047980	71047981	0.712607	0.0133567	Arid4a	dELS
chr18	49832420	49832421	0.754529	0.0133943	Dmxl1	PLS
chr13	83723665	83723666	0.857349	0.013419	C130071C03Rik	dELS
chr19	46761063	46761064	-0.387086	0.0134364	Cnnm2	pELS
chr10	77969742	77969743	-0.556247	0.0134938	Trpm2	PLS
chr10	80152406	80152407	-0.724732	0.013508	Midn	dELS
chr2	126152485	126152486	0.425486	0.0135547	Dtwd1	pELS
chr12	111815409	111815410	-0.886593	0.0135621	Zfyve21	pELS
chr13	93307870	93307871	1.02014	0.0136399	Homer1	PLS
chr2	127656623	127656624	-0.700224	0.0136482	Mal	PLS
chr14	20836899	20836900	0.505562	0.0136711	Plau	pELS
chr10	40257180	40257181	0.671734	0.013689	Gtf3c6	pELS
chr1	133661643	133661644	0.784465	0.0137263	Zc3h11a	pELS
chr11	120188981	120188982	0.473519	0.0137274	2810410L24Rik	pELS
chr12	52699440	52699441	0.676889	0.0137512	Akap6	PLS
chr16	23107602	23107603	0.500369	0.0137626	Eif4a2	PLS
chr10	79717873	79717874	-0.585676	0.0138762	Hcn2	pELS
chr1	127205329	127205330	0.343301	0.013889	Mgat5	pELS
chr9	98986897	98986898	-0.39414	0.0138997	Faim	pELS
chr11	68853380	68853381	0.665928	0.0139069	Ndel1	pELS
chr2	75938560	75938561	0.56289	0.0139346	Ttc30b	PLS
chr12	29536011	29536012	0.909307	0.0139855	Myt1l	pELS
chr2	165493195	165493196	-0.490358	0.0140124	Trp53rka	PLS
chr5	4755123	4755124	0.849559	0.0140199	Fzd1	dELS
chr5	34573262	34573263	-0.497182	0.0140237	Add1	pELS
chr4	134915149	134915150	0.637721	0.0140256	Tmem50a	PLS
chr9	44965875	44965876	0.541055	0.014035	Ube4a	pELS
chr7	38228223	38228224	-0.652972	0.0140426	Plekhf1	PLS
chr2	32236956	32236957	0.451433	0.0140666	Pomt1	pELS
chr4	135493499	135493500	-0.734153	0.014072	Nipal3	pELS
chr10	13967764	13967765	0.510139	0.0140977	Hivep2	pELS
chr6	49073958	49073959	0.304744	0.0141135	Malsu1	PLS
chr4	134251766	134251767	-0.636182	0.0141191	Grrp1	dELS
chr15	79742433	79742434	-0.436635	0.0141521	Sun2	PLS
chr5	86064814	86064815	0.79077	0.0141677	Cenpc1	pELS
chr8	46211265	46211266	0.4499	0.0141719	Slc25a4	PLS
chr17	27702627	27702628	-1.17554	0.0142169	Pacsin1	DNase-H3K4me3
chr9	59751752	59751753	0.387674	0.0142343	Myo9a	pELS
chr2	127482645	127482646	-0.643709	0.0142511	Kcnip3	PLS
chr2	18689020	18689021	-0.853788	0.0142914	Spag6	dELS
chr6	88466091	88466092	0.483087	0.0143072	Ruvbl1	pELS
chr4	106560304	106560305	-0.754145	0.0143917	Dhcr24	pELS
chr13	106947426	106947427	0.473562	0.0144325	Dimt1	pELS
chr10	40884778	40884779	0.539169	0.0144406	Wasf1	pELS
chr12	49388374	49388375	1.0366	0.0144461	3110039M20Rik	pELS
chr17	23803043	23803044	1.08267	0.0144545	Srrm2	PLS
chrX	57053413	57053414	0.673459	0.0144617	Htatsf1	pELS
chr6	113195057	113195058	0.477976	0.0144655	Lhfpl4	pELS
chr18	75368149	75368150	0.521301	0.0145169	Smad7	pELS
chrX	73966857	73966858	0.74785	0.0145306	Hcfc1	pELS
chr4	133131008	133131009	0.451443	0.0145356	Wasf2	pELS
chr9	27030294	27030295	0.426521	0.0145592	Vps26b	PLS
chr12	52790576	52790577	-0.917072	0.0145824	Akap6	dELS
chr10	82762761	82762762	0.785551	0.0145888	Nfyb	pELS
chr13	97243026	97243027	-0.515531	0.01459	Enc1	pELS
chr5	77309203	77309204	-0.501746	0.0146205	Noa1	pELS
chr15	30174979	30174980	0.869627	0.0146212	Ctnnd2	pELS
chr18	69595466	69595467	0.728517	0.0146692	Tcf4	dELS
chr5	23432076	23432077	0.581348	0.014697	5031425E22Rik	pELS
chr4	136145120	136145121	-0.628377	0.0147022	Id3	pELS
chr3	63964472	63964473	0.36005	0.0147642	Slc33a1	PLS
chr10	83337031	83337032	0.754868	0.0147726	Slc41a2	pELS
chr2	52072571	52072572	-0.513927	0.0148567	Rif1	pELS
chr14	16243206	16243207	0.347661	0.0148572	Oxsm	PLS
chr15	79357225	79357226	-0.706991	0.0148787	Maff	dELS
chr19	5911954	5911955	0.5263	0.0149131	Dpf2	pELS
chr12	108266124	108266125	-0.718158	0.014918	Ccdc85c	dELS
chr3	95820300	95820301	0.88477	0.0149338	Rprd2	pELS
chr5	129941376	129941377	0.557346	0.0150151	Vkorc1l1	pELS
chr10	30618050	30618051	0.519247	0.0150783	Hint3	pELS
chr14	32492758	32492759	-0.690302	0.015089	Ercc6	DNase-H3K4me3
chr17	66446722	66446723	0.630523	0.0151208	Mtcl1	dELS
chr1	84838718	84838719	-0.498708	0.0152009	Trip12	pELS
chr19	6941971	6941972	-0.321391	0.0152596	Bad	PLS
chr13	113662137	113662138	1.00513	0.0152725	Hspb3	pELS
chr5	117389247	117389248	-0.472958	0.0152937	Rfc5	PLS
chr1	186833571	186833572	-0.664989	0.0152952	A430105J06Rik	dELS
chr5	130024001	130024002	-0.423334	0.015342	Asl	pELS
chr3	57736563	57736564	0.480133	0.0153947	Rnf13	pELS
chr6	97211593	97211594	0.45847	0.0154061	Arl6ip5	pELS
chr11	51858305	51858306	-0.531257	0.0154866	Jade2	pELS
chr1	64691181	64691182	-0.426533	0.0155014	Ccnyl1	PLS
chr11	98586578	98586579	-0.563406	0.0155201	Ormdl3	pELS
chr11	77216913	77216914	0.437492	0.0155674	Ssh2	pELS
chr12	73909385	73909386	0.674106	0.0155949	Hif1a	pELS
chr14	21052350	21052351	0.354298	0.0156036	Ap3m1	PLS
chr16	16559897	16559898	0.623	0.0156228	Fgd4	pELS
chr11	28583201	28583202	-0.541894	0.0156607	Ccdc85a	pELS
chr3	142530620	142530621	-0.363711	0.0156795	Gbp7	pELS
chr8	126422966	126422967	0.36301	0.0156843	Coa6	pELS
chr2	68862315	68862316	0.463882	0.015702	Cers6	pELS
chrX	13072938	13072939	0.553676	0.0157159	Usp9x	pELS
chr14	12284337	12284338	0.367558	0.015718	3830406C13Rik	PLS
chr9	20385024	20385025	0.366188	0.0157255	Zfp560	PLS
chr11	73177499	73177500	-0.403676	0.0157413	Tax1bp3	pELS
chr2	38340096	38340097	0.857953	0.0157646	Lhx2	pELS
chr10	84438716	84438717	0.616173	0.0157702	Nuak1	pELS
chr13	110279897	110279898	0.710368	0.0157711	Rab3c	pELS
chr5	123343810	123343811	-0.742382	0.0158158	Bcl7a	pELS
chr7	78577665	78577666	0.495372	0.0158672	Ntrk3	PLS
chr10	75834563	75834564	-0.532744	0.0158953	Gstt2	PLS
chr11	90548793	90548794	0.826087	0.015906	Stxbp4	dELS
chr7	102223315	102223316	-0.456028	0.0159334	Pgap2	pELS
chr8	83899202	83899203	-0.598473	0.0159451	Gm26721	pELS
chr2	168230489	168230490	0.487385	0.0159581	Dpm1	PLS
chr5	34335521	34335522	0.818712	0.0159597	Rnf4	pELS
chr19	48205289	48205290	-0.549702	0.0159962	Sorcs3	pELS
chr14	59201190	59201191	0.614203	0.0160333	Rcbtb1	PLS
chr17	80727698	80727699	-0.36447	0.0160604	Map4k3	pELS
chr19	45048120	45048121	0.428685	0.0160776	Sfxn3	pELS
chr2	130563343	130563344	-0.686641	0.0160956	Mrps26	pELS
chr12	70827690	70827691	0.678468	0.0160976	Frmd6	dELS
chr13	93499609	93499610	0.372791	0.0161205	Jmy	PLS
chr18	4336789	4336790	-0.799279	0.016129	Map3k8	dELS
chr2	73274086	73274087	0.953054	0.0161462	Sp9	dELS
chr3	53044933	53044934	0.870324	0.0161803	Gm42901	dELS
chr19	12597271	12597272	0.840929	0.0161813	A330040F15Rik	pELS
chr8	117278829	117278830	-0.673518	0.0161836	Cmip	dELS
chr17	8147636	8147637	1.3505	0.0161854	Rnaset2a	DNase-H3K4me3
chr19	16138283	16138284	-0.849278	0.01621	Gnaq	DNase-H3K4me3
chr4	108579000	108579001	0.388572	0.0162731	Prpf38a	pELS
chr6	31565074	31565075	-0.869094	0.0162806	Podxl	pELS
chr18	23497648	23497649	0.693159	0.0162932	Dtna	dELS
chr16	8471258	8471259	-0.413639	0.0162983	Mettl22	pELS
chr8	106211531	106211532	-0.425069	0.0162996	Prmt7	pELS
chr10	81140952	81140953	-0.740508	0.0163097	Zbtb7a	dELS
chr16	77421341	77421342	0.721479	0.0163244	9430053O09Rik	pELS
chr3	97158287	97158288	0.607312	0.0163247	Acp6	pELS
chr19	7494797	7494798	-0.33988	0.0163602	Atl3	pELS
chr16	18777541	18777542	-0.718266	0.0163712	Cldn5	pELS
chr8	23208041	23208042	-0.373777	0.0163723	Gpat4	pELS
chr6	90463689	90463690	-0.536527	0.0163862	Klf15	pELS
chr4	155235779	155235780	-0.818943	0.0164638	Ski	dELS
chr3	84953422	84953423	0.998085	0.0165046	Fbxw7	pELS
chr11	102190034	102190035	0.370246	0.0165382	G6pc3	pELS
chr4	97772508	97772509	0.617223	0.0165521	Nfia	dELS
chr11	98002925	98002926	-0.906903	0.0165654	Arl5c	dELS
chr17	56256352	56256353	0.445631	0.0165746	Fem1a	pELS
chr7	27332674	27332675	-0.690337	0.0166926	Ltbp4	pELS
chr18	70471996	70471997	-0.355692	0.0167524	4930503L19Rik	pELS
chrX	166344880	166344881	0.768204	0.0167674	Gpm6b	PLS
chr2	48950004	48950005	0.353227	0.0168385	Orc4	pELS
chr6	134829651	134829652	0.546216	0.0168407	Crebl2	pELS
chr9	99568539	99568540	-0.411963	0.0168678	Armc8	PLS
chr4	130275234	130275235	-0.540937	0.0169386	Serinc2	PLS
chr15	85599198	85599199	-0.899939	0.0169498	Wnt7b	dELS
chr15	76068783	76068784	-0.614621	0.0169637	Scrib	pELS
chr13	100107896	100107897	0.421135	0.0169701	Serf1	PLS
chr17	33890211	33890212	-0.769239	0.0169846	Kifc1	pELS
chr11	97150522	97150523	-0.519228	0.0169986	Tbkbp1	pELS
chr17	24167470	24167471	-0.76303	0.0170183	Atp6v0c	pELS
chr6	116192630	116192631	0.476764	0.017097	Tmcc1	pELS
chr1	171294284	171294285	0.752543	0.0171236	Ufc1	pELS
chr7	19024722	19024723	-0.346762	0.0171653	Sympk	pELS
chr2	174329217	174329218	-0.63445	0.0171668	Gnas	pELS
chr2	180226015	180226016	-0.574421	0.0171954	Lama5	PLS
chr12	16588777	16588778	-0.466255	0.017227	Lpin1	pELS
chr11	119055648	119055649	-0.925368	0.0172469	Cbx8	dELS
chrX	166348835	166348836	0.82458	0.0172598	Gpm6b	dELS
chr2	127656179	127656180	-0.543349	0.017266	Mal	PLS
chr13	49015497	49015498	-0.978879	0.017284	Wnk2	dELS
chr1	43163279	43163280	0.645358	0.0173205	Fhl2	pELS
chr5	34761563	34761564	0.47752	0.0173308	Htt	PLS
chr1	21218689	21218690	0.327636	0.0173344	Tmem14a	PLS
chr12	85280293	85280294	-0.316411	0.0173738	Acyp1	PLS
chr10	62650487	62650488	0.480063	0.0174219	Ddx50	pELS
chr9	70502697	70502698	0.626495	0.0174461	Rnf111	pELS
chr17	24454749	24454750	0.381381	0.0174582	E4f1	pELS
chr2	154407422	154407423	0.49814	0.0174632	Snta1	pELS
chr8	22192966	22192967	-0.341984	0.0174732	Vps36	PLS
chr17	55445530	55445531	0.532117	0.0174862	St6gal2	PLS
chr1	170901460	170901461	-1.04268	0.0175112	Fcrlb	DNase-H3K4me3
chr8	26015307	26015308	0.394423	0.0175177	Fnta	pELS
chr3	96219230	96219231	-0.554381	0.0175397	Bola1	pELS
chr12	4023024	4023025	-0.784293	0.017559	Efr3b	dELS
chr4	49631849	49631850	0.815111	0.0175597	Rnf20	PLS
chr7	63754829	63754830	-0.807555	0.0175757	Otud7a	dELS
chr2	45113151	45113152	0.59663	0.0175849	Zeb2	PLS
chr13	83726600	83726601	0.931696	0.0176254	C130071C03Rik	pELS
chr18	25754717	25754718	0.587967	0.0176492	Celf4	pELS
chr2	6870368	6870369	0.959461	0.0176528	Celf2	dELS
chr6	136551282	136551283	0.693992	0.0176804	Atf7ip	dELS
chr4	94556964	94556965	0.623733	0.0178338	Caap1	PLS
chr5	135544133	135544134	-0.52332	0.017834	Hip1	pELS
chr13	29015233	29015234	0.906201	0.0179324	A330102I10Rik	pELS
chr3	65974448	65974449	0.607194	0.01795	Gm37078	dELS
chr9	98987053	98987054	-0.533874	0.0179595	Faim	pELS
chr3	17795702	17795703	0.886745	0.0180019	Mir124a	PLS
chr19	5797357	5797358	0.476193	0.0180448	Malat1	PLS
chr6	71494309	71494310	0.337581	0.0180794	Rnf103	pELS
chr19	7418196	7418197	0.328555	0.0180805	2700081O15Rik	pELS
chr12	108266047	108266048	-0.708328	0.0180833	Ccdc85c	dELS
chr14	66867727	66867728	0.359327	0.0180879	Dpysl2	pELS
chr13	65112628	65112629	0.412101	0.0181156	Mfsd14b	pELS
chr13	80886222	80886223	0.412306	0.018122	Arrdc3	PLS
chr15	78935069	78935070	0.329056	0.018123	Nol12	PLS
chr6	119389560	119389561	0.691529	0.0181247	Adipor2	pELS
chr11	60140981	60140982	-0.84933	0.0181254	Rai1	pELS
chr4	155848587	155848588	-0.640486	0.018175	Dvl1	pELS
chr2	125122791	125122792	0.49448	0.0181791	Myef2	pELS
chr2	166996234	166996235	0.463598	0.0182247	Stau1	PLS
chr1	134494224	134494225	0.862622	0.0182533	Rabif	pELS
chr13	83729395	83729396	0.57756	0.0183142	Gm26803	PLS
chr7	118242317	118242318	0.935563	0.0183426	Smg1	pELS
chr6	6956481	6956482	0.370973	0.018352	Sdhaf3	pELS
chr11	80301872	80301873	0.407202	0.0183879	Rhbdl3	pELS
chr2	116068037	116068038	0.543958	0.0183979	G630016G05Rik	PLS
chr7	25816835	25816836	-0.601069	0.018484	Cyp2s1	PLS
chr3	8664566	8664567	-0.630533	0.0184979	Hey1	dELS
chr4	115063450	115063451	-0.42011	0.0185553	Tal1	dELS
chr6	17637235	17637236	0.480307	0.0185592	Capza2	pELS
chr8	111644549	111644550	-0.728475	0.0185601	Zfp1	pELS
chr13	3634164	3634165	0.304101	0.0186773	Asb13	PLS
chr1	36513659	36513660	0.714439	0.0186854	Cnnm3	pELS
chr6	87009704	87009705	0.75131	0.0187049	Nfu1	PLS
chr3	89998060	89998061	0.577399	0.0187083	Hax1	pELS
chr7	141070710	141070711	-0.63077	0.0187107	B4galnt4	dELS
chr5	5513965	5513966	0.68805	0.0187219	Cldn12	pELS
chr5	35057784	35057785	-0.524523	0.0187257	Dok7	pELS
chr12	27340609	27340610	0.853911	0.0187883	Sox11	pELS
chr10	53597379	53597380	0.42517	0.0188044	Asf1a	pELS
chr9	62536670	62536671	-0.467727	0.0188169	Coro2b	pELS
chr4	13744428	13744429	0.47978	0.0188384	Runx1t1	pELS
chr11	116581159	116581160	-0.437232	0.0188542	Ube2o	PLS
chr13	21200376	21200377	0.800852	0.0188674	Trim27	dELS
chr1	82724701	82724702	0.624917	0.0188889	Mff	PLS
chr6	42709950	42709951	0.361936	0.0188994	Tcaf1	PLS
chr7	80947979	80947980	0.454261	0.0189135	Sec11a	PLS
chrX	102252111	102252112	-0.52778	0.0189154	Cited1	PLS
chr8	72493375	72493376	-0.592593	0.0189205	Gm17435	pELS
chr9	40192964	40192965	-0.435759	0.0189264	Zfp202	pELS
chr6	35177493	35177494	0.32864	0.0189803	Nup205	PLS
chr18	77564150	77564151	0.709484	0.0189814	Rnf165	pELS
chr15	79455737	79455738	-0.519152	0.0190363	Csnk1e	dELS
chr8	54956394	54956395	0.86839	0.0190417	Gpm6a	pELS
chr8	84784866	84784867	-0.645784	0.0191031	Nfix	dELS
chr11	120235366	120235367	0.862316	0.0191196	Gm11772	pELS
chr12	112829064	112829065	-0.394482	0.0191262	Cdca4	pELS
chr19	57361862	57361863	0.428828	0.0191473	Fam160b1	pELS
chr17	15380892	15380893	-0.453964	0.0191516	Dll1	dELS
chr18	5820036	5820037	0.489619	0.0191698	Zeb1	dELS
chr7	44974587	44974588	0.392965	0.0191708	Cpt1c	pELS
chr14	24500861	24500862	-0.819405	0.0191944	Rps24	dELS
chr11	101246632	101246633	-0.490729	0.0191982	Ramp2	PLS
chr6	134887361	134887362	0.570553	0.0192183	Gpr19	pELS
chr3	50443492	50443493	0.553677	0.0192301	Slc7a11	PLS
chr2	101886057	101886058	0.62197	0.0192551	Commd9	PLS
chr18	50128737	50128738	0.42407	0.0192764	Hsd17b4	pELS
chr2	6871626	6871627	0.602002	0.0192932	Celf2	dELS
chr7	45870475	45870476	-1.04264	0.0193312	Grin2d	PLS
chr11	76493405	76493406	-0.71553	0.0193723	Abr	dELS
chr7	27408832	27408833	-0.68744	0.0193944	Sptbn4	DNase-H3K4me3
chr17	47611380	47611381	0.587386	0.0194214	Bysl	PLS
chr1	194976676	194976677	0.415886	0.0194937	A330023F24Rik	pELS
chr4	134631947	134631948	-0.808262	0.0195204	Mir6403	dELS
chr8	106602992	106602993	-0.903267	0.0195244	Cdh1	pELS
chr4	97772839	97772840	0.70854	0.0195604	Nfia	dELS
chr12	52700633	52700634	0.639849	0.0195656	Akap6	pELS
chr15	76656274	76656275	-0.376136	0.0196	Cyhr1	pELS
chr11	69801713	69801714	-0.614558	0.0196013	Fgf11	PLS
chr2	105688844	105688845	0.73657	0.0196244	Pax6	dELS
chr17	57105466	57105467	-0.386497	0.019625	Tnfsf9	PLS
chr1	19210471	19210472	0.803171	0.0196314	Tfap2b	pELS
chr5	123508242	123508243	-0.502411	0.0196335	Gm15751	PLS
chr6	42349876	42349877	0.383062	0.0196474	Zyx	PLS
chr14	27336124	27336125	-0.373234	0.0196695	Arhgef3	PLS
chr1	75487855	75487856	-0.435304	0.0197197	Obsl1	DNase-H3K4me3
chr3	65958596	65958597	0.464558	0.0197523	Ccnl1	pELS
chr8	40512649	40512650	0.72974	0.0197713	Vps37a	pELS
chrX	18164080	18164081	0.59486	0.0197725	Kdm6a	pELS
chr10	85127725	85127726	0.528265	0.0197842	Mterf2	pELS
chr13	23685365	23685366	0.553893	0.0197989	Hist1h2bc	pELS
chr3	129901541	129901542	-0.374962	0.0198028	Casp6	PLS
chr5	123228696	123228697	0.551136	0.0198068	Psmd9	pELS
chr4	72201375	72201376	0.463294	0.0198261	C630043F03Rik	PLS
chr1	186749191	186749192	0.33832	0.0198792	Rrp15	PLS
chr2	36105103	36105104	-0.826612	0.0198841	Lhx6	PLS
chr17	3115542	3115543	-0.356396	0.0199565	Scaf8	pELS
chr1	58422994	58422995	0.399518	0.0199593	Clk1	pELS
chr18	69345182	69345183	0.694039	0.01997	Tcf4	pELS
chr10	57532159	57532160	0.407165	0.0199869	Serinc1	pELS
chr14	70075619	70075620	-0.541205	0.0200102	Egr3	pELS
chr4	109343344	109343345	0.803729	0.0200119	Eps15	pELS
chr8	123225488	123225489	-0.676313	0.0200173	Cdk10	pELS
chr16	45408104	45408105	0.678544	0.020034	Cd200	pELS
chr16	94371506	94371507	0.394904	0.0200366	Pigp	pELS
chr6	120531855	120531856	0.531065	0.0200704	Hdhd5	pELS
chr10	20312206	20312207	0.34717	0.0201319	4933406P04Rik	PLS
chr1	133661777	133661778	0.911451	0.0201986	Zc3h11a	pELS
chr4	134703230	134703231	-0.424605	0.0202172	Man1c1	pELS
chr11	21091929	21091930	0.415399	0.0202406	Peli1	pELS
chr12	69681444	69681445	0.37096	0.0202456	Sos2	PLS
chr6	13871652	13871653	0.487411	0.0202524	2610001J05Rik	PLS
chr10	81233282	81233283	-0.448216	0.0202641	Zfr2	PLS
chr11	115297695	115297696	-0.48042	0.0202916	Fads6	PLS
chr8	66486725	66486726	0.40256	0.020304	Tma16	PLS
chr1	165462021	165462022	0.547038	0.0203151	Mpc2	pELS
chr2	119237421	119237422	-0.912727	0.0203433	Spint1	PLS
chr13	22006858	22006859	-0.57834	0.0203854	Prss16	pELS
chr12	8208249	8208250	0.331633	0.0204022	Ldah	PLS
chr6	147043085	147043086	0.39899	0.0204401	Mrps35	pELS
chr12	8313539	8313540	0.324727	0.0204442	Hs1bp3	PLS
chr17	27133410	27133411	-0.561386	0.0204497	Uqcc2	pELS
chr1	10038357	10038358	0.584746	0.0204902	Cspp1	PLS
chr18	61557325	61557326	0.497062	0.0205059	Csnk1a1	pELS
chr14	121378718	121378719	-0.370463	0.0205307	Stk24	pELS
chr6	124856978	124856979	0.544053	0.0205376	P3h3	pELS
chr17	46751646	46751647	0.451631	0.0205575	Cnpy3	pELS
chr2	136386942	136386943	0.810173	0.0205844	Pak7	pELS
chr10	81343041	81343042	-0.635594	0.0205977	Gipc3	pELS
chr18	54986808	54986809	0.328064	0.0206762	Zfp608	dELS
chr2	160731568	160731569	0.444593	0.0206918	Plcg1	PLS
chr14	61360308	61360309	0.376332	0.0207126	Ebpl	PLS
chr13	58274248	58274249	-0.416433	0.0207315	Gkap1	PLS
chr12	118837038	118837039	0.68574	0.0207432	Sp8	dELS
chr13	83529803	83529804	0.644519	0.0208495	Mef2c	dELS
chr10	128546641	128546642	0.827977	0.0208505	Zc3h10	pELS
chr9	111440616	111440617	-0.880095	0.0208573	Dclk3	pELS
chr19	23759767	23759768	-0.540904	0.0208691	Apba1	pELS
chr9	107710343	107710344	-0.712795	0.0209095	Sema3f	PLS
chr7	29134825	29134826	-0.712458	0.0209481	Rasgrp4	PLS
chr12	119237397	119237398	0.671136	0.020976	Itgb8	pELS
chr11	5415904	5415905	-0.866016	0.0209882	Znrf3	dELS
chr9	96631640	96631641	0.552409	0.0209981	Rasa2	PLS
chr12	36156666	36156667	0.325736	0.0210039	Bzw2	pELS
chr17	23745623	23745624	-0.776964	0.0210285	Kremen2	PLS
chr7	99382116	99382117	-0.365323	0.0210361	Gdpd5	pELS
chr17	91091942	91091943	0.745075	0.0210368	Nrxn1	pELS
chr12	112673102	112673103	-0.553778	0.0210382	Akt1	pELS
chrX	77795450	77795451	0.449323	0.0210389	Prkx	pELS
chr11	17257107	17257108	0.761979	0.0210419	C1d	pELS
chr11	74832421	74832422	0.555375	0.0210606	Mnt	pELS
chr10	93166097	93166098	0.829691	0.0210755	Mir1931	dELS
chr16	76373733	76373734	0.413426	0.021089	Nrip1	PLS
chr4	132075491	132075492	-0.565141	0.0210895	Epb41	PLS
chr1	59912523	59912524	0.424546	0.0210903	Fam117b	pELS
chr9	44921129	44921130	0.525924	0.0211361	Atp5l	pELS
chr12	4907400	4907401	-0.363236	0.0211777	Ubxn2a	PLS
chr11	74770471	74770472	0.741008	0.0211788	Mettl16	pELS
chr16	15888073	15888074	-0.362708	0.0212102	Cebpd	pELS
chr3	56181337	56181338	0.85059	0.0212132	Nbea	dELS
chr3	152192810	152192811	0.741899	0.0212549	Dnajb4	pELS
chr17	34000185	34000186	-0.435776	0.0212806	H2	PLS
chr19	8942453	8942454	-0.353098	0.0212829	Mta2	pELS
chr11	76027344	76027345	-0.496709	0.0213024	Rflnb	pELS
chr2	92600184	92600185	0.443569	0.0213092	Chst1	pELS
chr11	49848416	49848417	-0.646405	0.0213357	Mapk9	pELS
chr5	92489194	92489195	-0.820419	0.0213376	Scarb2	dELS
chr18	69519811	69519812	0.661373	0.0213513	Tcf4	PLS
chr2	180894890	180894891	0.806301	0.0213695	Gm27032	pELS
chr9	103112649	103112650	0.503669	0.0213811	Rab6b	pELS
chr1	180569623	180569624	0.514265	0.0214055	Parp1	pELS
chr15	12740017	12740018	-0.526726	0.021434	Pdzd2	dELS
chr4	48047813	48047814	-0.605877	0.0214459	Nr4a3	dELS
chr4	26346781	26346782	0.335835	0.0214959	Manea	PLS
chr12	52699862	52699863	0.857597	0.0214976	Akap6	pELS
chr16	84834390	84834391	0.432569	0.0215142	Atp5j	PLS
chr10	20171365	20171366	0.630682	0.0215365	Map7	dELS
chr13	83724455	83724456	0.815034	0.0215419	C130071C03Rik	dELS
chr5	107598401	107598402	0.780503	0.0216132	Rpap2	pELS
chr5	99976713	99976714	0.828762	0.021614	Hnrnpd	pELS
chr10	60831167	60831168	-0.455311	0.0216151	Unc5b	pELS
chr4	135271972	135271973	-0.502386	0.0216169	Clic4	pELS
chr2	126675652	126675653	0.432172	0.0216375	Gm27003	PLS
chr13	112661248	112661249	0.373608	0.0216481	Slc38a9	pELS
chr12	41485907	41485908	0.435723	0.0216849	Lrrn3	pELS
chr5	113773681	113773682	-0.602603	0.0217396	Iscu	pELS
chr15	75862216	75862217	-0.504699	0.021802	Gsdmd	PLS
chr10	81183337	81183338	0.437852	0.0218244	Dapk3	PLS
chr1	180482476	180482477	0.77062	0.021831	Stum	pELS
chr6	31563921	31563922	-0.497385	0.0218529	Podxl	PLS
chr5	21055558	21055559	-0.416524	0.0218601	Ptpn12	pELS
chr5	125388630	125388631	0.419595	0.0218613	Ubc	pELS
chr13	52976802	52976803	-0.76183	0.0218686	Nfil3	dELS
chr9	88439074	88439075	0.53418	0.02187	Snx14	PLS
chr19	4756100	4756101	0.623609	0.0218713	Rbm4b	pELS
chr12	36382102	36382103	0.309572	0.0218864	D630036H23Rik	PLS
chr8	94098268	94098269	0.321731	0.0219252	Bbs2	pELS
chr2	84735108	84735109	0.883772	0.0219374	Ypel4	pELS
chr9	35175901	35175902	0.303184	0.0219396	Dcps	PLS
chr10	56379970	56379971	0.835806	0.0219839	Gja1	pELS
chr18	84950880	84950881	0.515929	0.0220191	Timm21	pELS
chr3	45386767	45386768	0.797272	0.0220362	Pcdh10	DNase-H3K4me3
chr4	107889993	107889994	0.41934	0.0220834	Czib	pELS
chr17	35865823	35865824	-0.386208	0.0221069	Ppp1r18	PLS
chr2	78872188	78872189	0.828131	0.0221418	Ube2e3	dELS
chr13	100103387	100103388	0.509216	0.0221815	Bdp1	pELS
chr16	18236001	18236002	-0.463318	0.0222528	Zdhhc8	pELS
chr5	101933576	101933577	-0.796875	0.0222549	Wdfy3	dELS
chr16	41534152	41534153	0.74526	0.0222787	Lsamp	pELS
chr3	108285633	108285634	0.805532	0.0222829	Gm12523	pELS
chr1	191325729	191325730	0.611644	0.0223384	Tmem206	PLS
chr1	91054042	91054043	-0.683972	0.0223413	Lrrfip1	pELS
chr9	94533912	94533913	0.86888	0.0223693	Dipk2a	dELS
chr7	30445737	30445738	-0.429182	0.0223747	Aplp1	PLS
chr18	75368285	75368286	0.510768	0.0223925	Smad7	pELS
chr5	109844827	109844828	0.46091	0.0224065	Gm10416	dELS
chr19	4216377	4216378	-0.679026	0.0224216	Gm26115	pELS
chr3	28263717	28263718	0.366501	0.0224225	Tnik	PLS
chr5	33658986	33658987	-0.775147	0.0224356	Tacc3	pELS
chr17	26244137	26244138	-0.375721	0.0224502	Fam234a	PLS
chr7	73540868	73540869	0.504522	0.0224825	Chd2	pELS
chr1	195131761	195131762	0.636648	0.0224956	Cr1l	PLS
chr7	116247085	116247086	-0.807211	0.0225014	Plekha7	dELS
chr1	171150462	171150463	0.330353	0.022508	Sdhc	PLS
chr14	51091689	51091690	0.741413	0.0225341	Ang	pELS
chr18	36446825	36446826	-0.772729	0.022556	Pfdn1	dELS
chr17	35697934	35697935	-0.456685	0.0225838	Ddr1	pELS
chr13	67399701	67399702	0.382463	0.022618	Zfp429	PLS
chr6	136172215	136172216	0.596678	0.022632	Grin2b	pELS
chr1	179803873	179803874	0.858554	0.0226412	Ahctf1	PLS
chr11	102603396	102603397	-0.67261	0.0226632	Fzd2	pELS
chr19	3686627	3686628	-0.545081	0.0226944	Lrp5	PLS
chr11	101338504	101338505	0.69456	0.0227331	Aoc3	dELS
chr16	91406539	91406540	-0.420339	0.0227406	Il10rb	pELS
chr18	56431477	56431478	0.79466	0.0227521	Gramd3	pELS
chr19	5407489	5407490	-0.635514	0.0227676	4930481A15Rik	pELS
chr2	129198074	129198075	0.501553	0.0227905	Slc20a1	pELS
chr17	94865032	94865033	0.354062	0.0228104	Gm20939	dELS
chr13	100743837	100743838	0.746764	0.0228202	Mrps36	pELS
chr15	30647270	30647271	-0.535706	0.0228331	Ctnnd2	dELS
chr16	50363718	50363719	0.623225	0.0229044	Bbx	dELS
chr15	38662734	38662735	0.562791	0.0229588	Atp6v1c1	pELS
chr13	67451806	67451807	0.534938	0.0229593	Zfp874a	PLS
chr16	90727825	90727826	-0.364345	0.0229687	Gm17518	pELS
chr6	87850522	87850523	-0.308432	0.0230364	Cnbp	pELS
chr2	130906628	130906629	0.329284	0.0230744	A730017L22Rik	PLS
chr10	80621721	80621722	0.604284	0.0231032	Csnk1g2	pELS
chr11	50602509	50602510	-0.576494	0.023134	Gm12198	PLS
chr14	48120098	48120099	0.818512	0.0231658	Peli2	pELS
chr7	98308822	98308823	0.367854	0.023183	Acer3	pELS
chr16	77760196	77760197	-0.726533	0.0231908	Gm37694	dELS
chr14	84446683	84446684	0.537478	0.0232272	Pcdh17	dELS
chr11	117809668	117809669	-0.483667	0.0232354	Syngr2	PLS
chr19	8929766	8929767	-0.464721	0.0232488	Eml3	PLS
chrX	160995481	160995482	-0.665955	0.0232627	Cdkl5	pELS
chr6	143099535	143099536	-0.369464	0.0232655	C2cd5	pELS
chr11	104441067	104441068	0.602715	0.0232895	Kansl1	pELS
chr4	154142854	154142855	-0.3811	0.0233142	Wrap73	pELS
chr4	128727920	128727921	0.3681	0.0233253	Phc2	pELS
chr4	123918908	123918909	-0.726859	0.0233398	Rragc	pELS
chr14	56778851	56778852	0.601799	0.0233443	Pspc1	pELS
chr13	93303087	93303088	0.852392	0.0233933	Homer1	pELS
chr9	75610107	75610108	0.584955	0.0234311	Tmod2	pELS
chr1	55202077	55202078	0.874269	0.0234479	Rftn2	dELS
chr10	33623872	33623873	0.860916	0.0234616	Clvs2	pELS
chr5	37028137	37028138	-0.402869	0.0234976	Jakmip1	dELS
chr5	108001271	108001272	0.452436	0.0235077	Gm9850	pELS
chr12	108274079	108274080	-0.564398	0.023544	Ccdc85c	pELS
chr10	69706425	69706426	0.669177	0.023572	Ank3	dELS
chr1	171044833	171044834	0.614792	0.0235945	Fcgr3	dELS
chr17	31058405	31058406	0.370878	0.0235982	Abcg1	pELS
chr10	62650381	62650382	0.580067	0.0236146	Ddx50	pELS
chr6	134983883	134983884	-0.308496	0.0236388	Apold1	pELS
chr11	98019964	98019965	0.89286	0.0236557	Cacnb1	pELS
chr15	80091789	80091790	0.42003	0.0237416	Rpl3	pELS
chr8	88272846	88272847	-0.683592	0.0237668	Adcy7	pELS
chr12	76533650	76533651	-0.375243	0.0237843	Plekhg3	PLS
chr17	8285275	8285276	0.650414	0.0237844	Mpc1	pELS
chr5	108660108	108660109	-0.38442	0.0238489	Idua	PLS
chr17	33955352	33955353	0.43152	0.0238514	Rps18	pELS
chr4	25281237	25281238	0.584628	0.0238683	Ufl1	pELS
chr11	22004771	22004772	-0.861281	0.0238724	Otx1	dELS
chr1	192855618	192855619	0.503789	0.0238983	Sertad4	PLS
chr11	75170171	75170172	-0.635215	0.0239104	Hic1	pELS
chr1	133130941	133130942	0.509341	0.0239106	Ppp1r15b	pELS
chr6	25689190	25689191	0.466312	0.0239608	Gpr37	pELS
chr13	83715703	83715704	0.553439	0.0239783	C130071C03Rik	dELS
chr15	76724727	76724728	-0.875518	0.0240031	Arhgap39	pELS
chr1	42700474	42700475	0.812613	0.0240153	Pou3f3	dELS
chr4	148038322	148038323	-0.392546	0.0240426	Clcn6	pELS
chr17	66479957	66479958	-0.635164	0.0240515	Rab12	dELS
chr5	23850551	23850552	0.637009	0.0240545	2700038G22Rik	PLS
chr15	76716048	76716049	-0.734853	0.024059	Lrrc24	dELS
chr11	72208180	72208181	0.580597	0.0240724	Txndc17	pELS
chr2	116070989	116070990	0.868446	0.0240761	G630016G05Rik	dELS
chr5	125405123	125405124	0.457753	0.0240997	Dhx37	dELS
chr11	53324550	53324551	-0.670634	0.0240999	Zcchc10	PLS
chr13	74349605	74349606	0.560014	0.0241194	Sdha	pELS
chr7	25178764	25178765	-0.628555	0.0241899	Pou2f2	dELS
chr10	43478640	43478641	-0.377946	0.0242613	Bend3	pELS
chr17	47369186	47369187	-0.40054	0.0243005	Mrps10	PLS
chr4	139130426	139130427	-0.335299	0.0243232	Micos10	pELS
chr10	63021928	63021929	0.770455	0.0244206	Hnrnph3	pELS
chr17	47008704	47008705	-0.674902	0.0244233	Ubr2	pELS
chr11	106255964	106255965	0.693968	0.0244307	Ftsj3	PLS
chr12	49392456	49392457	0.731469	0.0244339	3110039M20Rik	dELS
chr4	21727160	21727161	0.771751	0.0244427	Ccnc	pELS
chr11	103953187	103953188	0.530491	0.0244533	Nsf	pELS
chr8	111536329	111536330	0.416618	0.0244628	Znrf1	PLS
chr18	56562223	56562224	0.411664	0.0244763	Aldh7a1	PLS
chrX	134404631	134404632	0.711501	0.0245065	Drp2	PLS
chr7	141563187	141563188	0.508851	0.0245162	Ap2a2	pELS
chr12	40036922	40036923	0.474956	0.0245349	Arl4a	pELS
chr6	6956309	6956310	0.372202	0.0245459	Sdhaf3	pELS
chr8	128357909	128357910	-0.442599	0.0245556	Nrp1	pELS
chr15	99874835	99874836	-0.618949	0.0245598	Lima1	pELS
chr17	8525178	8525179	0.607774	0.024597	Pde10a	pELS
chr16	18586552	18586553	-0.654453	0.0246166	Tbx1	pELS
chr13	45963768	45963769	0.350875	0.0246235	Atxn1	pELS
chr13	16017872	16017873	0.602561	0.0246321	Inhba	dELS
chr3	94838547	94838548	0.523954	0.0246485	Pogz	pELS
chr4	68950585	68950586	0.84823	0.0246639	Brinp1	DNase-H3K4me3
chr11	117780516	117780517	-0.642253	0.0246686	Tmc6	PLS
chr7	131371696	131371697	0.481362	0.0246756	Pstk	pELS
chr3	38887287	38887288	-0.472868	0.0246797	Fat4	pELS
chr11	77793742	77793743	-0.62987	0.0247035	Gm10277	dELS
chr2	180967699	180967700	-0.355457	0.0247723	Arfgap1	pELS
chr13	64312232	64312233	0.34541	0.0248265	Prxl2c	pELS
chr3	17792751	17792752	0.928817	0.0248288	Mir124	pELS
chr8	60993734	60993735	0.385942	0.0249034	Nek1	pELS
chr15	91048873	91048874	0.765928	0.0249172	Kif21a	pELS
chr4	82504032	82504033	0.549936	0.0249299	Nfib	pELS
chr17	21963357	21963358	0.801998	0.0249352	Zfp943	pELS
chr3	95435091	95435092	-0.424411	0.0249675	Arnt	pELS
chr5	100039788	100039789	0.349062	0.0249766	Enoph1	PLS
chr9	108094756	108094757	-0.419649	0.0250059	Apeh	pELS
chr3	55464540	55464541	0.649756	0.0250579	Dclk1	dELS
chrX	136740373	136740374	0.832407	0.0251273	Morf4l2	pELS
chr4	4793209	4793210	0.294264	0.0251431	Impad1	PLS
chr1	91413456	91413457	-0.39768	0.0251576	Hes6	PLS
chr10	128093513	128093514	-0.457259	0.025158	Baz2a	pELS
chr6	49263088	49263089	0.463964	0.025161	Tra2a	pELS
chr12	40446878	40446879	0.327736	0.0252305	Dock4	pELS
chr18	5819955	5819956	0.485205	0.0252833	Zeb1	dELS
chr11	6546937	6546938	-0.46558	0.0253189	Ccm2	PLS
chr4	34777875	34777876	0.515142	0.0253267	Smim8	pELS
chr8	123065265	123065266	0.466451	0.0253927	Spg7	PLS
chr6	88199492	88199493	-0.61286	0.025433	Gata2	pELS
chr11	4594111	4594112	0.383873	0.02545	Mtmr3	pELS
chr1	75450369	75450370	-0.657686	0.025452	Asic4	PLS
chr13	35968883	35968884	0.537449	0.0254623	Ppp1r3g	pELS
chr17	35823022	35823023	0.446185	0.0254783	Flot1	PLS
chr3	95133843	95133844	0.470271	0.0254908	Scnm1	PLS
chr15	79108600	79108601	-0.520291	0.0254967	Micall1	pELS
chr10	56115032	56115033	0.458544	0.0255178	Msl3l2	dELS
chr4	139381117	139381118	-0.44368	0.0255385	Ubr4	pELS
chr2	112239508	112239509	0.316194	0.0255447	Lpcat4	PLS
chr14	108913650	108913651	0.760721	0.025597	Slitrk1	pELS
chr3	116009006	116009007	0.83776	0.0255985	Extl2	pELS
chr11	43681450	43681451	0.528455	0.025642	Pwwp2a	pELS
chrX	114474361	114474362	0.724646	0.0256564	Klhl4	PLS
chr16	41535169	41535170	0.783255	0.0256718	Lsamp	dELS
chr4	106562992	106562993	-0.64999	0.0256729	Dhcr24	dELS
chr14	8317524	8317525	-0.717211	0.0256786	Fam107a	pELS
chr7	110630027	110630028	0.652939	0.0256788	Adm	dELS
chr7	31052817	31052818	-0.667619	0.0256841	Fxyd1	pELS
chr13	34342440	34342441	0.533199	0.0256896	Slc22a23	dELS
chr6	72355196	72355197	0.374028	0.0256932	Tmem150a	PLS
chr2	34754566	34754567	0.538903	0.025733	Gapvd1	PLS
chr8	86624937	86624938	-0.495805	0.0257735	Lonp2	pELS
chr19	45805298	45805299	0.791124	0.025788	Kcnip2	CTCF-only
chr19	21274466	21274467	0.700714	0.0258069	Zfand5	dELS
chr4	99193559	99193560	0.813833	0.0258142	Atg4c	pELS
chr16	94569835	94569836	-0.370887	0.0258379	Dyrk1a	PLS
chr1	13589019	13589020	0.579959	0.0259294	Tram1	pELS
chr4	97868513	97868514	0.838122	0.025933	Nfia	dELS
chr16	64873066	64873067	0.653617	0.0259375	Cggbp1	dELS
chr18	55816503	55816504	0.817736	0.0259443	Gm8614	dELS
chr13	76017606	76017607	0.694317	0.0259695	Rfesd	pELS
chr3	97158173	97158174	0.64384	0.0259949	Acp6	pELS
chr3	87525214	87525215	0.59709	0.026024	Etv3	PLS
chr1	52597450	52597451	-0.873401	0.0260405	Gm5527	dELS
chr1	20891430	20891431	0.414961	0.0260732	Paqr8	pELS
chr10	128303710	128303711	0.502432	0.0261097	Pan2	pELS
chr15	82212518	82212519	-0.703878	0.0261263	Shisa8	pELS
chr5	117286755	117286756	-0.517302	0.026134	Pebp1	pELS
chrX	110816698	110816699	0.741864	0.0261884	Pou3f4	dELS
chr7	80115532	80115533	-0.350491	0.0262068	Idh2	PLS
chr11	75538305	75538306	-0.835215	0.0262592	Slc43a2	dELS
chr5	124453216	124453217	-0.784252	0.0262697	Kmt5a	dELS
chr2	118704139	118704140	-0.581117	0.0262855	Ankrd63	pELS
chr3	95105832	95105833	0.563246	0.026347	Pip5k1a	pELS
chr17	24752772	24752773	-0.455392	0.0263602	Hs3st6	PLS
chr15	58033758	58033759	0.612135	0.0264198	9130401M01Rik	pELS
chr2	181670964	181670965	-0.584755	0.0264298	Sox18	pELS
chr14	120278531	120278532	0.477356	0.0264381	Mbnl2	dELS
chr13	83716111	83716112	0.653971	0.0264668	C130071C03Rik	dELS
chr2	112379343	112379344	0.380219	0.0264784	Katnbl1	PLS
chr3	103809267	103809268	0.409135	0.0265134	Dclre1b	PLS
chr4	25281428	25281429	0.360547	0.0265504	Ufl1	pELS
chr13	46670824	46670825	-0.837007	0.0265519	Fam8a1	pELS
chr6	72616272	72616273	-0.407443	0.0265665	Tgoln1	pELS
chr2	72038518	72038519	0.83425	0.0265849	Rapgef4	dELS
chr4	138326454	138326455	-0.749341	0.0265894	Pink1	PLS
chr8	11311619	11311620	0.673266	0.0265959	Col4a1	pELS
chr4	58944220	58944221	0.505133	0.0266017	Zkscan16	pELS
chr11	102438346	102438347	-0.703775	0.0266028	Fam171a2	dELS
chr3	38884327	38884328	0.778661	0.0266038	Fat4	dELS
chr1	93236455	93236456	-0.35712	0.0266822	Sned1	pELS
chr2	18048325	18048326	-0.516748	0.0267124	Skida1	PLS
chrX	106187453	106187454	0.593896	0.0267205	Pgk1	pELS
chr9	44486369	44486370	-0.698948	0.026752	Bcl9l	pELS
chr14	70889261	70889262	-0.665971	0.0267701	Gfra2	pELS
chr6	86851214	86851215	0.461824	0.0268052	Aak1	pELS
chr7	25282900	25282901	-0.43265	0.0268215	Cic	pELS
chr2	153742009	153742010	0.381715	0.026829	Mapre1	pELS
chr7	105570170	105570171	0.750334	0.0268478	Apbb1	pELS
chr2	116070402	116070403	0.7556	0.0268567	G630016G05Rik	dELS
chr3	157947575	157947576	0.370986	0.0268881	Ankrd13c	PLS
chr2	23156314	23156315	0.443458	0.0269164	Yme1l1	PLS
chr5	30713504	30713505	-0.570757	0.0269384	Dpysl5	pELS
chr11	3515184	3515185	-0.406148	0.0269526	Selenom	pELS
chr13	119409058	119409059	0.343388	0.0270123	Nnt	PLS
chr17	24849438	24849439	0.696694	0.0270304	Fahd1	pELS
chr12	41484454	41484455	0.548851	0.0270493	Lrrn3	dELS
chr12	69184495	69184496	0.371894	0.0270775	Mgat2	pELS
chr1	155416299	155416300	0.893104	0.0271647	Xpr1	pELS
chr1	177442936	177442937	-0.484803	0.0271673	Zbtb18	pELS
chr3	146769845	146769846	0.713237	0.0271951	Prkacb	pELS
chr1	131828691	131828692	-0.327542	0.0272226	Slc41a1	pELS
chr7	100607058	100607059	0.57029	0.0272384	Rab6a	pELS
chr19	3768000	3768001	0.549081	0.0272673	Kmt5b	PLS
chr11	60726764	60726765	-0.307988	0.0272873	Flii	pELS
chr18	34249061	34249062	0.838379	0.0272881	Apc	pELS
chr11	59505545	59505546	-0.404476	0.0272954	4933439C10Rik	pELS
chr12	25099869	25099870	-0.374326	0.0272975	Id2	dELS
chr18	43438187	43438188	-0.443435	0.0273346	Dpysl3	PLS
chr7	116307813	116307814	-0.407611	0.0273537	Plekha7	pELS
chr5	118331625	118331626	-0.589174	0.0273607	Gm25076	dELS
chr8	26015121	26015122	0.355234	0.0273677	Fnta	pELS
chrX	93675404	93675405	0.743019	0.0273917	Pcyt1b	pELS
chr1	143776708	143776709	0.34935	0.0273952	Ro60	pELS
chr17	87282521	87282522	-0.394465	0.0274495	4833418N02Rik	pELS
chr7	7300731	7300732	-0.488219	0.0274531	Clcn4	pELS
chr2	32846362	32846363	-0.372309	0.0274893	Gm13524	PLS
chr2	57238433	57238434	0.431566	0.0274984	Gpd2	PLS
chr13	100103932	100103933	0.310525	0.0275291	Bdp1	PLS
chr19	3936064	3936065	-0.488878	0.0275295	Unc93b1	pELS
chr5	30806164	30806165	-1.03789	0.0275389	Mapre3	CTCF-only
chr5	114127570	114127571	0.45165	0.0275754	Alkbh2	pELS
chr14	70890060	70890061	0.432729	0.0276635	Gfra2	PLS
chr10	5550059	5550060	0.462789	0.0276966	Syne1	pELS
chr12	112146370	112146371	-0.489659	0.0277158	Kif26a	pELS
chr14	25769162	25769163	-0.595604	0.0277197	Zcchc24	PLS
chr2	164833139	164833140	-0.400713	0.0277213	Neurl2	pELS
chr5	36483399	36483400	-0.377831	0.0277444	Tada2b	pELS
chr11	87591097	87591098	0.454211	0.027747	Mtmr4	pELS
chr16	93712676	93712677	-0.539635	0.0277646	Dop1b	pELS
chr5	137601946	137601947	-0.736321	0.0278011	Gm7285	pELS
chr7	82175634	82175635	0.586953	0.027847	Sh3gl3	pELS
chr5	122899704	122899705	-0.456848	0.0278617	Kdm2b	pELS
chr8	83201021	83201022	0.634743	0.0279271	Gm10645	dELS
chr14	108911767	108911768	0.559322	0.0279458	Slitrk1	dELS
chr4	62408124	62408125	0.545328	0.0279583	Cdc26	pELS
chr9	45907231	45907232	-0.371882	0.0279607	Pcsk7	pELS
chr12	76837551	76837552	0.345424	0.0279896	Fntb	pELS
chr7	114275600	114275601	0.410803	0.0279955	Psma1	pELS
chr7	63925606	63925607	-0.796159	0.0280166	Klf13	pELS
chr8	84249592	84249593	-0.316683	0.028021	D8Ertd738e	PLS
chr9	56928251	56928252	-0.338608	0.0280246	Snx33	PLS
chr12	55599055	55599056	-0.653464	0.028077	Insm2	DNase-H3K4me3
chr14	87416443	87416444	0.349506	0.0281063	Tdrd3	PLS
chr18	5820404	5820405	0.699691	0.0281123	Zeb1	dELS
chr13	42103291	42103292	0.488289	0.0281655	Hivep1	dELS
chrX	158043326	158043327	0.750654	0.0281702	Cnksr2	PLS
chr15	78982930	78982931	-0.744025	0.0282327	Triobp	PLS
chr18	53743767	53743768	-0.407941	0.0282477	Cep120	pELS
chr4	21848171	21848172	0.33516	0.0282491	Pnisr	PLS
chr16	22656537	22656538	0.603661	0.0282537	Dgkg	pELS
chr17	29268615	29268616	0.766775	0.0283034	BC004004	pELS
chr4	129223597	129223598	-0.789277	0.0283139	C77080	dELS
chrX	109095716	109095717	0.585071	0.028329	Sh3bgrl	pELS
chr13	92355450	92355451	0.431623	0.0283367	Msh3	pELS
chr6	13677427	13677428	0.305496	0.0283385	Bmt2	pELS
chr6	86851582	86851583	0.683972	0.0283423	Aak1	pELS
chrX	142680900	142680901	0.595506	0.0283712	Tmem164	pELS
chr10	127030708	127030709	0.327773	0.0283718	Tsfm	PLS
chr5	115632085	115632086	0.466087	0.0283764	1110006O24Rik	PLS
chr14	66868350	66868351	0.527167	0.0283779	Dpysl2	pELS
chr10	57532702	57532703	0.775768	0.0283951	Serinc1	PLS
chr4	126110825	126110826	-0.616953	0.0284166	Stk40	dELS
chr12	116263195	116263196	0.459257	0.028448	Wdr60	PLS
chr10	72655515	72655516	0.491686	0.0285021	Zwint	pELS
chr7	5053210	5053211	-0.764347	0.0285454	Zfp580	pELS
chr2	150668567	150668568	0.72034	0.0285601	Acss1	pELS
chr1	143702502	143702503	0.349231	0.0286057	Cdc73	pELS
chr6	124965401	124965402	0.309792	0.0286076	Cops7a	PLS
chr2	181670780	181670781	-0.63392	0.0286116	Sox18	pELS
chr19	53141039	53141040	0.48839	0.0286429	Add3	pELS
chr7	44443324	44443325	-0.447026	0.0286497	Lrrc4b	pELS
chr13	63572888	63572889	-0.370984	0.0286564	Ptch1	dELS
chr4	9668036	9668037	0.896574	0.0286621	Asph	pELS
chr5	96374700	96374701	-0.41749	0.0286687	Fras1	pELS
chrX	12080547	12080548	0.586567	0.0286881	Bcor	PLS
chr1	152386789	152386790	0.554613	0.0287013	Tsen15	PLS
chr9	25151968	25151969	0.41217	0.0287478	Herpud2	PLS
chr1	74857301	74857302	-0.800232	0.0287541	Cdk5r2	dELS
chr1	170867157	170867158	-0.506853	0.0287665	Atf6	pELS
chr3	69599355	69599356	0.770635	0.0287798	B3galnt1	pELS
chr3	144203800	144203801	0.588582	0.0288007	Lmo4	pELS
chr7	100121682	100121683	0.493901	0.0288606	Pold3	PLS
chr7	52005413	52005414	0.519081	0.0288635	Svip	pELS
chr12	112830336	112830337	0.668306	0.0288852	Cdca4	pELS
chr9	40802083	40802084	0.52961	0.0288911	Hspa8	pELS
chr3	95228195	95228196	-0.347654	0.0288968	Mllt11	pELS
chrX	12087832	12087833	0.557655	0.0289411	Bcor	dELS
chr1	181256045	181256046	-0.69936	0.0289583	Rpl35a	dELS
chr13	74639543	74639544	0.470951	0.0290171	Erap1	PLS
chr6	113194915	113194916	0.459276	0.029022	Lhfpl4	pELS
chrX	93289248	93289249	0.753898	0.0290256	Arx	dELS
chr17	28141950	28141951	-0.812188	0.0290289	Scube3	pELS
chr8	22412059	22412060	0.578942	0.0290672	Mrps31	pELS
chr4	124937354	124937355	-0.324586	0.0291018	9930104L06Rik	pELS
chr5	121849804	121849805	-0.600187	0.0291104	Pheta1	pELS
chr19	47464504	47464505	-0.406524	0.0291127	Sh3pxd2a	PLS
chr1	156035128	156035129	0.725694	0.0291156	Tor1aip2	pELS
chr2	130179539	130179540	0.384272	0.0291292	Snrpb	PLS
chr15	39077603	39077604	-0.553802	0.0291378	Cthrc1	pELS
chr17	83352335	83352336	0.763842	0.0291709	Eml4	pELS
chr4	24898377	24898378	0.428172	0.0291989	Ndufaf4	pELS
chr12	108266197	108266198	-0.778297	0.0292834	Ccdc85c	dELS
chr8	119574672	119574673	-0.327347	0.0292922	Hsdl1	pELS
chr13	83724386	83724387	0.779064	0.0293072	C130071C03Rik	dELS
chr15	99394064	99394065	0.593927	0.0293405	Tmbim6	pELS
chr18	60500727	60500728	-0.512061	0.029353	Smim3	pELS
chr6	29467865	29467866	0.408747	0.0293744	Atp6v1f	PLS
chr3	57846256	57846257	0.585725	0.029408	Pfn2	pELS
chr7	25317275	25317276	0.387977	0.02941	Megf8	pELS
chr7	126822971	126822972	-0.658755	0.0294293	Fam57b	pELS
chr2	92432742	92432743	0.475136	0.0294296	Cry2	pELS
chr6	90810118	90810119	-0.587497	0.0294977	Iqsec1	PLS
chr3	121171592	121171593	0.300076	0.0294978	Rwdd3	PLS
chr1	55237331	55237332	0.339291	0.029507	Mars2	PLS
chr4	123201775	123201776	-0.533428	0.0295922	Nt5c1a	pELS
chr8	105613281	105613282	-0.704424	0.0296777	Mir1966	dELS
chrX	93288669	93288670	0.844099	0.029684	Arx	dELS
chr4	82502808	82502809	0.729707	0.0297488	Nfib	dELS
chr13	77134778	77134779	-0.530658	0.0297517	Slf1	pELS
chr6	32587274	32587275	0.444824	0.0297575	Plxna4	pELS
chr1	164248679	164248680	0.402264	0.0297723	Slc19a2	pELS
chr15	74518361	74518362	-0.481296	0.0298062	Adgrb1	dELS
chr13	83529953	83529954	0.64415	0.0298088	Mef2c	dELS
chr17	28233230	28233231	-0.310881	0.0298124	Ppard	pELS
chr9	110054116	110054117	0.647164	0.0298148	Map4	dELS
chr1	53313493	53313494	0.441048	0.029852	Osgepl1	PLS
chr13	75840372	75840373	0.343518	0.0298642	Glrx	pELS
chr5	147894711	147894712	0.31109	0.0298754	Slc46a3	PLS
chr16	78301325	78301326	0.526591	0.0299131	Cxadr	PLS
chr9	66919046	66919047	0.400502	0.0299227	Rab8b	pELS
chr14	120479442	120479443	0.463472	0.029948	Rap2a	pELS
chr11	93968017	93968018	0.358966	0.0299526	Nme1	pELS
chr16	41524612	41524613	0.827517	0.0299849	Lsamp	CTCF-only
chr3	31095534	31095535	-0.343467	0.0299914	Skil	pELS
chr5	150259339	150259340	0.409277	0.0301608	Fry	pELS
chr5	25498303	25498304	0.359192	0.030179	Kmt2c	pELS
chr13	98815584	98815585	0.416906	0.0301836	Fcho2	PLS
chr7	100537374	100537375	0.468182	0.0301851	Coa4	PLS
chr14	79487079	79487080	-0.784922	0.0302178	Wbp4	dELS
chr12	95694629	95694630	0.482287	0.0302264	Flrt2	pELS
chr15	78843787	78843788	-0.57256	0.0302318	Cdc42ep1	pELS
chr2	32537840	32537841	-0.506809	0.0302364	Fam102a	dELS
chr2	35979680	35979681	0.436285	0.030251	Ttll11	pELS
chr6	114968146	114968147	0.621253	0.030268	Vgll4	dELS
chr1	56977816	56977817	0.716501	0.0302756	Satb2	pELS
chr1	131524555	131524556	0.457924	0.0303175	Srgap2	dELS
chr6	124857622	124857623	0.391728	0.0303486	P3h3	PLS
chr18	23752819	23752820	-0.338313	0.0303573	Mapre2	pELS
chr1	154883903	154883904	-0.588373	0.0303861	Cacna1e	dELS
chr12	8973849	8973850	0.445547	0.0303899	Wdr35	PLS
chr14	47649138	47649139	0.364221	0.0303981	Ktn1	PLS
chr10	39733585	39733586	0.746405	0.0304136	Rev3l	pELS
chr11	77513408	77513409	-0.874025	0.0304268	Trp53i13	PLS
chr2	61712057	61712058	0.325936	0.0304462	Psmd14	pELS
chr17	73806567	73806568	0.642505	0.0305171	Ehd3	pELS
chr12	40221079	40221080	0.88559	0.0305408	Gm7008	pELS
chr7	13034294	13034295	0.402964	0.030572	Chmp2a	pELS
chr4	126256924	126256925	0.375753	0.0305809	Map7d1	pELS
chr5	128601185	128601186	-0.489805	0.0306026	Fzd10	pELS
chr19	9983994	9983995	0.405281	0.0306241	Fth1	pELS
chrX	12760809	12760810	0.724579	0.0306628	Med14	pELS
chr16	42276096	42276097	0.856552	0.0306781	Gap43	dELS
chr1	42700882	42700883	0.726896	0.0306919	Pou3f3	dELS
chr5	70843105	70843106	0.787682	0.0307407	Gabrg1	pELS
chr7	19291420	19291421	-0.666153	0.0307433	Rtn2	pELS
chrX	99470193	99470194	0.808831	0.0307491	Pja1	pELS
chr5	122707228	122707229	-0.4182	0.0307518	P2rx4	pELS
chr5	32853440	32853441	0.528117	0.0307602	Prr14l	pELS
chr18	47366506	47366507	0.360691	0.0308066	Sema6a	pELS
chr18	24121242	24121243	0.572071	0.0308209	Ino80c	pELS
chr7	98655945	98655946	-0.336961	0.0308226	Emsy	pELS
chr2	130450400	130450401	0.31958	0.0308272	Ptpra	PLS
chr2	116068463	116068464	0.761818	0.0308311	G630016G05Rik	pELS
chr1	182020451	182020452	-0.461353	0.030841	Enah	pELS
chr3	20154996	20154997	0.317521	0.0308441	Gyg	PLS
chr5	115489351	115489352	0.991037	0.0308549	Gm24265	PLS
chrX	152327038	152327039	0.608321	0.0309203	Kantr	pELS
chr9	112233950	112233951	0.730205	0.0309308	Arpp21	pELS
chr18	54992793	54992794	0.461033	0.0309459	Zfp608	dELS
chr8	88696593	88696594	0.636461	0.0309497	Cyld	pELS
chr6	101377674	101377675	0.609913	0.0309743	Pdzrn3	PLS
chr4	132074904	132074905	-0.382329	0.0309801	Gm10300	pELS
chrX	16817487	16817488	-0.73558	0.031017	Maob	pELS
chr16	4558537	4558538	-0.406806	0.0310191	Tfap4	pELS
chr13	54072912	54072913	0.682515	0.0310493	Sfxn1	pELS
chr10	100016134	100016135	0.38675	0.0310596	Kitl	pELS
chr14	65837991	65837992	0.392358	0.0310799	Ccdc25	pELS
chrX	157490869	157490870	0.743638	0.0310992	Sms	pELS
chr11	43682795	43682796	0.401143	0.0311029	Pwwp2a	pELS
chr4	132535696	132535697	-0.314632	0.0311244	Dnajc8	PLS
chr11	98339463	98339464	-0.51437	0.0311452	Ppp1r1b	dELS
chr2	25982714	25982715	-0.35805	0.031156	Camsap1	pELS
chr4	120747533	120747534	-0.52046	0.0311833	Kcnq4	pELS
chr13	58809432	58809433	0.600905	0.0311873	Ntrk2	pELS
chr2	140669182	140669183	0.705833	0.0312066	Flrt3	dELS
chr3	114030916	114030917	0.529507	0.0312359	Col11a1	pELS
chr11	94044789	94044790	0.672131	0.0312407	Spag9	pELS
chr9	101076371	101076372	0.437747	0.0312607	Msl2	pELS
chr12	112146756	112146757	-0.622753	0.0312693	Kif26a	pELS
chr10	80116876	80116877	0.506106	0.0313449	Stk11	PLS
chr2	77280750	77280751	0.545648	0.0313773	Sestd1	PLS
chr6	108659934	108659935	0.560545	0.0314049	Bhlhe40	pELS
chr2	119800240	119800241	-0.459983	0.0314325	Tyro3	pELS
chr11	40692529	40692530	0.281859	0.0314615	Mat2b	PLS
chr4	102590254	102590255	0.689652	0.031517	Pde4b	pELS
chr14	111676536	111676537	0.583816	0.0315263	Slitrk5	pELS
chr14	105894169	105894170	0.560833	0.0315511	Spry2	dELS
chr3	138442478	138442479	0.493181	0.0315767	Adh5	pELS
chr3	96104299	96104300	0.454535	0.0316468	Otud7b	PLS
chr15	18821715	18821716	0.824674	0.0316583	Cdh10	DNase-H3K4me3
chr6	142508143	142508144	0.482211	0.0316831	Ldhb	PLS
chr7	4865720	4865721	-0.496902	0.0316915	Isoc2b	pELS
chrX	8193299	8193300	0.56779	0.0316927	Ebp	PLS
chr3	31094954	31094955	0.555416	0.0317395	Skil	PLS
chr8	45381548	45381549	0.474418	0.0317775	Fam149a	DNase-H3K4me3
chr11	80811416	80811417	-0.814473	0.031792	Tmem98	pELS
chr15	89500381	89500382	0.43341	0.0318024	Shank3	pELS
chr5	123683855	123683856	0.330674	0.0318428	Clip1	pELS
chr7	27258062	27258063	-0.781773	0.0318527	Gm15567	PLS
chr4	97772066	97772067	0.404521	0.0318796	Nfia	dELS
chr10	37138161	37138162	0.454295	0.0318879	Marcks	pELS
chr8	70351451	70351452	-0.55838	0.0319001	Upf1	pELS
chr16	20673973	20673974	-0.452332	0.0319535	Eif4g1	pELS
chr6	138421577	138421578	0.752832	0.0319903	Lmo3	PLS
chr10	79937203	79937204	-0.758736	0.0320201	Arid3a	dELS
chr6	86405743	86405744	0.800017	0.0320311	Tia1	pELS
chr13	9846858	9846859	0.86341	0.032035	Gm24187	CTCF-only
chr1	172082357	172082358	-0.365319	0.0320546	Copa	PLS
chr18	67245469	67245470	0.32442	0.0320897	Mppe1	pELS
chr8	111875898	111875899	-0.614718	0.0321174	Tmem170	pELS
chr15	54919991	54919992	-0.414351	0.0321226	Enpp2	PLS
chr1	75436088	75436089	0.311813	0.0321296	Gmppa	PLS
chr4	82503795	82503796	0.547947	0.0321297	Nfib	pELS
chr18	46280710	46280711	0.358293	0.0321399	Pggt1b	PLS
chr13	113795090	113795091	0.416301	0.0321567	Arl15	pELS
chr9	76014866	76014867	0.46335	0.0321602	Hmgcll1	PLS
chr6	25809432	25809433	0.483435	0.0321767	Pot1a	PLS
chr5	129585149	129585150	-0.409314	0.032235	Mmp17	pELS
chr4	48043072	48043073	0.348752	0.0322951	Nr4a3	dELS
chr7	123123556	123123557	0.727683	0.0323644	Tnrc6a	pELS
chr11	69123906	69123907	0.380455	0.0323789	9130213A22Rik	pELS
chr1	177339176	177339177	0.387666	0.0323835	Gm38328	dELS
chr3	95434892	95434893	0.56404	0.0324028	Arnt	pELS
chr17	55447024	55447025	0.863784	0.032406	St6gal2	pELS
chr16	31756564	31756565	0.816582	0.0324065	Dlg1	DNase-H3K4me3
chr13	55570414	55570415	-0.357405	0.0324133	Fam193b	pELS
chr12	111677758	111677759	0.509126	0.0324571	Trmt61a	pELS
chr7	59229138	59229139	-0.331116	0.0325273	Ube3a	pELS
chr13	12461679	12461680	-0.30799	0.0325293	Lgals8	PLS
chr11	23667042	23667043	0.846751	0.0326318	Pus10	pELS
chr4	121016259	121016260	0.39489	0.0326749	Smap2	pELS
chr16	20425291	20425292	-0.550021	0.0327036	Abcc5	pELS
chr18	69348932	69348933	0.502501	0.032783	Tcf4	pELS
chr19	4839751	4839752	-0.467215	0.0327838	Ccdc87	pELS
chr2	173274818	173274819	-0.456383	0.0327949	Pmepa1	pELS
chr6	30303164	30303165	0.391825	0.0328396	Ube2h	pELS
chr14	58072905	58072906	0.518045	0.0328407	Fgf9	PLS
chr2	104816666	104816667	-0.397685	0.0328466	Qser1	PLS
chr12	38780419	38780420	0.405517	0.0328476	Etv1	pELS
chr13	48965927	48965928	0.674804	0.032895	Fam120a	dELS
chr17	71183076	71183077	-0.396392	0.0329353	Lpin2	pELS
chr6	91877810	91877811	0.659174	0.0329582	Ccdc174	PLS
chr4	43010882	43010883	-0.630466	0.0329826	Fancg	pELS
chr7	30588259	30588260	0.275901	0.0330002	Kmt2b	pELS
chr10	23797468	23797469	0.567767	0.0330121	Slc18b1	pELS
chr8	71488106	71488107	-0.372677	0.033037	Gtpbp3	PLS
chr2	52742305	52742306	0.332048	0.0330731	Stam2	PLS
chr11	69580918	69580919	0.430168	0.033083	Trp53	pELS
chrX	74085289	74085290	-0.560934	0.0331004	Mecp2	pELS
chr3	95173744	95173745	-0.660749	0.0331075	Sema6c	dELS
chr17	8165878	8165879	0.631963	0.03314	Fgfr1op	pELS
chr8	13890154	13890155	-0.359741	0.0331545	Coprs	PLS
chr6	86403551	86403552	0.848626	0.0331946	Tia1	pELS
chr12	81780216	81780217	-0.568829	0.0332472	Map3k9	pELS
chr1	152767694	152767695	1.05034	0.0333028	Arpc5	pELS
chr17	26243775	26243776	0.355736	0.0333251	Fam234a	pELS
chr1	184827491	184827492	-0.707111	0.0333496	Marc2	dELS
chr1	162859014	162859015	0.59099	0.0333652	Fmo1	pELS
chr1	85899294	85899295	-0.697058	0.0333726	Itm2c	dELS
chr17	57275459	57275460	0.302145	0.0333786	Vav1	dELS
chr18	79110618	79110619	0.841768	0.0334129	Setbp1	pELS
chr9	77339935	77339936	0.758624	0.0334174	Mlip	dELS
chr8	123443103	123443104	0.319181	0.0334181	Def8	PLS
chr5	147430311	147430312	0.285725	0.0334482	Pan3	PLS
chr16	90386722	90386723	-0.410956	0.0335002	Hunk	pELS
chr3	88949519	88949520	0.556148	0.0335088	Dap3	pELS
chr3	107038460	107038461	0.778306	0.0335146	AI504432	pELS
chr14	63123373	63123374	-0.442649	0.0335477	Ctsb	pELS
chr11	4135472	4135473	-0.39544	0.0335627	Rnf215	pELS
chr5	34336701	34336702	-0.356589	0.0335871	Rnf4	pELS
chr11	54304492	54304493	-0.373781	0.0336004	Acsl6	pELS
chr1	6214278	6214279	0.312275	0.033642	4732440D04Rik	pELS
chr12	31634959	31634960	-0.409012	0.033649	Bcap29	pELS
chr18	69344252	69344253	0.366184	0.0336736	Tcf4	PLS
chr12	9570200	9570201	-0.495685	0.0336937	Osr1	DNase-H3K4me3
chr3	49756530	49756531	0.496338	0.0337008	Pcdh18	pELS
chr17	6079458	6079459	-0.321011	0.0337108	Serac1	pELS
chr4	28813051	28813052	0.66671	0.0337157	Epha7	PLS
chr16	18586498	18586499	-0.652906	0.0337426	Tbx1	pELS
chr10	72655188	72655189	0.390942	0.0337565	Zwint	pELS
chr10	94943682	94943683	0.459447	0.0337674	Plxnc1	pELS
chr11	115535003	115535004	0.635583	0.0337709	Sumo2	pELS
chr10	86685818	86685819	-0.333323	0.033792	1810014B01Rik	PLS
chrX	57326074	57326075	0.498081	0.0338715	Arhgef6	dELS
chr17	27623325	27623326	0.31471	0.0338775	Nudt3	PLS
chr13	86046485	86046486	0.38995	0.0338873	Cox7c	PLS
chr7	55968569	55968570	-0.576034	0.0339033	A230056P14Rik	dELS
chr7	16046962	16046963	-0.293358	0.0339267	Bicra	pELS
chr17	29269199	29269200	-0.310918	0.0339315	BC004004	pELS
chr4	104368636	104368637	0.467374	0.033953	Dab1	pELS
chr15	79261317	79261318	-0.497135	0.0340102	Baiap2l2	dELS
chr3	89831858	89831859	-0.858706	0.0340221	She	pELS
chr11	20742322	20742323	0.576623	0.0340221	Aftph	pELS
chr10	67187382	67187383	0.659571	0.0340272	Jmjd1c	pELS
chr7	29983069	29983070	-0.629325	0.0340336	Zfp568	pELS
chr4	80912353	80912354	0.50434	0.0340431	Lurap1l	pELS
chr18	35213790	35213791	0.70649	0.0340825	Ctnna1	pELS
chr15	76461655	76461656	-0.686018	0.0341008	Scx	dELS
chr5	100036876	100036877	-0.528396	0.0341158	Hnrnpdl	DNase-H3K4me3
chr3	96597263	96597264	-0.502915	0.0341651	Ankrd34a	pELS
chr12	95697210	95697211	0.509288	0.034171	Flrt2	pELS
chr5	23436915	23436916	0.561546	0.034171	Kmt2e	DNase-H3K4me3
chrX	51017567	51017568	0.734552	0.0342101	Rap2c	pELS
chrX	48342013	48342014	-0.586574	0.0342145	Bcorl1	pELS
chr1	168427436	168427437	0.683852	0.0342211	Pbx1	dELS
chr5	114775564	114775565	-0.332389	0.0342234	Git2	pELS
chr13	114456588	114456589	-0.787429	0.034233	Fst	dELS
chr12	86079407	86079408	-0.326111	0.0342462	Tgfb3	pELS
chr15	72809856	72809857	0.419054	0.0342822	Peg13	pELS
chr10	24149664	24149665	-0.30636	0.0342829	Stx7	pELS
chr5	122951729	122951730	-0.349038	0.0343166	Kdm2b	dELS
chr3	97158896	97158897	0.298738	0.0343171	Acp6	PLS
chr2	150136374	150136375	0.321475	0.0343204	Zfp120	pELS
chr16	32914249	32914250	-0.285683	0.0343378	Lrch3	PLS
chr5	104109368	104109369	0.607357	0.0343739	Gm26703	PLS
chr19	38819427	38819428	0.351587	0.0343793	Noc3l	PLS
chr1	81077813	81077814	0.916687	0.0344125	Nyap2	pELS
chr7	28338243	28338244	-0.338673	0.0344218	Supt5	pELS
chr9	20520740	20520741	0.49226	0.0344277	Zfp266	pELS
chr12	13249369	13249370	0.50009	0.0344679	Ddx1	PLS
chr17	29660954	29660955	-0.295864	0.03448	Cmtr1	pELS
chr10	117375573	117375574	0.701937	0.034561	Cpsf6	pELS
chr2	165321537	165321538	-0.656068	0.0346098	Elmo2	pELS
chr7	12922752	12922753	-0.537624	0.0346233	Rps5	pELS
chr4	63545127	63545128	0.34468	0.0346296	Atp6v1g1	pELS
chr1	164457626	164457627	0.482064	0.0346355	Atp1b1	pELS
chr18	36320451	36320452	-0.364258	0.0346396	Igip	dELS
chr7	45370339	45370340	0.352507	0.0346398	Lin7b	pELS
chr15	67175670	67175671	-0.454723	0.0346557	St3gal1	pELS
chr8	69395227	69395228	0.395655	0.0346883	Gm10033	pELS
chr7	128611725	128611726	-0.427285	0.0346891	Inpp5f	pELS
chr13	76017752	76017753	0.782682	0.0346973	Rfesd	pELS
chrX	36195843	36195844	-0.75305	0.0347173	Zcchc12	PLS
chr8	120667774	120667775	-0.324786	0.0347176	Emc8	pELS
chr13	71963201	71963202	-0.801979	0.0347272	Irx1	pELS
chr3	156560422	156560423	0.705443	0.0347395	4930570G19Rik	pELS
chr1	158354224	158354225	0.728076	0.0347638	Brinp2	dELS
chr9	106454715	106454716	-0.463254	0.0348145	Pcbp4	pELS
chr19	6341447	6341448	-0.343425	0.0348389	Map4k2	pELS
chr11	114765286	114765287	-0.416503	0.0348396	Kif19a	PLS
chr3	89160348	89160349	-0.65047	0.0348962	Hcn3	PLS
chr2	77280151	77280152	0.335653	0.034916	Sestd1	pELS
chr6	71544212	71544213	0.295999	0.034945	Chmp3	pELS
chr17	87265117	87265118	-0.466278	0.0349494	Mcfd2	pELS
chr17	28952980	28952981	0.511279	0.0349774	Kctd20	pELS
chr9	75611316	75611317	0.427867	0.0349793	Tmod2	PLS
chr18	84087185	84087186	0.565903	0.0350146	Tshz1	pELS
chr5	117120615	117120616	-0.341864	0.0350676	Taok3	pELS
chr7	29289157	29289158	-0.44805	0.0350704	Ppp1r14a	PLS
chr16	91646667	91646668	0.472213	0.0351049	Gart	PLS
chr10	121586949	121586950	0.346542	0.0351237	Tbk1	PLS
chr7	27260187	27260188	0.645296	0.0351673	Numbl	pELS
chr9	41581201	41581202	0.47538	0.0351714	3110039I08Rik	pELS
chr13	105053765	105053766	0.409678	0.03518	Rgs7bp	pELS
chr6	108663823	108663824	0.591674	0.0351933	Bhlhe40	dELS
chr7	5015266	5015267	0.382777	0.0352064	Zfp524	PLS
chr16	58523463	58523464	0.30239	0.0352324	St3gal6	PLS
chr15	96642393	96642394	-0.391184	0.035288	Slc38a1	PLS
chr9	56635229	56635230	-0.415524	0.0353064	Lingo1	pELS
chr16	33063318	33063319	-0.613807	0.0353127	Lmln	pELS
chr17	75465466	75465467	-0.606883	0.0354195	Rasgrp3	PLS
chr6	116056055	116056056	0.656649	0.0354233	Tmcc1	pELS
chr16	91618528	91618529	0.533774	0.0354251	Dnajc28	pELS
chr8	120486830	120486831	-0.555736	0.0354644	Gse1	pELS
chr5	123137282	123137283	-0.655957	0.0354875	AI480526	pELS
chr2	51934873	51934874	-0.346856	0.0355038	Rbm43	PLS
chr4	43875049	43875050	-0.681101	0.0355507	Reck	pELS
chr13	81711787	81711788	0.445206	0.0355612	Mblac2	pELS
chr8	73352563	73352564	0.320604	0.0355756	Large1	PLS
chr4	129695978	129695979	-0.673495	0.0355931	Tmem39b	pELS
chr6	91116183	91116184	0.674912	0.0355962	Nup210	pELS
chr17	47142581	47142582	-0.529464	0.035602	Trerf1	pELS
chr10	58324122	58324123	0.633984	0.0356269	Lims1	pELS
chr6	83078760	83078761	-0.358751	0.0356334	Pcgf1	PLS
chr4	15958541	15958542	0.553661	0.035635	Nbn	pELS
chr1	134344771	134344772	-0.671281	0.0356825	Tmem183a	dELS
chr1	84840710	84840711	-0.662515	0.0356854	Trip12	PLS
chr2	6884921	6884922	0.634327	0.035725	Celf2	PLS
chr1	64691798	64691799	0.584934	0.0357419	Ccnyl1	pELS
chr7	25008973	25008974	0.602099	0.0358337	Atp1a3	dELS
chr10	33905163	33905164	0.503264	0.0359036	Rsph4a	PLS
chr9	108307290	108307291	0.588353	0.035912	Rhoa	pELS
chr1	85703746	85703747	-0.586093	0.035913	Sp100	dELS
chr7	122159864	122159865	-0.664804	0.0359256	Plk1	pELS
chr2	45104739	45104740	0.736074	0.0359358	Zeb2	dELS
chr5	142905916	142905917	0.668728	0.0360211	Actb	pELS
chr9	89909822	89909823	-0.507211	0.0360353	Rasgrf1	PLS
chr7	19095606	19095607	-0.660776	0.0360406	Six5	pELS
chr13	81785973	81785974	0.67167	0.0360523	Cetn3	dELS
chr10	80664677	80664678	-0.714619	0.0360647	Mknk2	dELS
chr6	30390881	30390882	0.295355	0.0360842	Zc3hc1	PLS
chr13	119691595	119691596	0.603582	0.036089	Hmgcs1	pELS
chr9	57942426	57942427	-0.609159	0.0361172	Sema7a	dELS
chr9	27109716	27109717	-0.83781	0.0361174	Gm48796	dELS
chr19	56776019	56776020	-0.739288	0.03617	Ccdc186	dELS
chr13	80883743	80883744	0.393163	0.0361806	Arrdc3	pELS
chr10	111419955	111419956	-0.557003	0.0361811	Nap1l1	dELS
chr6	30736970	30736971	-0.668337	0.0361965	Mest	pELS
chr10	126983061	126983062	0.52336	0.0362042	Ctdsp2	dELS
chr9	123851279	123851280	0.380799	0.0362353	Fyco1	pELS
chr11	77462993	77462994	-0.582205	0.0362699	Coro6	pELS
chr2	12419328	12419329	0.327373	0.0363	Mindy3	PLS
chr15	79251998	79251999	-0.634305	0.0363061	Slc16a8	dELS
chr9	119445250	119445251	-0.292328	0.0363183	Exog	pELS
chr1	191575251	191575252	-0.458446	0.0363189	Dtl	pELS
chr19	26605610	26605611	-0.37899	0.0363242	Smarca2	pELS
chr2	178412924	178412925	0.812263	0.0363404	Ppp1r3d	pELS
chr9	21290285	21290286	0.699807	0.0363474	Cdkn2d	pELS
chr8	4239535	4239536	0.393458	0.0363762	Gm49320	pELS
chr11	100355513	100355514	-0.417817	0.036379	Hap1	pELS
chr15	59648353	59648354	0.313766	0.0363973	Trib1	PLS
chr10	80227163	80227164	-0.428032	0.036403	Pwwp3a	pELS
chr1	163314848	163314849	0.691134	0.0364552	Prrx1	pELS
chr3	51333523	51333524	0.786453	0.0364557	Elf2	dELS
chr16	10545674	10545675	-0.337895	0.0364866	Clec16a	pELS
chr4	43669797	43669798	-0.366943	0.0365042	Tmem8b	pELS
chr5	114131571	114131572	-0.437236	0.036506	Ung	pELS
chr10	121309453	121309454	0.674012	0.0365066	Tbc1d30	pELS
chr1	111864800	111864801	0.311441	0.0365127	Dsel	PLS
chr18	65581391	65581392	0.461837	0.0365396	Zfp532	pELS
chr15	82148432	82148433	0.532836	0.0366402	Srebf2	pELS
chr13	69534233	69534234	0.705114	0.0366965	Tent4a	pELS
chr1	82291634	82291635	0.494393	0.0367175	Irs1	PLS
chr11	101417582	101417583	0.54776	0.0367482	Aarsd1	PLS
chr8	54530477	54530478	0.822928	0.0368148	Spcs3	pELS
chr1	53313770	53313771	0.376351	0.0368318	Osgepl1	PLS
chr15	32244751	32244752	-0.713651	0.0369067	Snhg18	PLS
chr14	29978680	29978681	0.275308	0.036907	Actr8	pELS
chr5	145202063	145202064	0.917158	0.0369076	Zkscan14	PLS
chr9	21265937	21265938	-0.510618	0.036952	Atg4d	pELS
chr6	135197736	135197737	0.626717	0.036975	Fam234b	pELS
chr11	98586905	98586906	-0.372416	0.0369939	Ormdl3	pELS
chr9	63603669	63603670	0.663862	0.0370498	Aagab	pELS
chr13	67683746	67683747	0.511264	0.0371166	Zfp738	PLS
chr10	95564787	95564788	0.764188	0.0371193	Nudt4	pELS
chr10	62231142	62231143	-0.334693	0.0371459	Tspan15	PLS
chr9	64386071	64386072	-0.530652	0.0373372	Megf11	pELS
chr16	55934205	55934206	-0.292232	0.0373449	Cep97	PLS
chr17	17838421	17838422	0.365031	0.0373493	Spaca6	dELS
chr14	111677041	111677042	0.461973	0.0373565	Slitrk5	dELS
chr19	38266030	38266031	0.640975	0.0373571	Lgi1	pELS
chr17	69417914	69417915	-0.341595	0.0373642	C030034I22Rik	pELS
chr13	92354853	92354854	0.277589	0.0373717	Dhfr	PLS
chr7	101836782	101836783	-0.31062	0.0373726	Gm10602	PLS
chr18	69596250	69596251	0.483308	0.0373812	Tcf4	dELS
chr16	20302054	20302055	0.325066	0.037405	Parl	PLS
chr12	40222227	40222228	0.340955	0.0374411	Gm7008	pELS
chr6	114643423	114643424	0.482056	0.0374555	Atg7	pELS
chr19	24224929	24224930	-0.477709	0.0374741	Tjp2	pELS
chr6	42324750	42324751	0.539081	0.0375289	Fam131b	PLS
chr10	93167512	93167513	-0.838791	0.037538	Mir1931	dELS
chr3	127162660	127162661	0.481351	0.0375509	Ank2	pELS
chr1	43098566	43098567	0.309748	0.0375836	Tgfbrap1	PLS
chr17	3115703	3115704	-0.307137	0.0376047	Scaf8	pELS
chr12	21285885	21285886	-0.302892	0.0376072	Itgb1bp1	PLS
chr19	6058241	6058242	-0.347546	0.0376232	Fau	pELS
chr8	85492682	85492683	0.289927	0.0376236	Gpt2	PLS
chr4	117836069	117836070	-0.346854	0.0376244	Slc6a9	pELS
chr5	120711534	120711535	-0.404233	0.0376706	Dtx1	pELS
chr9	36726987	36726988	0.328472	0.0377275	Chek1	pELS
chr18	7870209	7870210	0.462812	0.0377291	Wac	pELS
chr3	51276950	51276951	-0.439516	0.0377527	4930577N17Rik	PLS
chr17	25115482	25115483	0.393043	0.0377605	Telo2	pELS
chr3	105705845	105705846	0.545526	0.0377985	Inka2	pELS
chr19	24224141	24224142	-0.50896	0.0378157	Tjp2	pELS
chr2	6885049	6885050	0.636585	0.0378307	Celf2	PLS
chr8	120564094	120564095	-0.775725	0.0378544	Gse1	dELS
chr11	101170844	101170845	-0.337371	0.0378576	Plekhh3	pELS
chr19	29367505	29367506	-0.338743	0.0379197	Plgrkt	PLS
chr15	96287665	96287666	0.408575	0.0379238	Arid2	PLS
chr9	57939715	57939716	-0.485686	0.037946	Sema7a	pELS
chr13	41606947	41606948	0.696704	0.0379774	Tmem170b	pELS
chr5	123139742	123139743	0.54084	0.0380051	AI480526	pELS
chrX	153007526	153007527	-0.568341	0.0380222	Usp51	pELS
chr18	32240128	32240129	0.342379	0.0380298	Ercc3	PLS
chr13	78201157	78201158	0.728288	0.0380499	A830082K12Rik	pELS
chr9	107526614	107526615	-0.590035	0.0380525	Cacna2d2	DNase-H3K4me3
chr2	138279775	138279776	0.453689	0.0380576	Btbd3	pELS
chr2	105398821	105398822	0.311673	0.0380788	Rcn1	pELS
chr9	123260311	123260312	-0.392719	0.0380915	Tmem158	pELS
chr7	98103194	98103195	0.476591	0.0380929	Myo7a	dELS
chr2	80617002	80617003	0.386622	0.0381306	Dusp19	PLS
chr11	120950669	120950670	-0.629547	0.0381404	Slc16a3	pELS
chr15	12322864	12322865	0.622419	0.0381437	1810049J17Rik	pELS
chr6	85452715	85452716	0.463305	0.0381676	Cct7	pELS
chr15	102100471	102100472	-0.457241	0.0382245	Tns2	dELS
chr9	14785189	14785190	0.51547	0.0382318	Mre11a	pELS
chr14	78724528	78724529	0.557124	0.0382638	Dgkh	pELS
chr2	33371158	33371159	-0.474347	0.0382654	Ralgps1	pELS
chr15	78204316	78204317	-0.426097	0.0382688	Pvalb	PLS
chr15	102511140	102511141	0.67384	0.0382734	Map3k12	pELS
chr14	75844500	75844501	-0.500775	0.0382954	Gm4285	pELS
chr2	79639014	79639015	0.597549	0.0383035	Itprid2	dELS
chr9	124423085	124423086	0.415587	0.0383233	Ppp2r3d	pELS
chr5	24425934	24425935	-0.519193	0.03835	Slc4a2	pELS
chr6	48537249	48537250	-0.427921	0.0383548	1700026J14Rik	PLS
chr19	8872027	8872028	-0.342931	0.0383897	Ubxn1	pELS
chr3	154597481	154597482	-0.418542	0.038423	Cryz	pELS
chr12	44330428	44330429	0.471523	0.0384495	Nrcam	pELS
chr17	32924868	32924869	-0.46684	0.0385496	Cyp4f13	dELS
chr6	83162546	83162547	-0.689553	0.0385527	Dctn1	dELS
chrX	98938840	98938841	0.676633	0.0385666	Yipf6	pELS
chr15	83122309	83122310	-0.40794	0.0385667	Rrp7a	pELS
chr7	44896463	44896464	0.383637	0.0386039	Fuz	pELS
chr7	29292405	29292406	-0.792047	0.0386683	Ppp1r14a	dELS
chr18	57132958	57132959	-0.435836	0.0386707	Megf10	PLS
chr7	79535997	79535998	-0.504657	0.0386712	Gm35040	PLS
chr15	16729003	16729004	0.632931	0.0387198	Cdh9	PLS
chr13	38410444	38410445	0.712755	0.0387371	Bmp6	dELS
chr4	134854293	134854294	-0.441831	0.038754	Maco1	pELS
chr18	60561420	60561421	0.503678	0.0387606	Rbm22	pELS
chr10	67098603	67098604	-0.613748	0.0387859	Reep3	pELS
chr10	77605991	77605992	-0.558124	0.0387958	Sumo3	PLS
chr8	36612108	36612109	0.536475	0.0388203	Dlc1	pELS
chr7	28597394	28597395	-0.590131	0.0388377	Pak4	pELS
chr3	88831902	88831903	0.430628	0.0388473	1500004A13Rik	pELS
chr2	118900753	118900754	-0.459469	0.0389279	Bahd1	pELS
chr1	155098139	155098140	0.339522	0.0389305	Ier5	pELS
chr7	80833089	80833090	-0.740651	0.0389654	Iqgap1	dELS
chr3	32818814	32818815	0.709882	0.0390307	Usp13	pELS
chr13	119409155	119409156	0.312176	0.0390899	Nnt	pELS
chr13	78204121	78204122	0.57046	0.0390965	A830082K12Rik	pELS
chr7	126976244	126976245	0.492425	0.0391171	Cdiptos	pELS
chr4	33247782	33247783	0.735884	0.0391456	Pnrc1	pELS
chr17	28142873	28142874	-0.558065	0.0391569	Scube3	pELS
chr18	55016070	55016071	0.703722	0.0391595	Zfp608	dELS
chr19	37175997	37175998	0.578447	0.0391726	Cpeb3	PLS
chrX	159371809	159371810	0.679665	0.0392021	Eif1ax	PLS
chr11	117265900	117265901	-0.645271	0.0392044	Sept9	pELS
chr4	156202679	156202680	-0.733517	0.0392556	AW011738	pELS
chr5	143623487	143623488	-0.464514	0.039275	Cyth3	pELS
chr7	45699690	45699691	-0.620033	0.0392898	Car11	pELS
chr6	50111467	50111468	0.61741	0.0392997	Mpp6	pELS
chr18	12956278	12956279	0.424996	0.0393186	Impact	dELS
chr4	82498627	82498628	0.746019	0.0393498	Nfib	dELS
chr16	94312776	94312777	0.488173	0.0393685	Hlcs	pELS
chrX	162887963	162887964	-0.49349	0.0393748	Syap1	pELS
chr9	82976113	82976114	0.529531	0.0394068	Phip	pELS
chr2	26091386	26091387	-0.389099	0.0394212	Nacc2	pELS
chr3	30996464	30996465	0.439423	0.0394269	Prkci	pELS
chr19	4397439	4397440	0.609901	0.0394369	Kdm2a	pELS
chr16	23226533	23226534	0.397889	0.0394504	St6gal1	pELS
chr5	37028976	37028977	0.410167	0.0394608	Jakmip1	dELS
chr7	97737708	97737709	-0.369094	0.0394941	Aqp11	pELS
chr5	147726483	147726484	-0.667339	0.0395578	Flt1	pELS
chr6	83136561	83136562	-0.711772	0.039558	Rtkn	pELS
chr5	36989243	36989244	-0.299152	0.0395623	Wfs1	PLS
chr5	30281481	30281482	-0.38992	0.0395856	Drc1	PLS
chr5	108065452	108065453	0.667652	0.0396043	Mtf2	PLS
chr2	155134186	155134187	0.340391	0.0396123	Itch	pELS
chr18	35210872	35210873	0.695489	0.0396154	Ctnna1	dELS
chr4	141545264	141545265	-0.355195	0.039675	B330016D10Rik	pELS
chr6	52713570	52713571	0.51988	0.039677	Tax1bp1	PLS
chrX	162735305	162735306	0.892146	0.0396813	Gm15201	pELS
chr1	173367533	173367534	0.483682	0.0397084	Cadm3	pELS
chr7	73556790	73556791	0.484372	0.0397402	1810026B05Rik	pELS
chr12	72274255	72274256	-0.720369	0.039744	Rtn1	dELS
chr5	117977810	117977811	0.439545	0.0397444	Fbxo21	pELS
chr4	132463442	132463443	0.44352	0.0397546	Med18	pELS
chr12	8298423	8298424	-0.696362	0.03976	Gdf7	DNase-H3K4me3
chr7	116031866	116031867	-0.418336	0.0397715	Sox6os	PLS
chr8	70791085	70791086	0.66155	0.0397724	Mast3	pELS
chr13	114387424	114387425	0.425093	0.039831	Ndufs4	pELS
chr10	42591670	42591671	-0.574712	0.0398325	Ostm1	dELS
chr11	69766936	69766937	0.514499	0.0398436	Zbtb4	pELS
chr17	35164336	35164337	0.323897	0.039984	Prrc2a	pELS
chr9	94537704	94537705	-0.398727	0.0400078	Dipk2a	pELS
chr9	56507755	56507756	0.670074	0.0400308	Gm47175	pELS
chr4	65607378	65607379	0.666726	0.0400376	Trim32	dELS
chr14	121797114	121797115	-0.520638	0.0401163	Dock9	pELS
chr7	80026712	80026713	0.619104	0.0401217	Zfp710	pELS
chr13	83525410	83525411	0.593138	0.0401596	Mef2c	pELS
chr3	35932507	35932508	0.332701	0.0401631	Dcun1d1	pELS
chr2	152080837	152080838	-0.711265	0.0401657	Scrt2	pELS
chr2	30470287	30470288	-0.426029	0.0401746	Ier5l	dELS
chr1	177445112	177445113	0.844982	0.0401848	Zbtb18	pELS
chr8	95140659	95140660	-0.712581	0.0402036	Kifc3	pELS
chr10	60932312	60932313	-0.827946	0.040231	Gm26947	PLS
chr11	97661944	97661945	-0.672104	0.0402347	Mllt6	pELS
chr13	58806896	58806897	0.429693	0.0402358	Ntrk2	PLS
chr7	89403875	89403876	-0.399927	0.0402426	Tmem135	pELS
chr7	35334678	35334679	-0.344037	0.0402478	Rhpn2	pELS
chr5	120714367	120714368	-0.68199	0.0402518	Dtx1	CTCF-only
chr4	138455761	138455762	-0.348352	0.0402544	Camk2n1	pELS
chr9	37432362	37432363	0.630081	0.0403258	Robo3	pELS
chr8	123477006	123477007	-0.729662	0.0403488	Afg3l1	pELS
chr16	57231371	57231372	0.373604	0.0403547	Tbc1d23	PLS
chr17	65950872	65950873	0.370835	0.0403565	Twsg1	pELS
chr4	101265657	101265658	-0.706679	0.0403721	Jak1	pELS
chr12	86216871	86216872	-0.664808	0.0404031	Gpatch2l	dELS
chr19	5298230	5298231	0.531243	0.0404111	Gal3st3	PLS
chr2	116075783	116075784	-0.588412	0.0404221	2810405F15Rik	pELS
chr4	141870879	141870880	-0.775688	0.0404386	Efhd2	dELS
chr2	181497665	181497666	0.33607	0.0404856	Tpd52l2	pELS
chr1	5083448	5083449	0.278244	0.0405202	Atp6v1h	pELS
chr4	34615278	34615279	0.56188	0.040534	Rars2	pELS
chr6	4746290	4746291	0.639452	0.0405597	Sgce	pELS
chr14	84444877	84444878	0.514084	0.0405812	Pcdh17	pELS
chr4	20042162	20042163	0.315432	0.0405839	Ggh	PLS
chr13	55421162	55421163	-0.676966	0.0405851	F12	dELS
chr18	10052149	10052150	-0.460549	0.040606	Usp14	dELS
chr10	37137893	37137894	0.364453	0.0406068	Marcks	pELS
chr9	110880306	110880307	-0.367703	0.0406318	Tmie	PLS
chr1	82284153	82284154	0.524804	0.0406406	Irs1	dELS
chr2	163472313	163472314	-0.258027	0.0406506	2310001K24Rik	pELS
chr15	89123520	89123521	-0.507566	0.0406543	Tubgcp6	pELS
chr16	92058111	92058112	0.271581	0.0406668	Slc5a3	PLS
chr1	166378803	166378804	0.651532	0.0407318	Tada1	pELS
chr6	7555728	7555729	-0.767845	0.0407319	Tac1	DNase-H3K4me3
chr7	25386464	25386465	-0.763339	0.0407338	Lipe	dELS
chr4	139130346	139130347	-0.324621	0.0407345	Micos10	pELS
chr3	34663111	34663112	-0.739677	0.0407606	Gm42693	pELS
chr9	57504326	57504327	-0.430857	0.0407662	Rpp25	pELS
chr7	45204454	45204455	-0.521954	0.0408282	Ccdc155	pELS
chr9	78113388	78113389	0.354618	0.040866	Ick	PLS
chr17	23677650	23677651	-0.689535	0.0409775	Tnfrsf12a	PLS
chr11	8468557	8468558	0.406512	0.0410265	Tns3	dELS
chr2	30470125	30470126	-0.436124	0.0410374	Ier5l	dELS
chr1	60043353	60043354	-0.393656	0.0410405	Ica1l	pELS
chr9	65346221	65346222	0.31861	0.0410457	Pdcd7	PLS
chr8	70766441	70766442	0.557005	0.0410458	6330537M06Rik	pELS
chr7	97372099	97372100	0.49209	0.041048	Alg8	pELS
chr14	28505586	28505587	-0.42427	0.0410608	Wnt5a	pELS
chr7	65705039	65705040	0.538271	0.0411512	Tm2d3	DNase-H3K4me3
chr1	58421266	58421267	0.732889	0.0411572	Clk1	DNase-H3K4me3
chr11	103115837	103115838	0.712992	0.0411714	Hexim1	pELS
chr18	23040807	23040808	0.59396	0.0411839	Nol4	pELS
chr13	51846941	51846942	0.334162	0.0411844	Gadd45g	pELS
chr17	46487364	46487365	-0.440081	0.0412126	Ttbk1	pELS
chr9	57158473	57158474	0.593497	0.0412244	Commd4	PLS
chr4	126162900	126162901	-0.329972	0.0412252	Sh3d21	PLS
chr12	111712120	111712121	-0.602067	0.041236	Bag5	pELS
chr5	5694579	5694580	0.461595	0.0412614	Steap2	PLS
chr16	23986605	23986606	0.693936	0.0412925	Gm37419	pELS
chr17	24689811	24689812	-0.425032	0.0413048	Syngr3	PLS
chr4	43045757	43045758	0.418325	0.0413089	Fam214b	PLS
chr12	12263552	12263553	0.521574	0.0413497	Fam49a	pELS
chr9	96718977	96718978	0.677258	0.0413665	Zbtb38	dELS
chr7	98360801	98360802	-0.407155	0.0413863	Tsku	pELS
chr9	110131557	110131558	0.463392	0.0413999	Smarcc1	pELS
chr6	121183713	121183714	0.389125	0.0414137	Pex26	PLS
chr3	104511028	104511029	0.577935	0.0414249	4930509H03Rik	pELS
chr2	155691506	155691507	0.449202	0.0414259	Trpc4ap	pELS
chr8	126592639	126592640	0.425598	0.0414399	Irf2bp2	pELS
chr12	84100893	84100894	0.30659	0.0414539	Acot6	PLS
chr3	83841682	83841683	-0.46956	0.0415872	Tlr2	PLS
chr13	83739297	83739298	0.763346	0.0416444	C130071C03Rik	pELS
chrX	167208039	167208040	0.467592	0.0416534	Tmsb4x	pELS
chr15	75969277	75969278	-0.31561	0.0416917	Zfp707	PLS
chr18	6513568	6513569	0.943053	0.0417426	Epc1	dELS
chr5	33652503	33652504	0.340591	0.0417494	Slbp	PLS
chr17	46203828	46203829	-0.751671	0.0418423	Xpo5	pELS
chr10	43172208	43172209	0.59085	0.0418547	Gm29246	pELS
chr8	70598385	70598386	-0.703239	0.0418625	Ssbp4	dELS
chr12	32060310	32060311	0.608234	0.0418914	Prkar2b	pELS
chr3	61003232	61003233	-0.431081	0.0419201	P2ry1	pELS
chr9	43104178	43104179	0.565302	0.0419216	Arhgef12	pELS
chr7	116032025	116032026	-0.450539	0.0419853	Sox6os	PLS
chr2	109677631	109677632	0.789222	0.0420783	Bdnf	pELS
chr3	95881915	95881916	0.360792	0.0420866	Ciart	pELS
chr11	77686454	77686455	0.386336	0.0421	Nufip2	pELS
chr12	49377152	49377153	0.704763	0.0421237	Gm34304	dELS
chr6	113327108	113327109	0.404828	0.0421375	Ogg1	pELS
chr16	11202813	11202814	0.426719	0.0421425	Rsl1d1	pELS
chr2	181675748	181675749	-0.638031	0.0421482	Sox18	dELS
chr1	133434236	133434237	-0.732911	0.0421825	Sox13	dELS
chrX	101641481	101641482	0.707889	0.0421866	Ogt	pELS
chr3	127790418	127790419	0.590159	0.042224	Tifa	pELS
chr11	3913731	3913732	-0.292036	0.0422364	Slc35e4	pELS
chr11	5443821	5443822	-0.408422	0.0422366	Znrf3	pELS
chr5	114772991	114772992	-0.381882	0.0422453	Git2	pELS
chr11	106919364	106919365	0.488041	0.0422551	Smurf2	pELS
chr15	76068910	76068911	-0.461362	0.0422745	Scrib	pELS
chr7	49249003	49249004	-0.47681	0.0422989	Nav2	pELS
chr10	39472181	39472182	-0.616433	0.0423023	Fyn	dELS
chr15	80711529	80711530	-0.419978	0.0423027	Tnrc6b	PLS
chr1	134455366	134455367	0.297925	0.0423094	Gm37935	PLS
chr11	94989348	94989349	-0.527771	0.0423242	Ppp1r9b	pELS
chr2	156476192	156476193	0.381902	0.0423461	Epb41l1	pELS
chr3	116007792	116007793	0.352748	0.0423645	Extl2	pELS
chr11	73200103	73200104	-0.579751	0.0423728	Shpk	pELS
chr13	67268653	67268654	0.536394	0.042378	Zfp458	pELS
chr2	101598671	101598672	0.750099	0.0424142	B230118H07Rik	dELS
chr18	35214934	35214935	0.507153	0.042432	Ctnna1	PLS
chr3	88325504	88325505	-0.324605	0.0424387	Glmp	pELS
chr11	80089218	80089219	0.687138	0.0424443	Atad5	PLS
chr13	21478998	21478999	0.319271	0.0424691	Zkscan4	PLS
chr19	4855647	4855648	-0.331208	0.0424781	Ctsf	pELS
chr3	153944612	153944613	0.328732	0.0425126	Acadm	PLS
chr4	128729225	128729226	-0.465271	0.042524	Phc2	pELS
chr8	70864911	70864912	-0.722507	0.0425253	Kcnn1	pELS
chr3	107041982	107041983	0.734053	0.0426074	AI504432	DNase-H3K4me3
chr10	63021845	63021846	0.669452	0.0426224	Hnrnph3	pELS
chr16	18588082	18588083	-0.708105	0.0426314	Tbx1	pELS
chr10	25296604	25296605	0.652833	0.0426398	Akap7	pELS
chr17	71183922	71183923	-0.447562	0.0426399	Lpin2	PLS
chr9	57561078	57561079	0.249001	0.0426532	Scamp2	pELS
chr11	103080814	103080815	-0.787878	0.0426646	Plcd3	DNase-H3K4me3
chr4	150570395	150570396	0.412071	0.0426904	Rere	pELS
chr3	116008155	116008156	0.377719	0.0427136	Extl2	PLS
chr7	44336254	44336255	-0.668694	0.0427307	Shank1	dELS
chr1	91458284	91458285	0.509584	0.042736	Per2	pELS
chr10	80929702	80929703	-0.461952	0.042746	Gadd45b	pELS
chr5	114796646	114796647	0.59237	0.0427461	Ankrd13a	dELS
chr4	152326160	152326161	-0.325216	0.0427545	Rpl22	pELS
chr5	45669407	45669408	0.3353	0.0427889	1600023N17Rik	pELS
chr6	88199852	88199853	-0.795854	0.0428019	Gata2	pELS
chr8	69193270	69193271	0.696569	0.0428201	Lzts1	dELS
chrX	10216614	10216615	0.448811	0.0428223	Rpgr	PLS
chr10	79986023	79986024	-0.568161	0.0428354	Gm26243	pELS
chr15	76722587	76722588	-0.500593	0.0428549	Lrrc24	pELS
chr12	80114165	80114166	-0.556987	0.042888	Zfp36l1	pELS
chr15	73140261	73140262	-0.679197	0.0428922	Ago2	dELS
chr1	78658828	78658829	0.348542	0.0429212	Utp14b	pELS
chr15	99225269	99225270	-0.641112	0.0429332	Kcnh3	pELS
chr8	40307601	40307602	0.370136	0.0429809	Micu3	pELS
chr15	78802597	78802598	-0.579207	0.0429914	Card10	PLS
chr4	13744616	13744617	0.491098	0.0430235	Runx1t1	pELS
chr8	84872503	84872504	-0.58753	0.0430277	Syce2	pELS
chr9	42121887	42121888	0.611218	0.0430377	Sorl1	dELS
chr14	54782020	54782021	-0.455425	0.0430515	Slc7a8	PLS
chr5	35279115	35279116	-0.614755	0.0430577	Adra2c	pELS
chr19	10602847	10602848	0.657141	0.0430737	Tkfc	pELS
chr16	13820429	13820430	-0.577403	0.0431203	Ntan1	pELS
chr14	103778824	103778825	0.687247	0.0431338	Ednrb	dELS
chr15	100870313	100870314	0.460004	0.0431345	Scn8a	pELS
chr16	4878427	4878428	-0.544018	0.0431532	Ubald1	pELS
chr3	90080271	90080272	0.343593	0.0432008	Tpm3	pELS
chr14	78536347	78536348	0.463785	0.0432392	Akap11	pELS
chr16	32877537	32877538	0.248867	0.0432407	Fyttd1	pELS
chr15	102256837	102256838	0.505002	0.043252	Rarg	pELS
chr1	24005511	24005512	0.290896	0.0432749	Gm26524	PLS
chr16	58728708	58728709	0.524454	0.0432921	Cldnd1	pELS
chr2	154426459	154426460	-0.676106	0.0433175	Cbfa2t2	dELS
chr19	4036985	4036986	-1.1601	0.0433294	Gstp1	pELS
chr3	97158487	97158488	0.491219	0.0433367	Acp6	pELS
chr8	70131782	70131783	-0.50501	0.0433696	Nr2c2ap	pELS
chr1	133423768	133423769	-0.397868	0.0433996	Sox13	pELS
chr14	30716519	30716520	-0.323981	0.0434557	Sfmbt1	PLS
chr11	3267009	3267010	0.777231	0.0434743	Drg1	pELS
chr5	121189372	121189373	-0.654224	0.0434764	Ptpn11	pELS
chr17	27557939	27557940	-0.490368	0.0435141	Hmga1	pELS
chr10	90576776	90576777	0.505818	0.0435271	Anks1b	PLS
chr7	29815314	29815315	-0.499984	0.0435282	Zfp790	pELS
chr15	4026446	4026447	0.304544	0.0435386	Oxct1	PLS
chr15	85580789	85580790	-0.625764	0.0435408	Wnt7b	PLS
chr16	59683778	59683779	0.79962	0.0435486	Arl6	CTCF-only
chr3	94363658	94363659	-0.610937	0.0435521	C2cd4d	pELS
chr5	121828802	121828803	-0.597253	0.0435798	Sh2b3	dELS
chr8	126592055	126592056	0.3044	0.0435918	Irf2bp2	pELS
chr13	67061345	67061346	0.547757	0.0435973	Zfp712	PLS
chr2	24048355	24048356	0.783316	0.0436364	Hnmt	pELS
chr4	3575025	3575026	0.411449	0.0436577	Tmem68	PLS
chr4	62583359	62583360	-0.445713	0.0436967	Rgs3	PLS
chr5	144761736	144761737	-0.604343	0.0436973	Tmem130	PLS
chr13	51400896	51400897	-0.564072	0.0437162	S1pr3	dELS
chr6	53820829	53820830	-0.392565	0.0437744	Tril	PLS
chr9	63133431	63133432	-0.516933	0.043784	Gm25064	DNase-H3K4me3
chr18	90579584	90579585	0.367375	0.0438461	Gm45871	PLS
chr1	195131248	195131249	0.306389	0.0438727	Cr1l	PLS
chr11	30771385	30771386	0.549929	0.0438886	Psme4	pELS
chr10	127340165	127340166	-0.494922	0.0439	Gli1	pELS
chr7	113766644	113766645	-0.514055	0.0439429	Spon1	pELS
chr10	43172122	43172123	0.566347	0.0439565	Gm29246	pELS
chr1	178320418	178320419	0.779046	0.0440019	Cox20	pELS
chr16	11135401	11135402	0.78769	0.044006	Txndc11	pELS
chr1	64691272	64691273	-0.335022	0.0440075	Ccnyl1	PLS
chr14	74641788	74641789	0.402678	0.0440268	Htr2a	pELS
chr13	105053377	105053378	0.601451	0.0440611	Rgs7bp	pELS
chr16	77015120	77015121	0.501354	0.0440884	Usp25	pELS
chr14	55826740	55826741	-0.606599	0.0441133	Nfatc4	pELS
chr11	69118509	69118510	-0.382747	0.0441712	Hes7	pELS
chr2	156178348	156178349	0.61068	0.0441785	Rbm39	DNase-H3K4me3
chr3	108536785	108536786	-0.467961	0.0442095	5330417C22Rik	PLS
chr17	12992994	12992995	0.409098	0.0442097	Wtap	pELS
chr7	27446644	27446645	0.50248	0.044223	Sptbn4	PLS
chr17	29615528	29615529	-0.333029	0.0442325	Rnf8	pELS
chr11	119392866	119392867	-0.384205	0.0442342	Rnf213	PLS
chr12	65037047	65037048	0.59259	0.0442418	Prpf39	pELS
chr5	117413685	117413686	-0.46713	0.0442582	Ksr2	pELS
chrX	99137758	99137759	0.570566	0.0443149	Efnb1	pELS
chr13	78207275	78207276	0.671068	0.044325	A830082K12Rik	dELS
chr3	32366029	32366030	0.417666	0.044325	Zmat3	pELS
chr1	75447726	75447727	-0.799727	0.0443418	Asic4	dELS
chr5	108368766	108368767	0.564206	0.0443488	Gm10419	pELS
chr15	39944400	39944401	0.347152	0.0443608	Lrp12	pELS
chr12	8923221	8923222	0.483174	0.0444065	Laptm4a	pELS
chr8	105826731	105826732	0.351135	0.0444416	Ranbp10	pELS
chr2	61811354	61811355	0.771894	0.0444743	Tbr1	dELS
chr12	11266806	11266807	0.470547	0.0444911	Smc6	pELS
chr11	97150322	97150323	-0.5211	0.0445642	Tbkbp1	pELS
chr4	148164158	148164159	-0.510558	0.0445784	Fbxo2	DNase-H3K4me3
chr5	137502899	137502900	-0.38786	0.0446475	9130604C24Rik	pELS
chr18	43391657	43391658	0.7446	0.0446832	Dpysl3	pELS
chrX	71557013	71557014	-0.53661	0.0446879	Hmgb3	pELS
chr18	36287967	36287968	-0.372388	0.0447001	Pura	dELS
chr1	153331759	153331760	0.545193	0.0447056	Lamc1	pELS
chr1	182018708	182018709	0.548103	0.0447067	Enah	pELS
chr8	94011143	94011144	0.762019	0.0447836	Amfr	pELS
chr15	53311464	53311465	0.634322	0.0448018	Ext1	dELS
chr2	129066090	129066091	0.314326	0.044805	Ttl	PLS
chr14	79398247	79398248	0.508204	0.0448535	Mtrf1	pELS
chr3	14578757	14578758	0.322428	0.0448556	E2f5	PLS
chr7	48958693	48958694	-0.431169	0.0448578	Nav2	pELS
chr10	128410341	128410342	-0.855725	0.0449493	Nabp2	pELS
chr2	45111670	45111671	0.574513	0.0449667	Zeb2os	pELS
chr2	62047565	62047566	0.447598	0.0449668	Slc4a10	pELS
chr10	67076756	67076757	-0.666567	0.0449719	Jmjd1c	dELS
chr4	41755746	41755747	0.292525	0.0450041	Galt	pELS
chr7	27178493	27178494	0.417665	0.0450052	Rab4b	pELS
chr17	25985237	25985238	-0.309861	0.045008	Capn15	pELS
chr5	115489872	115489873	0.454707	0.0450126	Gm24407	pELS
chr6	47454925	47454926	0.287667	0.0450464	Cul1	pELS
chr5	36465768	36465769	-0.496575	0.0450521	Grpel1	pELS
chr4	107178825	107178826	0.264135	0.0450539	Tmem59	pELS
chr6	83506603	83506604	0.332372	0.0450592	Dguok	pELS
chr7	19665296	19665297	0.482508	0.0450653	Clptm1	PLS
chr8	74994663	74994664	-0.545984	0.0450659	Hmgxb4	pELS
chr15	98510769	98510770	-0.549523	0.0450777	Snora34	dELS
chr10	82763238	82763239	0.391146	0.0451583	Nfyb	pELS
chr5	31221239	31221240	-0.397968	0.0451794	Ppm1g	pELS
chr3	95014487	95014488	-0.391924	0.0451816	Zfp687	pELS
chr11	110167653	110167654	0.77735	0.0451883	Abca9	pELS
chr5	145190906	145190907	0.402243	0.0452076	Atp5j2	pELS
chr17	25434382	25434383	-0.456872	0.0452105	Cacna1h	pELS
chr8	122343047	122343048	-0.690118	0.0452157	Gm45353	dELS
chr4	115062848	115062849	-0.751074	0.0452193	Tal1	dELS
chr3	94886462	94886463	-0.348133	0.0452243	Psmb4	pELS
chr7	139581426	139581427	-0.650928	0.0452251	Nkx6	pELS
chr8	124948210	124948211	-0.29672	0.0452258	Egln1	pELS
chr7	25317417	25317418	0.332196	0.0452285	Megf8	pELS
chr9	106204144	106204145	-0.505572	0.0452367	Twf2	pELS
chr3	59006753	59006754	0.369188	0.0452785	Med12l	PLS
chr12	106010768	106010769	-0.392705	0.0452831	Vrk1	pELS
chr19	26606648	26606649	0.281684	0.0452889	Smarca2	pELS
chr5	129725933	129725934	0.583626	0.0452943	Nipsnap2	pELS
[truncated: 226 more rows]

## Sheet: ST1b
Supplementary Table S1b
The list of single-nucleosome cCRE DE peaks (p.val<0.05) of S30 group compared to NS group
Peak location			log2FoldChange	p.value	Gene name	cCRE type
chr6	56798156	56798157	0.793339	4.16746e-05	Kbtbd2	pELS
chr17	29033691	29033692	0.866274	5.36736e-05	Srsf3	pELS
chr1	75381538	75381539	-1.21523	7.04916e-05	Speg	pELS
chr10	111508080	111508081	0.841888	0.000131382	Phlda1	pELS
chr5	5514293	5514294	0.7061	0.000225728	Cldn12	pELS
chr8	4678083	4678084	0.693978	0.000252963	Gm7461	pELS
chr11	72606771	72606772	1.17266	0.000274125	Ube2g1	pELS
chr8	66697294	66697295	0.833892	0.000361131	Npy1r	PLS
chr2	51934284	51934285	1.31623	0.000405391	Rbm43	pELS
chr7	110061220	110061221	0.498216	0.000468419	Zfp143	PLS
chr9	38718420	38718421	0.967761	0.000483291	Vwa5a	PLS
chr9	124281899	124281900	0.621252	0.000541463	Gm39469	pELS
chr9	59658120	59658121	1.04647	0.000585811	Pkm	pELS
chr10	18023177	18023178	0.666823	0.00069275	Abracl	PLS
chr2	94406206	94406207	0.490047	0.000703727	2810002D19Rik	PLS
chr3	80801352	80801353	0.840466	0.00080597	Gria2	pELS
chr5	130172350	130172351	-0.583791	0.00085936	Rabgef1	pELS
chr3	55464351	55464352	0.919131	0.000969674	Dclk1	dELS
chr15	88891312	88891313	-0.791978	0.000989479	Gm20621	pELS
chr14	27508674	27508675	0.678638	0.00112976	Ccdc66	PLS
chr4	82503397	82503398	1.12855	0.00118852	Nfib	pELS
chr3	88502795	88502796	-0.532005	0.00121471	Lmna	pELS
chr1	162549142	162549143	1.18615	0.00129374	Eef1aknmt	pELS
chr9	20492087	20492088	0.753981	0.00145856	Zfp426	pELS
chr18	60501631	60501632	-0.534267	0.00175399	Smim3	pELS
chr9	45905680	45905681	0.932134	0.00181542	Rnf214	pELS
chr9	43103687	43103688	0.946191	0.00182119	Arhgef12	pELS
chr2	11776713	11776714	0.958945	0.00184941	Fbh1	pELS
chr10	60277814	60277815	0.434712	0.00196776	Psap	PLS
chr16	41534435	41534436	1.06672	0.00210698	Lsamp	pELS
chr8	3500240	3500241	0.453232	0.00213172	Mcoln1	pELS
chr9	101076464	101076465	0.617228	0.00217886	Msl2	pELS
chr13	23572030	23572031	1.01528	0.00226406	Hist1h2bg	pELS
chr4	43579234	43579235	0.691955	0.0022741	Rgp1	pELS
chr8	3588034	3588035	-0.550397	0.00230091	Camsap3	pELS
chr13	83726828	83726829	0.998457	0.002354	C130071C03Rik	pELS
chr18	43393388	43393389	0.806536	0.00237693	Dpysl3	PLS
chr15	27785762	27785763	0.977494	0.00245638	Trio	dELS
chr11	78244907	78244908	1.08908	0.00256285	Sdf2	pELS
chr16	85173409	85173410	-0.48576	0.00259354	App	pELS
chr7	47008905	47008906	0.672126	0.00263771	Gm32031	pELS
chr14	73384630	73384631	0.565712	0.00269328	Itm2b	pELS
chr14	73383129	73383130	0.831523	0.00272705	Itm2b	dELS
chr4	119233425	119233426	-0.479877	0.00273569	P3h1	pELS
chr2	61656406	61656407	0.641891	0.00281771	Tank	dELS
chr6	56796879	56796880	0.713609	0.00282908	Kbtbd2	pELS
chr8	26014953	26014954	0.632739	0.00304195	Fnta	pELS
chr7	141194456	141194457	-0.50591	0.00307792	Lrrc56	pELS
chr5	142630013	142630014	-0.486871	0.00310222	Wipi2	pELS
chr12	112143845	112143846	-0.892651	0.0031231	Kif26a	dELS
chr2	65931824	65931825	0.65366	0.00312656	Csrnp3	PLS
chr3	22075573	22075574	0.712867	0.00317918	Gm43672	pELS
chr14	103350081	103350082	0.611711	0.00325747	Mycbp2	dELS
chr13	95961761	95961762	1.06003	0.00333593	Sv2c	dELS
chr5	65538298	65538299	0.863958	0.00335466	Ube2k	pELS
chr15	58033611	58033612	1.02776	0.00339116	9130401M01Rik	pELS
chr18	10180056	10180057	0.913958	0.00343985	Rock1	DNase-H3K4me3
chr1	74784524	74784525	-0.696236	0.0036346	Wnt6	DNase-H3K4me3
chr12	49393761	49393762	1.04524	0.0037007	3110039M20Rik	dELS
chr8	64692083	64692084	0.714517	0.00372097	Cpe	pELS
chr12	49388501	49388502	1.11636	0.00391857	3110039M20Rik	pELS
chrX	95164190	95164191	1.11832	0.00394003	Arhgef9	dELS
chr5	139792113	139792114	-0.532947	0.00401567	Mafk	pELS
chr11	69757875	69757876	0.912109	0.00410781	Polr2a	pELS
chr18	69519908	69519909	0.854177	0.00445501	Tcf4	PLS
chr4	115738227	115738228	0.534709	0.00445802	Efcab14	PLS
chr5	146833036	146833037	0.484891	0.00448225	Rpl21	PLS
chr13	74010265	74010266	0.45334	0.00453172	Tppp	pELS
chr13	95375531	95375532	0.677731	0.004742	Aggf1	PLS
chr9	83317698	83317699	1.02097	0.00478727	Gm46123	dELS
chr7	125445032	125445033	0.56445	0.00483009	Kdm8	pELS
chr19	10457472	10457473	-1.08738	0.00488954	Lrrc10b	PLS
chr17	27587599	27587600	-1.06199	0.0049846	Nudt3	dELS
chr11	62456279	62456280	0.837142	0.00500847	Ncor1	pELS
chr15	34084418	34084419	0.76309	0.00501336	Mtdh	pELS
chr16	77597136	77597137	1.13113	0.00510632	Mir99a	pELS
chr8	70527523	70527524	0.477447	0.00511108	Fkbp8	PLS
chr5	110177156	110177157	-0.49386	0.00518018	Golga3	pELS
chr1	164454903	164454904	0.767787	0.0051913	Atp1b1	dELS
chr3	87906930	87906931	-0.523994	0.00523994	Hdgf	pELS
chr7	29769574	29769575	-0.889771	0.00526237	Zfp84	pELS
chr2	125781154	125781155	1.06124	0.00529782	Secisbp2l	pELS
chr7	29818837	29818838	0.731398	0.00539224	Zfp790	dELS
chr13	41250409	41250410	-0.450387	0.005462	Smim13	pELS
chr7	55963037	55963038	0.985614	0.00549712	A230056P14Rik	pELS
chr10	62650560	62650561	0.506506	0.00550456	Ddx50	pELS
chr7	133709206	133709207	0.515125	0.00560203	Uros	PLS
chr18	35215195	35215196	0.701477	0.00564136	Ctnna1	PLS
chr8	13677458	13677459	0.39104	0.00564852	Rasa3	pELS
chr2	152227213	152227214	-0.450852	0.00565905	Csnk2a1	pELS
chr16	45724792	45724793	0.616732	0.0056596	Tagln3	pELS
chr14	55584490	55584491	1.00248	0.00588026	Emc9	pELS
chr4	139311236	139311237	-0.482395	0.00591185	Akr7a5	pELS
chr18	36320556	36320557	-0.500709	0.00603095	Igip	dELS
chr19	4397857	4397858	-0.494603	0.00614939	Kdm2a	pELS
chr5	135994966	135994967	-0.456915	0.00621191	Dtx2	PLS
chr14	76111203	76111204	-0.421316	0.00623626	Nufip1	pELS
chr15	79950464	79950465	1.08889	0.00653497	Cbx7	dELS
chr11	120823663	120823664	-0.400834	0.00657507	Fasn	pELS
chr6	39810788	39810789	0.416678	0.0065822	Mrps33	PLS
chr1	75142554	75142555	0.356412	0.00660663	Cnppd1	PLS
chr3	79145968	79145969	0.789617	0.00665712	Rapgef2	PLS
chr5	31193398	31193399	-0.428016	0.00673825	Eif2b4	PLS
chr3	80800885	80800886	0.58174	0.00677415	Gria2	pELS
chr4	122884614	122884615	0.795788	0.00687519	Cap1	pELS
chr2	155133328	155133329	0.810985	0.00704009	Itch	PLS
chr3	9832298	9832299	0.981433	0.00713694	Pag1	DNase-H3K4me3
chr6	91473421	91473422	-0.375531	0.00714148	Chchd4	PLS
chr4	141722241	141722242	0.733118	0.00723791	Ddi2	pELS
chr7	78578883	78578884	-0.602254	0.00725103	Gm9885	PLS
chr18	55016269	55016270	1.01758	0.00725412	Zfp608	dELS
chr9	70502811	70502812	0.746599	0.00733975	Rnf111	pELS
chrX	21089691	21089692	0.864603	0.00744107	Zfp300	pELS
chr2	84885713	84885714	1.27173	0.00761805	Rtn4rl2	pELS
chr6	54992334	54992335	0.781191	0.0077334	Ggct	pELS
chr2	163659285	163659286	0.582117	0.00778092	Pkig	pELS
chr2	45111302	45111303	0.584146	0.00783305	Zeb2	PLS
chr10	21924156	21924157	0.867914	0.00796037	Sgk1	dELS
chr2	20965513	20965514	0.965185	0.00796063	Arhgap21	DNase-H3K4me3
chr7	107567936	107567937	0.747546	0.0080134	Olfml1	pELS
chr1	132543038	132543039	0.780802	0.00805649	Cntn2	PLS
chr2	59163461	59163462	0.797966	0.0082755	Pkp4	dELS
chr9	99569085	99569086	0.764548	0.00828278	Armc8	PLS
chr19	4398018	4398019	-0.472773	0.00838724	Kdm2a	PLS
chr11	32347664	32347665	-0.461251	0.00849761	Sh3pxd2b	PLS
chr3	10440238	10440239	0.616111	0.00862843	Snx16	PLS
chr15	100494539	100494540	0.516939	0.0086398	Csrnp2	pELS
chr10	91122804	91122805	0.762161	0.00866627	Slc25a3	pELS
chr16	42339792	42339793	0.698011	0.00873356	Gap43	pELS
chr7	45052886	45052887	-0.419392	0.00880687	Prr12	PLS
chr1	62705419	62705420	0.608423	0.00880961	Nrp2	pELS
chr4	125066992	125066993	-0.436109	0.00882181	Snip1	pELS
chr5	150260921	150260922	0.702335	0.00886094	Fry	pELS
chr8	26119452	26119453	0.674875	0.00886597	Hook3	PLS
chr16	90934525	90934526	-0.4018	0.00913944	Cfap298	pELS
chr2	148397126	148397127	0.936351	0.00914988	Sstr4	pELS
chr2	120609040	120609041	0.398034	0.00918136	Lrrc57	pELS
chr9	103108507	103108508	0.752104	0.00927397	Rab6b	dELS
chr5	24424671	24424672	0.936645	0.00931972	Slc4a2	pELS
chr19	3681609	3681610	-0.941123	0.00939551	Lrp5	dELS
chr14	31781167	31781168	0.523732	0.0095745	Ankrd28	pELS
chr1	155293745	155293746	-1.12916	0.00973786	Xpr1	CTCF-only
chr3	36863618	36863619	0.497879	0.0098436	4932438A13Rik	pELS
chr7	25705006	25705007	-0.807568	0.00989061	Ccdc97	dELS
chr16	77421739	77421740	0.561169	0.00998638	9430053O09Rik	PLS
chr11	103952951	103952952	0.887444	0.0100226	Nsf	pELS
chr2	151544178	151544179	0.838582	0.0100273	Fkbp1a	pELS
chr9	30922558	30922559	0.506121	0.0101797	Adamts15	PLS
chr7	126777766	126777767	0.517485	0.0102234	Ypel3	pELS
chr10	78185021	78185022	-0.428245	0.0102686	Pwp2	PLS
chr13	98355556	98355557	-0.725677	0.0102734	Foxd1	pELS
chr13	21402114	21402115	0.708907	0.0103813	Zkscan3	pELS
chr15	78802422	78802423	-0.705984	0.0104361	Card10	PLS
chr9	20520595	20520596	0.822369	0.0108125	Zfp266	pELS
chr13	83719924	83719925	0.885882	0.0110678	C130071C03Rik	pELS
chrX	103494247	103494248	1.0386	0.0111692	Jpx	pELS
chr2	120977150	120977151	-0.397345	0.0112476	Tmem62	PLS
chr17	91092182	91092183	0.781186	0.0113925	Nrxn1	pELS
chr17	6080278	6080279	0.632191	0.011511	Gtf2h5	pELS
chr10	17947005	17947006	0.700759	0.0116418	Heca	pELS
chr15	30174773	30174774	0.728226	0.0116778	Ctnnd2	pELS
chr18	60600319	60600320	0.83619	0.0117075	Synpo	dELS
chr10	111248486	111248487	0.767807	0.011748	Osbpl8	dELS
chr19	46507531	46507532	-0.764553	0.0118267	Trim8	dELS
chr2	160730727	160730728	0.765362	0.0118465	Plcg1	pELS
chr6	36808533	36808534	0.721185	0.0119057	Ptn	pELS
chr3	7366959	7366960	0.523648	0.0119424	Pkia	pELS
chr10	62979804	62979805	0.842816	0.0119539	Rufy2	pELS
chr9	79718889	79718890	-0.631068	0.0119741	Col12a1	PLS
chr7	126200149	126200150	-0.353381	0.0120916	Xpo6	pELS
chr13	43302613	43302614	0.641382	0.0121083	Gfod1	pELS
chr7	19093420	19093421	-0.8786	0.0121357	Dmpk	pELS
chr3	136672117	136672118	0.503362	0.01219	Ppp3ca	pELS
chr13	52981337	52981338	-0.397789	0.0124636	Nfil3	PLS
chr9	27791089	27791090	0.618219	0.0125398	Opcml	PLS
chr18	75696722	75696723	-0.394413	0.0126525	Ctif	pELS
chr10	61783405	61783406	-0.371503	0.0127581	H2afy2	pELS
chr4	58944425	58944426	0.710721	0.0127633	Zkscan16	pELS
chr4	149737172	149737173	0.564441	0.0129114	Tmem201	pELS
chr3	53044765	53044766	0.842565	0.0131653	Gm42901	dELS
chr2	4917581	4917582	0.750528	0.0131685	Phyh	pELS
chr6	83136699	83136700	-0.800884	0.0133004	Rtkn	pELS
chr18	49832420	49832421	0.754529	0.0133943	Dmxl1	PLS
chr13	83723665	83723666	0.857349	0.013419	C130071C03Rik	dELS
chr19	46761063	46761064	-0.387086	0.0134364	Cnnm2	pELS
chr10	77969742	77969743	-0.556247	0.0134938	Trpm2	PLS
chr10	80152406	80152407	-0.724732	0.013508	Midn	dELS
chr13	93307870	93307871	1.02014	0.0136399	Homer1	PLS
chr14	20836899	20836900	0.505562	0.0136711	Plau	pELS
chr1	133661643	133661644	0.784465	0.0137263	Zc3h11a	pELS
chr16	23107602	23107603	0.500369	0.0137626	Eif4a2	PLS
chr2	165493195	165493196	-0.490358	0.0140124	Trp53rka	PLS
chr5	4755123	4755124	0.849559	0.0140199	Fzd1	dELS
chr9	44965875	44965876	0.541055	0.014035	Ube4a	pELS
chr2	32236956	32236957	0.451433	0.0140666	Pomt1	pELS
chr15	79742433	79742434	-0.436635	0.0141521	Sun2	PLS
chr9	59751752	59751753	0.387674	0.0142343	Myo9a	pELS
chrX	73966857	73966858	0.74785	0.0145306	Hcfc1	pELS
chr10	82762761	82762762	0.785551	0.0145888	Nfyb	pELS
chr15	30174979	30174980	0.869627	0.0146212	Ctnnd2	pELS
chr5	23432076	23432077	0.581348	0.014697	5031425E22Rik	pELS
chr3	95820300	95820301	0.88477	0.0149338	Rprd2	pELS
chr5	129941376	129941377	0.557346	0.0150151	Vkorc1l1	pELS
chr1	64691181	64691182	-0.426533	0.0155014	Ccnyl1	PLS
chr12	73909385	73909386	0.674106	0.0155949	Hif1a	pELS
chr16	16559897	16559898	0.623	0.0156228	Fgd4	pELS
chr11	73177499	73177500	-0.403676	0.0157413	Tax1bp3	pELS
chr2	38340096	38340097	0.857953	0.0157646	Lhx2	pELS
chr5	123343810	123343811	-0.742382	0.0158158	Bcl7a	pELS
chr2	168230489	168230490	0.487385	0.0159581	Dpm1	PLS
chr5	34335521	34335522	0.818712	0.0159597	Rnf4	pELS
chr17	80727698	80727699	-0.36447	0.0160604	Map4k3	pELS
chr3	53044933	53044934	0.870324	0.0161803	Gm42901	dELS
chr17	8147636	8147637	1.3505	0.0161854	Rnaset2a	DNase-H3K4me3
chr16	77421341	77421342	0.721479	0.0163244	9430053O09Rik	pELS
chr19	7494797	7494798	-0.33988	0.0163602	Atl3	pELS
chr3	84953422	84953423	0.998085	0.0165046	Fbxw7	pELS
chr18	70471996	70471997	-0.355692	0.0167524	4930503L19Rik	pELS
chr6	134829651	134829652	0.546216	0.0168407	Crebl2	pELS
chr9	99568539	99568540	-0.411963	0.0168678	Armc8	PLS
chr6	116192630	116192631	0.476764	0.017097	Tmcc1	pELS
chr2	180226015	180226016	-0.574421	0.0171954	Lama5	PLS
chrX	166348835	166348836	0.82458	0.0172598	Gpm6b	dELS
chr5	34761563	34761564	0.47752	0.0173308	Htt	PLS
chr12	85280293	85280294	-0.316411	0.0173738	Acyp1	PLS
chr10	62650487	62650488	0.480063	0.0174219	Ddx50	pELS
chr4	49631849	49631850	0.815111	0.0175597	Rnf20	PLS
chr2	6870368	6870369	0.959461	0.0176528	Celf2	dELS
chr13	29015233	29015234	0.906201	0.0179324	A330102I10Rik	pELS
chr3	17795702	17795703	0.886745	0.0180019	Mir124a	PLS
chr7	118242317	118242318	0.935563	0.0183426	Smg1	pELS
chr2	116068037	116068038	0.543958	0.0183979	G630016G05Rik	PLS
chr4	115063450	115063451	-0.42011	0.0185553	Tal1	dELS
chr1	36513659	36513660	0.714439	0.0186854	Cnnm3	pELS
chr3	89998060	89998061	0.577399	0.0187083	Hax1	pELS
chr9	62536670	62536671	-0.467727	0.0188169	Coro2b	pELS
chr4	13744428	13744429	0.47978	0.0188384	Runx1t1	pELS
chr11	116581159	116581160	-0.437232	0.0188542	Ube2o	PLS
chr8	54956394	54956395	0.86839	0.0190417	Gpm6a	pELS
chr12	112829064	112829065	-0.394482	0.0191262	Cdca4	pELS
chr2	6871626	6871627	0.602002	0.0192932	Celf2	dELS
chr17	47611380	47611381	0.587386	0.0194214	Bysl	PLS
chr5	123508242	123508243	-0.502411	0.0196335	Gm15751	PLS
chr17	3115542	3115543	-0.356396	0.0199565	Scaf8	pELS
chr16	45408104	45408105	0.678544	0.020034	Cd200	pELS
chr1	133661777	133661778	0.911451	0.0201986	Zc3h11a	pELS
chr10	81233282	81233283	-0.448216	0.0202641	Zfr2	PLS
chr14	121378718	121378719	-0.370463	0.0205307	Stk24	pELS
chr17	46751646	46751647	0.451631	0.0205575	Cnpy3	pELS
chr18	54986808	54986809	0.328064	0.0206762	Zfp608	dELS
chr13	58274248	58274249	-0.416433	0.0207315	Gkap1	PLS
chr13	83529803	83529804	0.644519	0.0208495	Mef2c	dELS
chr10	128546641	128546642	0.827977	0.0208505	Zc3h10	pELS
chr12	119237397	119237398	0.671136	0.020976	Itgb8	pELS
chr7	99382116	99382117	-0.365323	0.0210361	Gdpd5	pELS
chr11	17257107	17257108	0.761979	0.0210419	C1d	pELS
chr10	93166097	93166098	0.829691	0.0210755	Mir1931	dELS
chr16	15888073	15888074	-0.362708	0.0212102	Cebpd	pELS
chr2	180894890	180894891	0.806301	0.0213695	Gm27032	pELS
chr1	180569623	180569624	0.514265	0.0214055	Parp1	pELS
chr15	12740017	12740018	-0.526726	0.021434	Pdzd2	dELS
chr5	107598401	107598402	0.780503	0.0216132	Rpap2	pELS
chr5	99976713	99976714	0.828762	0.021614	Hnrnpd	pELS
chr12	41485907	41485908	0.435723	0.0216849	Lrrn3	pELS
chr6	31563921	31563922	-0.497385	0.0218529	Podxl	PLS
chr5	21055558	21055559	-0.416524	0.0218601	Ptpn12	pELS
chr8	94098268	94098269	0.321731	0.0219252	Bbs2	pELS
chr18	84950880	84950881	0.515929	0.0220191	Timm21	pELS
chr3	45386767	45386768	0.797272	0.0220362	Pcdh10	DNase-H3K4me3
chr2	78872188	78872189	0.828131	0.0221418	Ube2e3	dELS
chr17	26244137	26244138	-0.375721	0.0224502	Fam234a	PLS
chr14	51091689	51091690	0.741413	0.0225341	Ang	pELS
chr16	91406539	91406540	-0.420339	0.0227406	Il10rb	pELS
chr18	56431477	56431478	0.79466	0.0227521	Gramd3	pELS
chr10	80621721	80621722	0.604284	0.0231032	Csnk1g2	pELS
chr11	50602509	50602510	-0.576494	0.023134	Gm12198	PLS
chr11	117809668	117809669	-0.483667	0.0232354	Syngr2	PLS
chr19	8929766	8929767	-0.464721	0.0232488	Eml3	PLS
chr6	143099535	143099536	-0.369464	0.0232655	C2cd5	pELS
chr13	93303087	93303088	0.852392	0.0233933	Homer1	pELS
chr1	55202077	55202078	0.874269	0.0234479	Rftn2	dELS
chr10	69706425	69706426	0.669177	0.023572	Ank3	dELS
chr1	171044833	171044834	0.614792	0.0235945	Fcgr3	dELS
chr17	31058405	31058406	0.370878	0.0235982	Abcg1	pELS
chr10	62650381	62650382	0.580067	0.0236146	Ddx50	pELS
chr12	76533650	76533651	-0.375243	0.0237843	Plekhg3	PLS
chr1	42700474	42700475	0.812613	0.0240153	Pou3f3	dELS
chr5	125405123	125405124	0.457753	0.0240997	Dhx37	dELS
chr13	74349605	74349606	0.560014	0.0241194	Sdha	pELS
chr10	43478640	43478641	-0.377946	0.0242613	Bend3	pELS
chr4	139130426	139130427	-0.335299	0.0243232	Micos10	pELS
chr11	106255964	106255965	0.693968	0.0244307	Ftsj3	PLS
chr12	49392456	49392457	0.731469	0.0244339	3110039M20Rik	dELS
chrX	134404631	134404632	0.711501	0.0245065	Drp2	PLS
chr8	128357909	128357910	-0.442599	0.0245556	Nrp1	pELS
chr3	94838547	94838548	0.523954	0.0246485	Pogz	pELS
chr8	60993734	60993735	0.385942	0.0249034	Nek1	pELS
chr15	91048873	91048874	0.765928	0.0249172	Kif21a	pELS
chr3	55464540	55464541	0.649756	0.0250579	Dclk1	dELS
chr1	91413456	91413457	-0.39768	0.0251576	Hes6	PLS
chr6	49263088	49263089	0.463964	0.025161	Tra2a	pELS
chr11	6546937	6546938	-0.46558	0.0253189	Ccm2	PLS
chr4	34777875	34777876	0.515142	0.0253267	Smim8	pELS
chr13	35968883	35968884	0.537449	0.0254623	Ppp1r3g	pELS
chr11	43681450	43681451	0.528455	0.025642	Pwwp2a	pELS
chr4	106562992	106562993	-0.64999	0.0256729	Dhcr24	dELS
chr4	99193559	99193560	0.813833	0.0258142	Atg4c	pELS
chr16	94569835	94569836	-0.370887	0.0258379	Dyrk1a	PLS
chr18	55816503	55816504	0.817736	0.0259443	Gm8614	dELS
chr1	20891430	20891431	0.414961	0.0260732	Paqr8	pELS
chr5	117286755	117286756	-0.517302	0.026134	Pebp1	pELS
chr11	102438346	102438347	-0.703775	0.0266028	Fam171a2	dELS
chr6	86851214	86851215	0.461824	0.0268052	Aak1	pELS
chr7	25282900	25282901	-0.43265	0.0268215	Cic	pELS
chr1	177442936	177442937	-0.484803	0.0271673	Zbtb18	pELS
chr12	25099869	25099870	-0.374326	0.0272975	Id2	dELS
chr10	5550059	5550060	0.462789	0.0276966	Syne1	pELS
chr5	122899704	122899705	-0.456848	0.0278617	Kdm2b	pELS
chr8	83201021	83201022	0.634743	0.0279271	Gm10645	dELS
chr8	84249592	84249593	-0.316683	0.028021	D8Ertd738e	PLS
chr9	56928251	56928252	-0.338608	0.0280246	Snx33	PLS
chr15	78982930	78982931	-0.744025	0.0282327	Triobp	PLS
chr5	96374700	96374701	-0.41749	0.0286687	Fras1	pELS
chr7	52005413	52005414	0.519081	0.0288635	Svip	pELS
chrX	12087832	12087833	0.557655	0.0289411	Bcor	dELS
chr6	113194915	113194916	0.459276	0.029022	Lhfpl4	pELS
chr8	22412059	22412060	0.578942	0.0290672	Mrps31	pELS
chr5	121849804	121849805	-0.600187	0.0291104	Pheta1	pELS
chr13	77134778	77134779	-0.530658	0.0297517	Slf1	pELS
chr13	83529953	83529954	0.64415	0.0298088	Mef2c	dELS
chr17	28233230	28233231	-0.310881	0.0298124	Ppard	pELS
chr5	150259339	150259340	0.409277	0.0301608	Fry	pELS
chr13	98815584	98815585	0.416906	0.0301836	Fcho2	PLS
chr12	8973849	8973850	0.445547	0.0303899	Wdr35	PLS
chr12	40221079	40221080	0.88559	0.0305408	Gm7008	pELS
chrX	12760809	12760810	0.724579	0.0306628	Med14	pELS
chr16	42276096	42276097	0.856552	0.0306781	Gap43	dELS
chrX	99470193	99470194	0.808831	0.0307491	Pja1	pELS
chr7	98655945	98655946	-0.336961	0.0308226	Emsy	pELS
chrX	152327038	152327039	0.608321	0.0309203	Kantr	pELS
chr8	88696593	88696594	0.636461	0.0309497	Cyld	pELS
chr16	4558537	4558538	-0.406806	0.0310191	Tfap4	pELS
chr4	132535696	132535697	-0.314632	0.0311244	Dnajc8	PLS
chr4	120747533	120747534	-0.52046	0.0311833	Kcnq4	pELS
chr13	58809432	58809433	0.600905	0.0311873	Ntrk2	pELS
chr10	80116876	80116877	0.506106	0.0313449	Stk11	PLS
chr15	18821715	18821716	0.824674	0.0316583	Cdh10	DNase-H3K4me3
chrX	8193299	8193300	0.56779	0.0316927	Ebp	PLS
chr8	45381548	45381549	0.474418	0.0317775	Fam149a	DNase-H3K4me3
chr15	89500381	89500382	0.43341	0.0318024	Shank3	pELS
chr7	123123556	123123557	0.727683	0.0323644	Tnrc6a	pELS
chr11	69123906	69123907	0.380455	0.0323789	9130213A22Rik	pELS
chr12	111677758	111677759	0.509126	0.0324571	Trmt61a	pELS
chrX	74085289	74085290	-0.560934	0.0331004	Mecp2	pELS
chr8	13890154	13890155	-0.359741	0.0331545	Coprs	PLS
chr16	90386722	90386723	-0.410956	0.0335002	Hunk	pELS
chr5	34336701	34336702	-0.356589	0.0335871	Rnf4	pELS
chr11	115535003	115535004	0.635583	0.0337709	Sumo2	pELS
chr5	23436915	23436916	0.561546	0.034171	Kmt2e	DNase-H3K4me3
chrX	51017567	51017568	0.734552	0.0342101	Rap2c	pELS
chrX	48342013	48342014	-0.586574	0.0342145	Bcorl1	pELS
chr5	104109368	104109369	0.607357	0.0343739	Gm26703	PLS
chr7	28338243	28338244	-0.338673	0.0344218	Supt5	pELS
chr10	117375573	117375574	0.701937	0.034561	Cpsf6	pELS
chr7	128611725	128611726	-0.427285	0.0346891	Inpp5f	pELS
chr8	120667774	120667775	-0.324786	0.0347176	Emc8	pELS
chr3	156560422	156560423	0.705443	0.0347395	4930570G19Rik	pELS
chr19	6341447	6341448	-0.343425	0.0348389	Map4k2	pELS
chr11	114765286	114765287	-0.416503	0.0348396	Kif19a	PLS
chr5	117120615	117120616	-0.341864	0.0350676	Taok3	pELS
chr16	91646667	91646668	0.472213	0.0351049	Gart	PLS
chr7	27260187	27260188	0.645296	0.0351673	Numbl	pELS
chr17	75465466	75465467	-0.606883	0.0354195	Rasgrp3	PLS
chr2	51934873	51934874	-0.346856	0.0355038	Rbm43	PLS
chr4	15958541	15958542	0.553661	0.035635	Nbn	pELS
chr2	6884921	6884922	0.634327	0.035725	Celf2	PLS
chr7	25008973	25008974	0.602099	0.0358337	Atp1a3	dELS
chr10	126983061	126983062	0.52336	0.0362042	Ctdsp2	dELS
chr1	191575251	191575252	-0.458446	0.0363189	Dtl	pELS
chr8	4239535	4239536	0.393458	0.0363762	Gm49320	pELS
chr3	51333523	51333524	0.786453	0.0364557	Elf2	dELS
chr16	10545674	10545675	-0.337895	0.0364866	Clec16a	pELS
chr5	114131571	114131572	-0.437236	0.036506	Ung	pELS
chr18	65581391	65581392	0.461837	0.0365396	Zfp532	pELS
chr5	145202063	145202064	0.917158	0.0369076	Zkscan14	PLS
chr17	69417914	69417915	-0.341595	0.0373642	C030034I22Rik	pELS
chr12	40222227	40222228	0.340955	0.0374411	Gm7008	pELS
chr3	127162660	127162661	0.481351	0.0375509	Ank2	pELS
chr17	3115703	3115704	-0.307137	0.0376047	Scaf8	pELS
chr4	117836069	117836070	-0.346854	0.0376244	Slc6a9	pELS
chr3	51276950	51276951	-0.439516	0.0377527	4930577N17Rik	PLS
chr2	105398821	105398822	0.311673	0.0380788	Rcn1	pELS
chr7	98103194	98103195	0.476591	0.0380929	Myo7a	dELS
chr6	85452715	85452716	0.463305	0.0381676	Cct7	pELS
chr14	78724528	78724529	0.557124	0.0382638	Dgkh	pELS
chr15	102511140	102511141	0.67384	0.0382734	Map3k12	pELS
chr14	75844500	75844501	-0.500775	0.0382954	Gm4285	pELS
chr9	124423085	124423086	0.415587	0.0383233	Ppp2r3d	pELS
chr19	8872027	8872028	-0.342931	0.0383897	Ubxn1	pELS
chr3	154597481	154597482	-0.418542	0.038423	Cryz	pELS
chr7	79535997	79535998	-0.504657	0.0386712	Gm35040	PLS
chr15	16729003	16729004	0.632931	0.0387198	Cdh9	PLS
chr13	38410444	38410445	0.712755	0.0387371	Bmp6	dELS
chr4	134854293	134854294	-0.441831	0.038754	Maco1	pELS
chr13	78204121	78204122	0.57046	0.0390965	A830082K12Rik	pELS
chr18	55016070	55016071	0.703722	0.0391595	Zfp608	dELS
chr18	12956278	12956279	0.424996	0.0393186	Impact	dELS
chr5	36989243	36989244	-0.299152	0.0395623	Wfs1	PLS
chr6	52713570	52713571	0.51988	0.039677	Tax1bp1	PLS
chr1	177445112	177445113	0.844982	0.0401848	Zbtb18	pELS
chr7	89403875	89403876	-0.399927	0.0402426	Tmem135	pELS
chr19	5298230	5298231	0.531243	0.0404111	Gal3st3	PLS
chr4	34615278	34615279	0.56188	0.040534	Rars2	pELS
chr9	110880306	110880307	-0.367703	0.0406318	Tmie	PLS
chr2	163472313	163472314	-0.258027	0.0406506	2310001K24Rik	pELS
chr8	70766441	70766442	0.557005	0.0410458	6330537M06Rik	pELS
chr1	58421266	58421267	0.732889	0.0411572	Clk1	DNase-H3K4me3
chr18	23040807	23040808	0.59396	0.0411839	Nol4	pELS
chr4	126162900	126162901	-0.329972	0.0412252	Sh3d21	PLS
chr12	84100893	84100894	0.30659	0.0414539	Acot6	PLS
chr15	75969277	75969278	-0.31561	0.0416917	Zfp707	PLS
chr3	61003232	61003233	-0.431081	0.0419201	P2ry1	pELS
chr11	3913731	3913732	-0.292036	0.0422364	Slc35e4	pELS
chr5	114772991	114772992	-0.381882	0.0422453	Git2	pELS
chr10	39472181	39472182	-0.616433	0.0423023	Fyn	dELS
chr15	80711529	80711530	-0.419978	0.0423027	Tnrc6b	PLS
chr1	134455366	134455367	0.297925	0.0423094	Gm37935	PLS
chr2	156476192	156476193	0.381902	0.0423461	Epb41l1	pELS
chr10	25296604	25296605	0.652833	0.0426398	Akap7	pELS
chr17	71183922	71183923	-0.447562	0.0426399	Lpin2	PLS
chr7	44336254	44336255	-0.668694	0.0427307	Shank1	dELS
chr5	114796646	114796647	0.59237	0.0427461	Ankrd13a	dELS
chr15	78802597	78802598	-0.579207	0.0429914	Card10	PLS
chr4	13744616	13744617	0.491098	0.0430235	Runx1t1	pELS
chr19	10602847	10602848	0.657141	0.0430737	Tkfc	pELS
chr3	97158487	97158488	0.491219	0.0433367	Acp6	pELS
chr8	70131782	70131783	-0.50501	0.0433696	Nr2c2ap	pELS
chr1	133423768	133423769	-0.397868	0.0433996	Sox13	pELS
chr10	90576776	90576777	0.505818	0.0435271	Anks1b	PLS
chr3	94363658	94363659	-0.610937	0.0435521	C2cd4d	pELS
chr5	121828802	121828803	-0.597253	0.0435798	Sh2b3	dELS
chr11	30771385	30771386	0.549929	0.0438886	Psme4	pELS
chr1	178320418	178320419	0.779046	0.0440019	Cox20	pELS
chr1	64691272	64691273	-0.335022	0.0440075	Ccnyl1	PLS
chr14	55826740	55826741	-0.606599	0.0441133	Nfatc4	pELS
chr2	156178348	156178349	0.61068	0.0441785	Rbm39	DNase-H3K4me3
chr13	78207275	78207276	0.671068	0.044325	A830082K12Rik	dELS
chr5	108368766	108368767	0.564206	0.0443488	Gm10419	pELS
chr5	137502899	137502900	-0.38786	0.0446475	9130604C24Rik	pELS
chr8	94011143	94011144	0.762019	0.0447836	Amfr	pELS
chr15	53311464	53311465	0.634322	0.0448018	Ext1	dELS
chr2	62047565	62047566	0.447598	0.0449668	Slc4a10	pELS
chr8	124948210	124948211	-0.29672	0.0452258	Egln1	pELS
chr19	26606648	26606649	0.281684	0.0452889	Smarca2	pELS
chr7	127024602	127024603	0.687367	0.0455646	Maz	pELS
chr13	105294068	105294069	-0.538363	0.0456474	Rnf180	pELS
chr2	18693842	18693843	0.678123	0.0462291	Spag6	dELS
chr9	57504514	57504515	-0.493313	0.0463634	Rpp25	pELS
chr12	25101060	25101061	-0.465591	0.0466566	Id2	dELS
chr9	67840829	67840830	0.352392	0.0466821	Vps13c	pELS
chr9	110880137	110880138	-0.434115	0.0467182	Tmie	PLS
chr2	30392791	30392792	-0.27095	0.0467206	Dolpp1	pELS
chr7	81571044	81571045	0.496385	0.0468291	Whamm	PLS
chr18	5591588	5591589	-0.353218	0.0471747	Gm2238	PLS
chr2	174328970	174328971	-0.548449	0.0479502	Gnas	pELS
chr11	60538340	60538341	-0.284569	0.0480622	Alkbh5	pELS
chr17	56935012	56935013	0.412003	0.0483432	Mllt1	pELS
chr11	51805511	51805512	0.44599	0.0483507	Sar1b	dELS
chr13	93498960	93498961	-0.325659	0.0483646	Jmy	pELS
chr10	17947799	17947800	-0.422147	0.0486874	Heca	pELS
chr13	59674345	59674346	0.656089	0.0486878	Golm1	pELS
chr1	21960124	21960125	0.76992	0.0487126	Gm26580	pELS
chr12	17544321	17544322	0.331147	0.0489589	Odc1	pELS
chr15	78842567	78842568	-0.533506	0.048985	Cdc42ep1	PLS
chr11	96064971	96064972	-0.310993	0.0491438	Ube2z	pELS
chr5	140704615	140704616	0.351121	0.0491634	Brat1	pELS
chr2	71775434	71775435	0.751013	0.0491749	Itga6	dELS
chr3	51341349	51341350	-0.531273	0.0498417	Elf2	pELS
chr7	100608272	100608273	-0.295636	0.0499955	Mrpl48	PLS
chr11	98798186	98798187	0.688661	0.0500498	Msl1	pELS
chr8	83165479	83165480	0.368387	0.0500613	Tbc1d9	PLS
chr9	108340218	108340219	0.57994	0.0502054	Gpx1	pELS
chr15	99394252	99394253	0.614075	0.0504758	Tmbim6	pELS
chr4	149586841	149586842	-0.3894	0.0505334	Clstn1	pELS
chr6	134919640	134919641	0.583517	0.0505746	Cdkn1b	pELS
chr5	34336538	34336539	-0.326341	0.0506414	Rnf4	pELS
chr2	160369209	160369210	-0.597682	0.0507538	Mafb	DNase-H3K4me3
chr15	6707727	6707728	-0.269728	0.0508593	Rictor	pELS
chr5	88586056	88586057	0.724726	0.0508599	Rufy3	dELS
chr4	19576726	19576727	0.838437	0.0511949	Rmdn1	pELS
chr13	67553311	67553312	0.359604	0.0513124	9430065F17Rik	PLS
chr1	106713180	106713181	0.626989	0.0514113	Bcl2	PLS
chr5	110386290	110386291	0.595812	0.051431	Gm26711	pELS
chr6	88084981	88084982	-0.311354	0.0514402	Rpn1	pELS
chr17	83351802	83351803	0.407038	0.0515137	Eml4	pELS
chr18	24206886	24206887	0.513121	0.0515464	Galnt1	pELS
chr19	40832124	40832125	-0.332675	0.0515674	Ccnj	pELS
chr5	90223370	90223371	0.60488	0.0515898	Cox18	pELS
chr3	65110632	65110633	0.655554	0.0515957	Kcnab1	pELS
chr14	70289110	70289111	-0.285863	0.0516229	Ppp3cc	PLS
chr8	57511126	57511127	-0.362289	0.0516473	Hmgb2	pELS
chr14	54653861	54653862	0.551209	0.0516783	Acin1	PLS
chr8	87472668	87472669	-0.592608	0.0517156	Cbln1	PLS
chr18	12973056	12973057	0.482907	0.0518161	Impact	pELS
chr10	17725199	17725200	0.624522	0.051905	Cited2	dELS
chr4	132212457	132212458	0.66146	0.052111	Ythdf2	pELS
chr17	55958730	55958731	0.576078	0.052353	Yju2	pELS
chr10	17725297	17725298	0.578503	0.0527135	Cited2	dELS
chr6	116207873	116207874	0.272194	0.0528531	9530062K07Rik	PLS
chr11	55032429	55032430	0.456745	0.0533648	Anxa6	pELS
chr10	60350853	60350854	0.777232	0.053793	Vsir	pELS
chr5	140607497	140607498	-0.332664	0.0537948	Lfng	pELS
chr9	44966025	44966026	0.573248	0.0539788	Ube4a	pELS
chr2	25863816	25863817	-0.518599	0.0541537	Kcnt1	PLS
chr2	167190014	167190015	-0.514448	0.054219	Kcnb1	PLS
chrX	100493907	100493908	-0.428102	0.0544492	Igbp1	pELS
chr19	5602177	5602178	-0.379453	0.0546127	Rnaseh2c	pELS
chr14	70289838	70289839	0.451021	0.0547159	Ppp3cc	pELS
chr5	110230620	110230621	0.500476	0.0547585	Ankle2	pELS
chr13	95891158	95891159	0.368941	0.0547968	Iqgap2	pELS
chr2	144556027	144556028	0.504876	0.0548382	Sec23b	PLS
chr4	152009295	152009296	-0.306809	0.0549199	Gm9768	PLS
chr7	24531142	24531143	-0.310598	0.0549259	Irgq	pELS
chr9	54699840	54699841	-0.271924	0.0550196	Dnaja4	pELS
chr6	22875193	22875194	0.560363	0.0550573	Ptprz1	pELS
chr9	66975304	66975305	-0.363465	0.0551586	Lactb	PLS
chr2	153346444	153346445	-0.356479	0.055282	2500004C02Rik	pELS
chr5	35575256	35575257	0.334161	0.0553607	Trmt44	PLS
chr17	86753056	86753057	-0.503468	0.0553949	Epas1	pELS
chr12	84451999	84452000	0.33444	0.0554333	Lin52	pELS
chr6	58831295	58831296	0.35921	0.0556755	Herc3	pELS
chr19	6306557	6306558	-0.479201	0.0557316	Cdc42bpg	PLS
chr8	119839722	119839723	0.423252	0.0557409	Cotl1	pELS
chr7	44850668	44850669	0.382969	0.0559213	Akt1s1	pELS
chr11	59201912	59201913	0.411245	0.0562774	2610507I01Rik	pELS
chr19	47091388	47091389	0.571704	0.0563173	Pdcd11	pELS
chr12	72236783	72236784	-0.478845	0.0564462	Rtn1	PLS
chr1	57969600	57969601	0.326383	0.0567108	Kctd18	pELS
chr13	58127511	58127512	-0.345188	0.0568072	Hnrnpa0	pELS
chr7	128418062	128418063	-0.282396	0.0570943	Rgs10	PLS
chr4	133887950	133887951	-0.302885	0.0572432	Rps6ka1	PLS
chr12	112143956	112143957	-0.531162	0.0575105	Kif26a	dELS
chr18	84951804	84951805	0.456468	0.0575855	Timm21	PLS
chr16	49856936	49856937	0.439536	0.0578575	Cd47	pELS
chr5	143112319	143112320	-0.331586	0.0579231	Rnf216	pELS
chr9	7763462	7763463	0.644806	0.0579521	Tmem123	pELS
chrX	42150584	42150585	0.692888	0.0580375	Stag2	PLS
chr9	101075381	101075382	-0.288549	0.0580553	Msl2	pELS
chr7	144176041	144176042	0.570333	0.0581203	Shank2	pELS
chr7	64393045	64393046	0.412106	0.0583114	Mcee	pELS
chr8	12949190	12949191	0.609434	0.0584312	Mcf2l	PLS
chr5	77265792	77265793	-0.425364	0.0585102	Rest	pELS
chr11	50827636	50827637	-0.293384	0.0586761	Zfp354c	PLS
chr5	149183564	149183565	0.612682	0.0587078	Gm43332	pELS
chr11	4117916	4117917	0.451	0.0587889	Sec14l2	pELS
chr13	13954061	13954062	-0.285631	0.0589707	B3galnt2	pELS
chr19	60790377	60790378	-0.290031	0.0591081	Eif3a	pELS
chr13	54687382	54687383	-0.26838	0.059123	Rnf44	pELS
chr14	99046357	99046358	-0.377523	0.0593199	Bora	PLS
chrX	38565260	38565261	0.560609	0.0593377	Cul4b	pELS
chr2	28468197	28468198	-0.254298	0.0594287	Mrps2	PLS
chr3	138489060	138489061	-0.419298	0.0594555	Metap1	pELS
chr3	122620453	122620454	-0.347487	0.0594828	Fnbp1l	pELS
chr4	148558767	148558768	-0.299369	0.0595356	Exosc10	pELS
chr4	126255514	126255515	-0.284386	0.0596692	Map7d1	pELS
chr12	84590266	84590267	-0.426373	0.0596798	Abcd4	dELS
chr4	131873742	131873743	-0.328113	0.0597336	Srsf4	PLS
chr17	24632503	24632504	-0.247312	0.0604021	Tsc2	PLS
chr8	69584862	69584863	-0.324206	0.0605397	Gm3365	pELS
chr5	108629605	108629606	-0.295955	0.0606629	Gak	PLS
chr11	102445995	102445996	0.669587	0.0606929	Fam171a2	pELS
chr1	75264274	75264275	0.65206	0.0607279	Ptprn	PLS
chr9	45138427	45138428	-0.452446	0.0610683	Scn4b	PLS
chr7	59229302	59229303	-0.270339	0.0610979	Ube3a	pELS
chr19	55316607	55316608	-0.293925	0.0613736	Vti1a	pELS
chr5	91519186	91519187	0.564563	0.0614112	Parm1	pELS
chr5	65130909	65130910	0.510328	0.0615644	Klhl5	PLS
chr11	20831711	20831712	-0.382585	0.0615879	Gm12037	PLS
chr3	54734735	54734736	-0.292506	0.0616027	Exosc8	pELS
chr1	157244515	157244516	0.671708	0.0619132	Rasal2	dELS
chr13	54590556	54590557	0.333247	0.0621014	Higd2a	pELS
chr18	59062951	59062952	0.57921	0.0621329	Minar2	pELS
chr4	118290590	118290591	-0.375492	0.0621938	Ptprf	pELS
chr11	59663305	59663306	0.387198	0.0623282	Mprip	pELS
chr16	75593421	75593422	0.365044	0.0623425	Rbm11	pELS
chr3	95995666	95995667	-0.404665	0.0625639	Plekho1	pELS
chr9	65580125	65580126	-0.739164	0.0628503	Plekho2	PLS
chr6	34710190	34710191	0.542785	0.0629778	Cald1	pELS
chr4	131874388	131874389	-0.333116	0.0630173	Srsf4	pELS
chr11	72489070	72489071	-0.2911	0.063095	Spns2	pELS
chr16	97922471	97922472	-0.231484	0.0631709	C2cd2	PLS
chr13	77135677	77135678	0.298803	0.0634349	Slf1	PLS
chr4	115738734	115738735	-0.501725	0.063511	Efcab14	pELS
chr3	152192523	152192524	0.414971	0.0638779	Dnajb4	pELS
chr12	59132323	59132324	0.620802	0.0640564	Mia2	pELS
chr8	90348019	90348020	-0.422832	0.0640576	Tox3	pELS
chr11	60538943	60538944	-0.310038	0.0642162	Alkbh5	pELS
chrX	140665046	140665047	-0.463754	0.0642165	Mid2	PLS
chr1	97660410	97660411	0.473976	0.0642279	D1Ertd622e	pELS
chr4	45184961	45184962	-0.379687	0.0644471	Frmpd1	PLS
chr3	90247958	90247959	0.39188	0.0647141	Slc39a1	PLS
chr7	43313154	43313155	-0.315912	0.0647686	Zfp715	PLS
chr17	45555797	45555798	-0.286376	0.0657777	Nfkbie	PLS
chr9	124424312	124424313	-0.495498	0.065786	Ppp2r3d	PLS
chr9	55511886	55511887	-0.331377	0.0662799	Etfa	pELS
chr6	118379574	118379575	0.60733	0.0663357	Bms1	CTCF-only
chr11	102819227	102819228	-0.599434	0.0667603	Gjc1	PLS
chr10	127069630	127069631	0.377007	0.0672618	Tspan31	pELS
chr5	114942326	114942327	-0.278167	0.068324	2210016L21Rik	PLS
chr16	38742918	38742919	0.324811	0.0683657	B4galt4	pELS
chrX	104200705	104200706	-0.523512	0.0684971	Nexmif	pELS
chr10	111298092	111298093	-0.583421	0.0687074	Bbs10	pELS
chr14	76505711	76505712	0.279526	0.0689007	Tsc22d1	pELS
chr8	109361035	109361036	0.583483	0.0691345	Gm1943	dELS
chr1	152090255	152090256	-0.329073	0.0691348	1700025G04Rik	PLS
chr5	72168286	72168287	0.698388	0.0691829	Commd8	PLS
chr1	191907143	191907144	-0.338684	0.0692498	Slc30a1	pELS
chr11	52360882	52360883	-0.275295	0.0693097	Vdac1	PLS
chr15	98092996	98092997	-0.246697	0.0693436	Senp1	pELS
chr6	84589261	84589262	-0.380404	0.0693592	Cyp26b1	pELS
chr8	88199897	88199898	-0.350717	0.0694037	Tent4b	pELS
chr5	145204232	145204233	0.448234	0.0696767	Zkscan5	pELS
chr7	45632800	45632801	-0.601223	0.0699575	Gm45437	PLS
chr11	35834218	35834219	-0.259414	0.0703534	Rars	pELS
chr7	59228431	59228432	0.268284	0.0704661	Ube3a	pELS
chr11	95076460	95076461	-0.279235	0.0706293	Itga3	pELS
chr8	109692275	109692276	0.482547	0.07067	Ist1	pELS
chr16	15594660	15594661	0.365984	0.0709691	Ube2v2	PLS
chr19	46317322	46317323	0.59403	0.0710556	Psd	pELS
chr4	109280464	109280465	-0.317695	0.0714118	Eps15	PLS
chr7	59228048	59228049	0.482068	0.0722908	Ube3a	pELS
chr14	24486909	24486910	-0.275667	0.0723085	Polr3a	PLS
chr8	95331698	95331699	-0.323389	0.0723625	Zfp319	pELS
chr8	124020855	124020856	-0.298196	0.072873	Taf5l	PLS
chr3	123690092	123690093	0.537003	0.0730109	Ndst3	PLS
chr6	145047816	145047817	0.495999	0.0731417	Bcat1	PLS
chr2	163640742	163640743	0.655097	0.0733715	0610039K10Rik	dELS
chr7	24587506	24587507	-0.330368	0.0736383	Ethe1	PLS
chr7	92742531	92742532	0.406531	0.0736602	Rab30	pELS
chr5	129502059	129502060	-0.355879	0.0739976	Sfswap	pELS
chr12	85339532	85339533	-0.261438	0.0740448	Nek9	PLS
chr11	69633394	69633395	-0.264774	0.0740512	Fxr2	pELS
chr17	63498942	63498943	-0.328747	0.0740945	Fbxl17	pELS
chr17	56626443	56626444	-0.367343	0.074299	Lonp1	pELS
chr13	97244328	97244329	0.504886	0.0745468	Enc1	dELS
chr10	43478457	43478458	-0.30997	0.0746924	Bend3	pELS
chr5	4758903	4758904	0.550652	0.0747531	Fzd1	pELS
chr18	60748541	60748542	-0.460846	0.0749752	Ndst1	dELS
chr13	98813718	98813719	0.611578	0.0751609	Fcho2	pELS
chr4	89137488	89137489	-0.286084	0.0755864	Mtap	pELS
chr3	88532043	88532044	-0.309407	0.075611	Mex3a	pELS
chr1	105993385	105993386	0.456273	0.0758022	Zcchc2	dELS
chr12	12938020	12938021	0.543265	0.0759949	Mycn	dELS
chr13	78199920	78199921	0.66335	0.0760639	A830082K12Rik	PLS
chr6	145933972	145933973	0.479752	0.0760872	Sspn	PLS
chr14	79481890	79481891	0.316649	0.0766146	Wbp4	pELS
chr2	119028928	119028929	0.392914	0.0766929	Ccdc32	pELS
chr5	65175738	65175739	-0.528058	0.076712	Klhl5	dELS
chr11	116413258	116413259	-0.375636	0.0769527	Rnf157	PLS
chr5	92434640	92434641	-0.271773	0.0770033	Nup54	pELS
chr1	186705967	186705968	-0.445073	0.0770356	Tgfb2	PLS
chr7	112955106	112955107	-0.479102	0.0770646	Rassf10	pELS
chr17	25115646	25115647	0.27149	0.0771465	Telo2	pELS
chr3	9250420	9250421	-0.381481	0.0772308	Zbtb10	PLS
chr10	4388029	4388030	-0.414107	0.077616	Zbtb2	PLS
chr15	8967826	8967827	0.364077	0.0778925	Ranbp3l	pELS
chr5	23598718	23598719	0.618253	0.077905	Srpk2	dELS
chr9	88522243	88522244	0.38566	0.0782225	Snhg5	pELS
chr1	171345803	171345804	0.285222	0.0783808	Nit1	PLS
chr6	52714429	52714430	0.281731	0.0783846	Tax1bp1	pELS
chr8	36612290	36612291	0.403781	0.0785072	Dlc1	pELS
chr17	6106036	6106037	0.611747	0.07863	Tulp4	pELS
chr3	89391155	89391156	0.488336	0.0786838	Gm15417	pELS
chr2	52423448	52423449	0.645942	0.078967	Arl5a	pELS
chr5	36830361	36830362	0.302589	0.0795268	Man2b2	pELS
chr6	115993157	115993158	0.535941	0.0796009	Plxnd1	pELS
chr2	168955137	168955138	-0.252546	0.0796289	Zfp64	PLS
chr11	109361941	109361942	0.398054	0.07966	Gna13	pELS
chr1	75521374	75521375	0.399838	0.0798659	Stk11ip	PLS
chr5	41843666	41843667	0.386684	0.0799575	Bod1l	pELS
chr15	76230036	76230037	0.59966	0.0800398	Plec	pELS
chr2	30205432	30205433	-0.296649	0.0801691	Kyat1	pELS
chr5	88934265	88934266	0.632677	0.0805261	Slc4a4	dELS
chr15	68929994	68929995	0.619153	0.0805387	Khdrbs3	pELS
chr2	73529474	73529475	-0.326442	0.0808234	Wipf1	pELS
chr3	97658986	97658987	0.300036	0.08098	Prkab2	pELS
chr11	117267551	117267552	0.400264	0.08102	Sept9	pELS
chr14	76415358	76415359	-0.387913	0.0810276	Tsc22d1	PLS
chr18	37934967	37934968	0.26908	0.0813168	Diaph1	pELS
chr1	184732176	184732177	-0.330844	0.0815667	Hlx	pELS
chr19	6841124	6841125	0.586462	0.0820081	Rps6ka4	pELS
chr10	116301458	116301459	-0.342639	0.0822047	Ptprb	PLS
chr17	45564256	45564257	-0.302771	0.0822703	Slc35b2	PLS
chr1	179667897	179667898	-0.311132	0.0822925	Sccpdh	pELS
chr9	32696083	32696084	-0.314194	0.0825297	Ets1	PLS
chr15	84922984	84922985	-0.22776	0.0829021	Nup50	pELS
chr11	116854457	116854458	0.459904	0.0833963	Mfsd11	pELS
chr18	35214559	35214560	0.613905	0.0836427	Ctnna1	pELS
chr1	36709689	36709690	-0.263353	0.0837946	Actr1b	pELS
chr11	119428786	119428787	-0.454354	0.0838068	Rnf213	dELS
chr15	45115109	45115110	0.643549	0.0838753	Kcnv1	pELS
chr7	28294769	28294770	-0.366526	0.0838813	Dll3	dELS
chr3	53462963	53462964	-0.295917	0.0839614	Nhlrc3	pELS
chr9	44044090	44044091	0.400854	0.0841289	Thy1	pELS
chr1	134361648	134361649	-0.282246	0.0841677	Tmem183a	pELS
chr5	65131907	65131908	0.473044	0.0844244	Klhl5	pELS
chr11	87359237	87359238	-0.364124	0.0847065	Ppm1e	PLS
chr5	76304665	76304666	-0.464343	0.0848089	Clock	PLS
chr2	138258157	138258158	0.51152	0.084826	Btbd3	pELS
chr7	89403751	89403752	-0.329747	0.0850376	Tmem135	pELS
chr13	52979625	52979626	0.521226	0.0851234	Nfil3	pELS
chr12	70974981	70974982	-0.301098	0.0851322	Psma3	pELS
chr2	116067048	116067049	0.398887	0.0857719	G630016G05Rik	PLS
chr19	5602003	5602004	-0.278695	0.0861684	Rnaseh2c	PLS
chr7	64288036	64288037	-0.233623	0.0866626	Mtmr10	pELS
chr8	88200091	88200092	-0.307666	0.0867574	Tent4b	pELS
chrX	104413354	104413355	0.40158	0.0871134	Abcb7	pELS
chr17	8802222	8802223	-0.28782	0.0871508	Pde10a	pELS
chr15	93518922	93518923	-0.402839	0.0878767	Prickle1	pELS
chr7	126274836	126274837	0.511973	0.0881379	Sbk1	dELS
chr15	103307468	103307469	0.602519	0.088278	Gpr84	dELS
chr2	120730018	120730019	0.409654	0.0884991	Cdan1	pELS
chr1	67038188	67038189	0.449444	0.088662	Lancl1	pELS
chr11	58009428	58009429	-0.378987	0.0888157	Larp1	pELS
chr15	52712734	52712735	-0.274279	0.0889394	Med30	pELS
chr5	22344661	22344662	-0.665133	0.0890108	Reln	PLS
chr9	42240763	42240764	0.627195	0.0900179	Sc5d	dELS
chr11	80209209	80209210	-0.232	0.0900304	Rhot1	PLS
chr17	15376121	15376122	0.315566	0.0902509	Dll1	PLS
chr10	121364541	121364542	0.54865	0.0902563	Gns	pELS
chr11	119603513	119603514	-0.280772	0.0902945	Rptor	pELS
chr4	135272295	135272296	-0.238644	0.0905623	Clic4	pELS
chr1	38129216	38129217	-0.373109	0.0907919	Rev1	pELS
chr17	24169022	24169023	-0.28671	0.0909443	Atp6v0c	pELS
chr11	4594472	4594473	-0.29158	0.0910466	Mtmr3	pELS
chr14	31269699	31269700	0.588683	0.0910676	Dnah1	pELS
chr5	143732877	143732878	-0.345329	0.0910801	Usp42	pELS
chr12	70235074	70235075	0.612299	0.0913146	Pygl	dELS
chr10	86685379	86685380	0.353378	0.0931092	1810014B01Rik	PLS
chr8	83741368	83741369	-0.355777	0.0933476	Adgre5	PLS
chr10	43478561	43478562	-0.275653	0.093934	Bend3	pELS
chr15	57696672	57696673	0.599067	0.0940289	Zhx2	pELS
chr6	38298496	38298497	-0.358139	0.0940452	Zc3hav1l	pELS
chrX	47912558	47912559	-0.284794	0.0942635	Ocrl	PLS
chr4	134914849	134914850	-0.313244	0.094368	Tmem50a	PLS
chr5	124112112	124112113	0.289751	0.0943876	Gm16001	pELS
chr11	20202264	20202265	0.408299	0.0944707	Rab1a	pELS
chr5	100674422	100674423	0.400632	0.0945713	Coq2	PLS
chr7	126792214	126792215	-0.272936	0.0946139	Ppp4c	PLS
chr16	75766507	75766508	0.265773	0.0947238	Hspa13	pELS
chr11	77078622	77078623	0.250758	0.0947826	Nsrp1	PLS
chr12	69158171	69158172	-0.561132	0.095049	Rps29	pELS
chr11	72608669	72608670	-0.346753	0.095249	Ube2g1	pELS
chr7	65371131	65371132	-0.29705	0.0952587	Tjp1	PLS
chr1	90998598	90998599	-0.242955	0.0958242	Lrrfip1	PLS
chr14	46821480	46821481	0.313974	0.095898	Gmfb	pELS
chr5	4754944	4754945	0.580069	0.0959352	Fzd1	dELS
chr3	129533733	129533734	-0.25398	0.0960054	Elovl6	pELS
chr12	86882602	86882603	0.297147	0.0960509	Irf2bpl	dELS
chr3	86999622	86999623	0.553057	0.0961462	Cd1d1	PLS
chr5	24451909	24451910	-0.351731	0.0962727	Gm10472	PLS
chr2	120970164	120970165	0.272925	0.0966269	Ubr1	pELS
chr15	75929157	75929158	0.430391	0.096902	Tsta3	pELS
chr8	79030155	79030156	-0.290141	0.0969075	Zfp827	pELS
chr2	168080784	168080785	-0.470898	0.0975088	Pard6b	pELS
chr2	29788572	29788573	-0.306327	0.0977001	Trub2	PLS
chr5	135995319	135995320	0.244808	0.0984301	Dtx2	pELS
chr9	108264004	108264005	-0.414011	0.0984826	Dag1	PLS
chr10	84437874	84437875	0.44644	0.0985552	Nuak1	dELS
chr11	98682126	98682127	-0.280677	0.0986532	Psmd3	pELS
chr4	141794410	141794411	0.454336	0.0988346	Casp9	pELS
chr19	46764195	46764196	0.474097	0.0988601	Cnnm2	DNase-H3K4me3
chr14	48121028	48121029	-0.273219	0.0989091	Peli2	pELS
chr8	36247658	36247659	0.430511	0.0992663	Lonrf1	pELS
chr11	30025358	30025359	0.555042	0.100139	Eml6	pELS
chr5	149051829	149051830	-0.300693	0.100736	Hmgb1	pELS
chr14	118132321	118132322	-0.358197	0.100882	Tgds	pELS
chrX	95166717	95166718	0.659833	0.101239	Arhgef9	PLS
chr9	27030852	27030853	-0.267997	0.101421	Ncapd3	pELS
chr10	127195841	127195842	0.268214	0.101805	Dtx3	PLS
chr13	74208867	74208868	0.305488	0.102186	Exoc3	PLS
chr11	69767721	69767722	0.498774	0.102219	Zbtb4	pELS
chr1	168428103	168428104	0.595588	0.102219	Pbx1	dELS
chr16	16358253	16358254	0.497292	0.10289	Dnm1l	pELS
chr11	113684523	113684524	-0.265901	0.10305	D11Wsu47e	PLS
chr9	54950597	54950598	0.4428	0.103099	Psma4	PLS
chr1	75210332	75210333	-0.442914	0.103216	Glb1l	pELS
chr3	60502418	60502419	0.41598	0.103289	Mbnl1	pELS
chr9	110742796	110742797	-0.34571	0.104082	Pth1r	PLS
chr11	94046700	94046701	0.573014	0.104387	Spag9	DNase-H3K4me3
chr5	149635854	149635855	-0.269915	0.104448	Hsph1	pELS
chr2	156613676	156613677	-0.410689	0.105309	Dlgap4	PLS
chr7	79920501	79920502	-0.236196	0.10563	Ap3s2	pELS
chr12	111759876	111759877	0.219481	0.105779	Klc1	pELS
chr4	124895270	124895271	0.650196	0.105865	1700125G02Rik	pELS
chr4	141139046	141139047	-0.282786	0.106003	Szrd1	pELS
chr11	77965752	77965753	0.646321	0.106171	Sez6	dELS
chr11	115297576	115297577	-0.291855	0.106395	Fads6	PLS
chr11	58977395	58977396	-0.251842	0.106599	2310058D17Rik	pELS
chr15	89499934	89499935	-0.322931	0.106662	Shank3	pELS
chr8	87472866	87472867	-0.304173	0.106865	Cbln1	PLS
chr19	58454951	58454952	-0.292754	0.107357	Gfra1	pELS
chr10	128036941	128036942	0.300267	0.107621	Naca	pELS
chr9	57262466	57262467	-0.23735	0.108063	1700017B05Rik	PLS
chr2	174330427	174330428	-0.247579	0.108182	Gnas	PLS
chr6	113392584	113392585	-0.271466	0.108417	Ttll3	PLS
chr7	17056288	17056289	-0.305692	0.108458	Hif3a	pELS
chr13	49215944	49215945	-0.364041	0.10854	Card19	PLS
chr8	31112146	31112147	-0.255342	0.108657	Rnf122	pELS
chr3	37420422	37420423	-0.280907	0.109142	Nudt6	PLS
chr18	46742186	46742187	-0.260902	0.109517	Ap3s1	pELS
chr5	43234542	43234543	-0.373242	0.109575	Cpeb2	pELS
chr1	40085826	40085827	0.303678	0.109703	Gm16894	PLS
chr3	89160090	89160091	-0.340295	0.109812	Hcn3	PLS
chr19	55316442	55316443	-0.265977	0.109966	Vti1a	PLS
chr11	116853897	116853898	-0.24024	0.110308	Mfsd11	PLS
chr9	57261711	57261712	-0.287631	0.110798	1700017B05Rik	pELS
chr7	19212381	19212382	-0.549579	0.110974	Gpr4	PLS
chr13	117221302	117221303	0.353781	0.111372	Gm17509	pELS
chr11	60727592	60727593	0.406884	0.111856	Flii	pELS
chr16	17646603	17646604	-0.244435	0.111898	Ccdc74a	PLS
chr2	18027069	18027070	-0.470899	0.112372	A930004D18Rik	dELS
chr1	89071009	89071010	-0.254964	0.112445	Sh3bp4	pELS
chr8	25015913	25015914	0.547673	0.112547	Adam9	pELS
chr17	8285109	8285110	0.422284	0.112623	Mpc1	pELS
chr17	17828189	17828190	0.266702	0.112634	Spaca6	pELS
chr8	105348880	105348881	-0.254791	0.112653	Slc9a5	PLS
chr14	49172731	49172732	-0.266662	0.112705	Naa30	PLS
chr19	43879401	43879402	-0.312618	0.112766	Dnmbp	pELS
chr7	127406513	127406514	0.260253	0.113369	Zfp764	pELS
chr7	4789460	4789461	-0.318891	0.113476	Tmem238	PLS
chr17	46629522	46629523	-0.323634	0.113582	Ptk7	PLS
chr11	78164290	78164291	0.416298	0.113676	Traf4	pELS
chr17	5001066	5001067	0.635364	0.113758	Arid1b	DNase-H3K4me3
chr1	132766174	132766175	0.499777	0.113773	Nfasc	dELS
chr8	68062176	68062177	-0.24612	0.113881	Psd3	PLS
chr19	7039651	7039652	-0.208784	0.114177	Stip1	pELS
chr12	40472070	40472071	0.54015	0.11425	Dock4	dELS
chr3	114031273	114031274	0.572543	0.114686	Col11a1	pELS
chr8	70439313	70439314	-0.352388	0.114856	Crtc1	pELS
chr13	43615620	43615621	0.360004	0.114968	Rnf182	PLS
chr5	29736641	29736642	-0.213258	0.115352	Dnajb6	pELS
chr11	121260652	121260653	-0.265123	0.115456	Foxk2	pELS
chr14	105328772	105328773	0.360672	0.115596	Ndfip2	dELS
chr11	98021510	98021511	0.510677	0.115627	Cacnb1	pELS
chr2	154656517	154656518	0.601229	0.115943	Chmp4b	pELS
chr3	107695496	107695497	0.318982	0.116134	Ahcyl1	pELS
chr17	65612694	65612695	-0.258575	0.116375	Vapa	pELS
chr19	4615315	4615316	-0.330033	0.116599	Lrfn4	pELS
chr5	31290797	31290798	0.331718	0.116681	Ift172	pELS
chr9	27728994	27728995	0.5505	0.116752	Opcml	dELS
chr2	174329992	174329993	-0.33441	0.116785	Gnas	PLS
chr2	26389160	26389161	-0.264646	0.116815	Entr1	PLS
chr2	26091849	26091850	-0.257519	0.11687	Nacc2	pELS
chr19	5424288	5424289	-0.236383	0.11722	Drap1	pELS
chr5	110447834	110447835	-0.22059	0.117416	Gm42596	pELS
chr11	76436920	76436921	0.3752	0.117735	Abr	dELS
chr15	41447987	41447988	0.261891	0.11776	Oxr1	pELS
chr1	167392792	167392793	0.496241	0.117974	Mgst3	pELS
chr4	57955888	57955889	-0.261613	0.118075	Txn1	pELS
chr5	128599540	128599541	0.37842	0.118729	5930412G12Rik	pELS
chr8	69584940	69584941	-0.261036	0.119098	Gm3365	pELS
chr17	49564191	49564192	-0.283585	0.119343	Daam2	PLS
chr5	130257527	130257528	0.360379	0.119416	Tyw1	pELS
chr2	138277921	138277922	0.477462	0.119757	Btbd3	pELS
chr2	62048019	62048020	0.411201	0.119844	Slc4a10	pELS
chr7	45784900	45784901	0.451199	0.119854	Sult2b1	pELS
chr4	149989156	149989157	-0.397081	0.120399	H6pd	dELS
chr4	120032997	120032998	-0.268963	0.120411	Hivep3	dELS
chr11	116087325	116087326	0.538907	0.120572	Wbp2	pELS
chr8	47974377	47974378	0.624966	0.12093	Wwc2	dELS
chr17	35126465	35126466	-0.224708	0.120936	Gm20522	PLS
chr1	153904304	153904305	0.559941	0.121014	Glul	dELS
chrX	74270117	74270118	0.479376	0.121233	Rpl10	pELS
chr14	18327166	18327167	-0.296297	0.121518	Ube2e1	dELS
chr4	120286959	120286960	-0.323394	0.121758	Foxo6	pELS
chr3	104219048	104219049	0.24912	0.121969	Magi3	pELS
chr2	33430761	33430762	0.250182	0.122301	Zbtb34	pELS
chr7	45053021	45053022	-0.311948	0.123502	Prr12	pELS
chr12	40472244	40472245	0.59127	0.123824	Dock4	dELS
chr3	116105105	116105106	0.456545	0.124069	Vcam1	dELS
chr13	45964882	45964883	0.24984	0.124083	Atxn1	PLS
chr6	90988292	90988293	-0.380695	0.124685	Iqsec1	pELS
chr19	7268406	7268407	-0.360094	0.124754	Rcor2	pELS
chr5	31526620	31526621	0.233837	0.125052	Supt7l	PLS
chr5	115155927	115155928	0.458366	0.125154	Mlec	dELS
chr16	67618792	67618793	0.528163	0.125286	Cadm2	dELS
chr9	120127424	120127425	0.436838	0.125302	Rpsa	pELS
chr2	29194362	29194363	-0.454949	0.125368	Ntng2	dELS
chr3	130691080	130691081	0.502371	0.126243	Ostc	dELS
chr3	95314856	95314857	-0.329408	0.126871	Cers2	pELS
chr7	63936461	63936462	-0.266527	0.126931	Klf13	pELS
chr7	25010386	25010387	-0.416127	0.127627	Atp1a3	dELS
chr9	44232803	44232804	0.43006	0.12781	Cbl	pELS
chr3	40744682	40744683	0.375897	0.127848	Hspa4l	pELS
chr11	42182960	42182961	-0.409289	0.127969	Gabra1	PLS
chr9	44305363	44305364	-0.230636	0.128314	Hinfp	pELS
chr2	32535642	32535643	-0.375701	0.128543	Fam102a	pELS
chr18	4636499	4636500	0.366671	0.129058	Jcad	pELS
chr9	27031017	27031018	-0.312639	0.129309	Ncapd3	pELS
chr11	105182163	105182164	-0.24123	0.129675	Tlk2	pELS
chr11	104441228	104441229	0.423439	0.129855	Kansl1	pELS
chr4	135876505	135876506	0.495872	0.129906	Pnrc2	dELS
chr16	11175851	11175852	-0.246929	0.129934	Zc3h7a	pELS
chr15	76343827	76343828	-0.243513	0.130786	Cyc1	pELS
chr6	133106152	133106153	0.549172	0.130825	Smim10l1	pELS
chr6	42350306	42350307	-0.289735	0.13142	Zyx	pELS
chr9	78108499	78108500	-0.23346	0.131664	Fbxo9	PLS
chr8	15027958	15027959	-0.358854	0.132036	Gm37844	pELS
chr8	72420668	72420669	0.435106	0.132265	Eps15l1	pELS
chr8	124897243	124897244	-0.370893	0.132514	Exoc8	pELS
chr6	148442207	148442208	0.39144	0.132604	Tmtc1	dELS
chr6	49074721	49074722	-0.331802	0.132716	Malsu1	pELS
chr11	90033544	90033545	0.501035	0.132768	Tmem100	dELS
chr17	53567071	53567072	-0.215742	0.132883	Kat2b	PLS
chr19	21653805	21653806	-0.229742	0.133273	Abhd17b	pELS
chr15	99875198	99875199	-0.266722	0.133623	Lima1	pELS
chr15	79327421	79327422	0.469411	0.133741	Pla2g6	pELS
chr5	81022713	81022714	0.264325	0.13461	Adgrl3	pELS
chr8	26119093	26119094	-0.254548	0.134836	Hook3	PLS
chr8	105347897	105347898	-0.245269	0.135051	Fhod1	PLS
chr6	58832852	58832853	0.483853	0.135302	Herc3	pELS
chr9	55209451	55209452	-0.2578	0.135695	Fbxo22	PLS
chr15	98955092	98955093	0.418249	0.135789	Tuba1a	pELS
chr14	99298587	99298588	-0.409763	0.135832	Klf5	PLS
chr15	98296285	98296286	-0.233503	0.136038	Zfp641	PLS
chr11	59450753	59450754	-0.276332	0.136097	Snap47	pELS
chr11	120353699	120353700	-0.515718	0.136133	0610009L18Rik	dELS
chr4	33246880	33246881	0.373377	0.136153	Pnrc1	pELS
chr9	62811796	62811797	-0.213891	0.136409	Fem1b	PLS
chr7	4478707	4478708	-0.242076	0.136757	Eps8l1	dELS
chr5	144256021	144256022	-0.238422	0.137101	2900089D17Rik	pELS
chr8	13890476	13890477	0.310681	0.137193	Coprs	PLS
chr1	91250798	91250799	-0.253159	0.137255	Ube2f	pELS
chr19	46690315	46690316	0.297112	0.137328	Borcs7	pELS
chr15	98296149	98296150	-0.296447	0.137466	Zfp641	PLS
chr4	32985016	32985017	0.532849	0.138054	Rragd	pELS
chr5	138992904	138992905	0.488906	0.138176	Pdgfa	dELS
chr3	88531574	88531575	-0.242735	0.138325	Mex3a	pELS
chr11	29718600	29718601	0.497476	0.138374	Rtn4	PLS
chr8	84937266	84937267	-0.344173	0.138529	Mast1	PLS
chr6	99265799	99265800	0.552622	0.139055	Foxp1	pELS
chr12	54162946	54162947	-0.341197	0.139064	Egln3	dELS
chr2	11552936	11552937	-0.452307	0.139407	Pfkfb3	pELS
chr1	127207361	127207362	0.503078	0.140334	Mgat5	dELS
chr13	60738513	60738514	-0.470762	0.140701	Dapk1	dELS
chr12	110738506	110738507	-0.238266	0.140933	Wdr20	pELS
chr11	87359123	87359124	-0.330111	0.142095	Ppm1e	PLS
chr9	86572246	86572247	-0.253789	0.142187	Rwdd2a	pELS
chr17	56583265	56583266	0.451356	0.142507	Safb2	pELS
chr17	64601361	64601362	-0.231724	0.143411	Man2a1	pELS
chr1	193036020	193036021	-0.414985	0.143447	Syt14	pELS
chr2	26444522	26444523	-0.333778	0.143512	Sec16a	pELS
chr1	82291178	82291179	-0.276256	0.143582	Irs1	PLS
chr10	82699245	82699246	-0.258451	0.144139	Hcfc2	PLS
chr5	25101196	25101197	-0.255685	0.144885	2900005J15Rik	pELS
chr13	114818712	114818713	0.268409	0.144934	Mocs2	pELS
chr19	56821708	56821709	-0.285721	0.144946	Ccdc186	pELS
chr5	24686977	24686978	-0.542277	0.144975	Nub1	pELS
chr15	77153367	77153368	0.368258	0.145048	Rbfox2	pELS
chr9	44486699	44486700	0.492354	0.145407	Bcl9l	pELS
chr6	86196034	86196035	-0.339066	0.145517	Tgfa	pELS
chrX	12087240	12087241	-0.394305	0.14557	Bcor	dELS
chr2	65669691	65669692	0.56778	0.145974	Scn2a	pELS
chr12	90738665	90738666	0.436031	0.146326	Dio2	pELS
chr1	79858440	79858441	-0.27828	0.146525	Serpine2	pELS
chr7	7299391	7299392	0.329565	0.146595	Clcn4	PLS
chr14	49172925	49172926	-0.251533	0.146614	Naa30	pELS
chr16	32079183	32079184	-0.22625	0.146807	Pak2	PLS
chr9	124312874	124312875	0.388938	0.147542	2010315B03Rik	PLS
chr3	84815570	84815571	-0.314168	0.147921	Fbxw7	pELS
chr17	31520421	31520422	-0.219172	0.148305	Ndufv3	pELS
chr2	116064699	116064700	0.406771	0.148545	Meis2	PLS
chr12	12938659	12938660	0.334627	0.149064	Mycn	dELS
chr6	90462883	90462884	-0.216235	0.149799	Klf15	pELS
chr4	142238937	142238938	-0.331683	0.149871	Kazn	pELS
chr12	44330536	44330537	0.344006	0.150743	Nrcam	pELS
chr12	71015052	71015053	0.246334	0.150889	3110056K07Rik	pELS
chr8	34326427	34326428	0.476363	0.150899	Gm4889	pELS
chr15	79347878	79347879	-0.26451	0.150948	Maff	PLS
chr17	5940815	5940816	0.612243	0.151058	Synj2	pELS
chr6	29433613	29433614	-0.371581	0.151267	Flnc	pELS
chr7	113766420	113766421	-0.275048	0.151322	Spon1	pELS
chr3	117359020	117359021	0.575901	0.151699	Plppr4	pELS
chr10	22731994	22731995	-0.240149	0.15194	Tbpl1	PLS
chr2	25263057	25263058	-0.292288	0.152099	Tprn	pELS
chr9	75559517	75559518	0.196824	0.152424	Tmod3	PLS
chr1	133423858	133423859	-0.262866	0.152757	Sox13	pELS
chr2	105668690	105668691	-0.375321	0.152903	Pax6	PLS
chr8	71543372	71543373	-0.259245	0.153614	Mvb12a	pELS
chr14	8098717	8098718	0.260907	0.153694	Pxk	pELS
chr7	84151807	84151808	-0.343166	0.153747	Abhd17c	PLS
chr7	16947022	16947023	0.258848	0.154377	Pnmal2	dELS
chr9	108002957	108002958	-0.258846	0.154393	Ip6k1	pELS
chr16	67611168	67611169	0.578696	0.154474	Cadm2	dELS
chr5	110136158	110136159	-0.19308	0.155517	Chfr	pELS
chr6	29211380	29211381	0.375198	0.155571	Impdh1	pELS
chr8	47345789	47345790	0.531401	0.155608	Stox2	dELS
chr5	134351046	134351047	0.556529	0.156205	Gtf2ird1	DNase-H3K4me3
chr11	96035035	96035036	-0.20068	0.156224	Snf8	PLS
chr2	125247567	125247568	-0.228468	0.156907	Dut	PLS
chr2	74825933	74825934	-0.247593	0.157378	Mtx2	PLS
chr1	133131248	133131249	-0.603413	0.158044	Ppp1r15b	PLS
chr5	145281197	145281198	0.379854	0.158077	Zscan25	dELS
chr8	84799314	84799315	-0.324842	0.158103	Nfix	pELS
chr16	37869290	37869291	-0.227519	0.158272	Lrrc58	pELS
chr5	137684074	137684075	0.290125	0.158291	Agfg2	pELS
chr13	45962150	45962151	0.375455	0.158491	Atxn1	dELS
chr2	58566209	58566210	0.280196	0.159482	Acvr1	pELS
chrX	51017106	51017107	0.500593	0.159493	Rap2c	pELS
chr17	65612859	65612860	-0.279377	0.159645	Vapa	pELS
chr10	128492947	128492948	0.280444	0.160885	Myl6	pELS
chr7	142968327	142968328	-0.290678	0.161202	Ascl2	pELS
chr13	12106303	12106304	-0.37599	0.161254	Ryr2	pELS
chr6	85915358	85915359	-0.241787	0.161512	Nat8f1	pELS
chr16	17405348	17405349	-0.248828	0.161567	Pi4ka	pELS
chr1	139423266	139423267	0.365411	0.161895	Zbtb41	pELS
chr12	38779404	38779405	0.260637	0.162057	Etv1	PLS
chr8	70042061	70042062	0.236451	0.1621	Mau2	pELS
chr2	45105374	45105375	0.468898	0.162121	Zeb2	dELS
chr4	97775139	97775140	0.471179	0.162136	Nfia	dELS
chr3	88502090	88502091	0.353988	0.162381	Lmna	pELS
chr2	71629882	71629883	0.286668	0.163043	Dlx2	dELS
chr4	141663806	141663807	-0.223635	0.163638	Plekhm2	pELS
chr11	101170513	101170514	0.225384	0.163672	Plekhh3	pELS
chr19	10018354	10018355	0.193494	0.164146	Rab3il1	PLS
chr11	3290693	3290694	-0.251334	0.164291	Patz1	pELS
chr7	128611800	128611801	-0.252271	0.164312	Inpp5f	pELS
chr11	99230149	99230150	-0.203183	0.164713	Smarce1	pELS
chr18	82915044	82915045	-0.257254	0.16481	Zfp516	pELS
chr4	115784815	115784816	-0.198612	0.165007	Atpaf1	PLS
chr5	124628481	124628482	0.498041	0.165464	Atp6v0a2	pELS
chr12	84219023	84219024	-0.26117	0.165772	Elmsan1	PLS
chr17	56079189	56079190	0.440078	0.165987	Hdgfl2	pELS
chr12	70825963	70825964	-0.219015	0.166264	Frmd6	pELS
chr17	24895265	24895266	-0.185177	0.166397	Eme2	PLS
chr4	108031866	108031867	-0.252687	0.16682	Podn	PLS
chr6	113392411	113392412	-0.317603	0.166834	Ttll3	PLS
chr7	110614208	110614209	-0.231514	0.166847	Sbf2	pELS
chr2	148681446	148681447	-0.200814	0.166974	Gzf1	pELS
chr12	104751786	104751787	-0.219015	0.167002	Dicer1	PLS
chr4	110284704	110284705	0.464976	0.167271	Elavl4	dELS
chr16	37540408	37540409	0.313541	0.167817	Rabl3	pELS
chr10	128645320	128645321	0.359068	0.167971	Ikzf4	pELS
chr7	24508117	24508118	0.333914	0.168567	Zfp428	pELS
chr1	98048016	98048017	0.551088	0.168926	B230216N24Rik	PLS
chr15	25622410	25622411	-0.342526	0.169034	Myo10	PLS
chr5	73255850	73255851	-0.257729	0.169083	Fryl	pELS
chr11	57802096	57802097	-0.198616	0.16912	Sap30l	pELS
chr15	62903352	62903353	0.596937	0.169188	Tsg101	dELS
chr10	69534174	69534175	0.284273	0.169815	Ank3	PLS
chr13	49016075	49016076	-0.389849	0.170572	Wnk2	dELS
chr8	102780782	102780783	0.361562	0.170979	Gm45258	pELS
chr2	90917886	90917887	-0.234903	0.171186	Ptpmt1	PLS
chr9	7176723	7176724	0.207912	0.171277	Dync2h1	PLS
chr10	79747005	79747006	0.531018	0.171695	Polrmt	pELS
chr11	30024257	30024258	0.346154	0.172083	Eml6	pELS
chr15	66093769	66093770	0.522852	0.172316	Kcnq3	CTCF-only
chr7	46033857	46033858	-0.212688	0.17259	Nomo1	PLS
chr11	95337103	95337104	-0.249359	0.172928	Fam117a	PLS
chr4	119173739	119173740	-0.199223	0.173205	Zfp691	pELS
chr18	21299635	21299636	-0.236072	0.173273	Garem1	pELS
chr10	26374116	26374117	-0.315061	0.17335	L3mbtl3	pELS
chr12	49376733	49376734	0.485649	0.173379	Gm34304	dELS
chr10	82241492	82241493	0.30094	0.173621	Zfp938	PLS
chr17	4996030	4996031	0.244166	0.173725	Arid1b	pELS
chr3	89225543	89225544	-0.426979	0.173817	Thbs3	pELS
chr16	30388203	30388204	-0.243545	0.173947	Atp13a3	pELS
chr2	71787224	71787225	-0.231636	0.174874	Itga6	pELS
chr5	113993525	113993526	-0.242319	0.174913	Ssh1	pELS
chr11	105126777	105126778	-0.343435	0.174919	Mettl2	pELS
chr12	82171116	82171117	0.414829	0.175134	Sipa1l1	pELS
chr18	4353073	4353074	-0.182738	0.17542	Map3k8	PLS
chr2	71581284	71581285	-0.256963	0.175674	Dlx2	dELS
chr4	151994857	151994858	-0.296758	0.175699	Phf13	pELS
chr17	25792752	25792753	0.327326	0.176306	Fam173a	pELS
chr10	46012289	46012290	0.554782	0.176586	Gpx4	CTCF-only
chr1	143703092	143703093	-0.220758	0.176867	Cdc73	pELS
chr6	42709638	42709639	0.259618	0.177287	Tcaf1	pELS
chr7	35397345	35397346	0.281766	0.178064	Cep89	pELS
chr3	9004670	9004671	-0.20466	0.178746	Tpd52	PLS
chr5	22344512	22344513	-0.36641	0.179321	Reln	pELS
chr14	75284648	75284649	-0.198538	0.179863	Zc3h13	pELS
chr2	71453467	71453468	-0.225473	0.179922	Metap1d	PLS
chr11	50291817	50291818	-0.261378	0.180084	Maml1	pELS
chr10	79928137	79928138	0.341928	0.180182	Arid3a	pELS
chr2	127209133	127209134	-0.38109	0.180336	Snrnp200	pELS
chr9	59036298	59036299	-0.247198	0.180582	Neo1	PLS
chr8	72547795	72547796	-0.222699	0.180963	Med26	pELS
chr18	4352985	4352986	-0.186559	0.181588	Map3k8	PLS
chr5	124553004	124553005	-0.216887	0.181654	Ddx55	PLS
chr2	158670046	158670047	0.467313	0.181945	Ppp1r16b	dELS
chr3	97227574	97227575	-0.361332	0.182357	Bcl9	pELS
chr1	132417892	132417893	-0.198993	0.182414	Dstyk	pELS
chr11	70845507	70845508	-0.262663	0.18399	Rabep1	pELS
chr1	42702020	42702021	0.515786	0.184024	Pantr2	dELS
chr3	40800159	40800160	-0.275604	0.184103	Plk4	PLS
chr13	21941153	21941154	0.327628	0.184301	Zfp184	dELS
chr15	93398038	93398039	-0.223332	0.18458	Zcrb1	pELS
chr8	72572021	72572022	-0.226179	0.184682	Tmem38a	PLS
chr8	22706908	22706909	0.354998	0.184882	Ikbkb	pELS
chr8	104395496	104395497	-0.277895	0.184948	Cmtm4	pELS
chr19	53944141	53944142	0.179751	0.185359	Bbip1	PLS
chr2	93956074	93956075	-0.256978	0.185389	Gm13889	pELS
chr18	31804241	31804242	-0.192868	0.185429	Wdr33	pELS
chr13	3538415	3538416	-0.259583	0.186296	Gdi2	pELS
chr8	36548720	36548721	0.432833	0.18642	Dlc1	dELS
chr18	75018802	75018803	-0.187397	0.186583	Dym	PLS
chr5	24452957	24452958	-0.240004	0.187123	Agap3	pELS
chr7	3301991	3301992	-0.386178	0.187556	Prkcg	pELS
chr7	34389003	34389004	-0.230151	0.189804	Lsm14a	pELS
chr19	26749709	26749710	0.501406	0.189831	Smarca2	pELS
chr6	37871199	37871200	-0.227326	0.19006	Trim24	pELS
chr10	81544806	81544807	-0.21406	0.190068	Gna11	pELS
chr10	4387954	4387955	-0.283348	0.190202	Zbtb2	PLS
chr2	152828741	152828742	0.271003	0.190248	Bcl2l1	pELS
chr4	62674217	62674218	0.366476	0.190744	Rgs3	pELS
chr2	163995824	163995825	-0.218547	0.191387	Ywhab	pELS
chr2	19414939	19414940	0.448091	0.191968	Gm33940	DNase-H3K4me3
chr6	113082384	113082385	0.494844	0.192009	Setd5	dELS
chr4	134396669	134396670	0.286422	0.19216	Pafah2	pELS
chr11	52396751	52396752	-0.208372	0.192277	9530068E07Rik	pELS
chr4	119415388	119415389	-0.182041	0.192442	Ccdc30	PLS
chr5	115133593	115133594	0.450492	0.192921	Unc119b	pELS
chr11	83292377	83292378	-0.23706	0.193116	AA465934	pELS
chr5	149015968	149015969	0.450421	0.193325	Gm15411	pELS
chr8	111027926	111027927	0.258757	0.193449	Ddx19b	PLS
chr7	70356803	70356804	0.522923	0.193864	Nr2f2	dELS
chr19	3576041	3576042	0.295609	0.194853	Ppp6r3	PLS
chr4	116150620	116150621	-0.196589	0.196009	Pomgnt1	PLS
chr5	129008453	129008454	-0.191453	0.19682	Stx2	PLS
chr16	35872244	35872245	-0.458061	0.197068	Parp14	pELS
chr3	95228414	95228415	-0.236043	0.197071	Mllt11	pELS
chr4	135987108	135987109	-0.188524	0.197391	Pithd1	PLS
chr4	102592489	102592490	0.45727	0.197676	Pde4b	dELS
chr1	136625247	136625248	-0.269988	0.197788	Zfp281	pELS
chr19	25236458	25236459	-0.37952	0.198065	Kank1	pELS
chr10	29312887	29312888	-0.270874	0.198961	Echdc1	pELS
chr4	124851062	124851063	-0.26325	0.199018	1110065P20Rik	PLS
chr11	69123725	69123726	0.354454	0.199329	9130213A22Rik	pELS
chr4	43875642	43875643	0.161984	0.199672	Reck	PLS
chr11	89299646	89299647	0.434584	0.200186	Nog	dELS
chr8	80739210	80739211	-0.242351	0.201546	Smarca5	PLS
chr16	90221081	90221082	-0.222708	0.201653	Sod1	pELS
chr18	75019046	75019047	-0.199908	0.202031	Dym	pELS
chr11	69837747	69837748	-0.231504	0.202669	Nlgn2	PLS
chr10	80433026	80433027	-0.240443	0.203091	Tcf3	pELS
chr8	70172174	70172175	0.29592	0.203307	Tmem161a	PLS
chr18	69501867	69501868	0.408358	0.203438	Tcf4	pELS
chr10	54073995	54073996	0.308212	0.203512	Man1a	pELS
chr6	128437451	128437452	0.31915	0.20358	Fkbp4	pELS
chr6	30959099	30959100	-0.329077	0.203796	Klf14	PLS
chr7	67953273	67953274	-0.177424	0.204566	Igf1r	pELS
chr11	108921146	108921147	-0.284418	0.204603	Axin2	pELS
chr3	127625557	127625558	-0.40001	0.204654	Neurog2	dELS
chr2	25263209	25263210	-0.253725	0.204835	Tprn	pELS
chr9	59036438	59036439	-0.262653	0.205485	Neo1	PLS
chr4	114987053	114987054	-0.208948	0.205879	Cmpk1	pELS
chr17	85688100	85688101	-0.404363	0.206293	Six2	PLS
chr6	87981517	87981518	-0.289396	0.206621	H1fx	PLS
chr12	102879078	102879079	0.387557	0.20668	Btbd7	pELS
chr1	93445559	93445560	-0.176104	0.206721	Hdlbp	PLS
chr11	115250342	115250343	-0.334491	0.207876	Gm25837	dELS
chr4	47438059	47438060	-0.232844	0.208367	Gm12430	dELS
chr13	56609676	56609677	-0.227431	0.209132	Tgfbi	PLS
chr4	126968030	126968031	-0.181794	0.20976	Zmym4	PLS
chr15	73184288	73184289	-0.208778	0.210867	Ago2	pELS
chr2	137117419	137117420	-0.265339	0.210947	Jag1	pELS
chr9	69398404	69398405	-0.189641	0.211136	Ice2	pELS
chrX	134751569	134751570	0.445517	0.211158	Armcx6	PLS
chr17	56141976	56141977	0.258384	0.211294	Sema6b	pELS
chr11	72607701	72607702	-0.254985	0.211336	Ube2g1	pELS
chr1	91456739	91456740	0.41931	0.211344	Per2	dELS
chr6	108185721	108185722	0.290242	0.211437	Sumf1	PLS
chr11	75631313	75631314	-0.186168	0.211526	Inpp5k	pELS
chr10	93161447	93161448	0.222522	0.211598	Cdk17	pELS
chr2	32447740	32447741	0.42377	0.211804	Naif1	dELS
chr11	4747211	4747212	-0.379199	0.212141	Cabp7	DNase-H3K4me3
chr9	70656681	70656682	-0.18172	0.212372	Gm10642	pELS
chr8	124020994	124020995	-0.236235	0.212643	Taf5l	PLS
chr3	90248459	90248460	-0.190492	0.213291	Slc39a1	pELS
chr9	54734037	54734038	0.27448	0.213352	Wdr61	pELS
chr3	127641148	127641149	-0.485288	0.213444	Neurog2	dELS
chr2	153015253	153015254	-0.156887	0.214125	Pdrg1	PLS
chr15	82047457	82047458	-0.176477	0.214544	Snu13	PLS
chr3	22076016	22076017	-0.249357	0.215131	Gm43672	pELS
chr4	142239062	142239063	-0.264731	0.216436	Kazn	pELS
chr1	128244268	128244269	-0.203408	0.216527	Ubxn4	PLS
chr17	14280606	14280607	0.249443	0.217083	Smoc2	pELS
chr19	4510823	4510824	-0.183582	0.217136	Pcx	pELS
chr10	61783504	61783505	-0.205347	0.217316	H2afy2	pELS
chr16	50364456	50364457	0.256453	0.217454	Bbx	dELS
chr19	43879532	43879533	-0.195372	0.217466	Dnmbp	pELS
chr10	77339953	77339954	-0.27522	0.21761	Adarb1	dELS
chr2	65669816	65669817	0.472956	0.219868	Scn2a	pELS
chr7	89339308	89339309	0.402751	0.219996	Tmem135	pELS
chr5	29569737	29569738	-0.18805	0.220129	Ube3c	pELS
chr2	104410729	104410730	-0.279351	0.220693	D430041D05Rik	pELS
chr7	110018425	110018426	-0.166716	0.221363	Ipo7	PLS
chr9	114978966	114978967	-0.226745	0.221365	Osbpl10	pELS
chr10	44268495	44268496	-0.24463	0.221402	Atg5	PLS
chr7	105399896	105399897	-0.164885	0.221791	Fam160a2	PLS
chr8	84204083	84204084	0.309178	0.223056	Gm37352	dELS
chr1	39478407	39478408	-0.204685	0.22333	Tbc1d8	PLS
chr7	27336396	27336397	0.480812	0.224134	Ltbp4	pELS
chr13	67128682	67128683	0.291945	0.224395	Zfp759	pELS
chr18	4352863	4352864	-0.201425	0.224459	Map3k8	PLS
chr18	34777724	34777725	-0.180034	0.224612	Kdm3b	pELS
chr17	47630006	47630007	-0.227521	0.226693	Usp49	pELS
chr13	25020023	25020024	-0.170748	0.226854	Mrs2	pELS
chr13	28953958	28953959	-0.272267	0.226889	Sox4	PLS
chr5	142550697	142550698	-0.259994	0.227228	Radil	pELS
chr9	88481849	88481850	-0.225247	0.227593	Syncrip	pELS
chr1	16105939	16105940	-0.243341	0.227809	Rdh10	PLS
chr5	114099942	114099943	0.319564	0.228267	Usp30	pELS
chr4	124693802	124693803	0.265835	0.229222	Utp11	PLS
chr14	31205429	31205430	-0.248773	0.229953	Nisch	pELS
chr5	138755166	138755167	-0.208096	0.230091	Fam20c	pELS
chr11	54955753	54955754	0.279216	0.230278	Tnip1	pELS
chr9	124424186	124424187	-0.306161	0.230464	Ppp2r3d	PLS
chr1	37300734	37300735	0.256146	0.230556	Inpp4a	pELS
chr14	101840279	101840280	0.421561	0.231812	Lmo7	pELS
chrX	8074304	8074305	-0.290339	0.232583	Suv39h1	PLS
chr1	179547455	179547456	0.347683	0.23262	Cnst	pELS
chr4	108460348	108460349	-0.194892	0.232822	Tut4	pELS
chr9	75072569	75072570	0.405595	0.232955	Myo5a	pELS
chr10	79874479	79874480	-0.193187	0.233476	Plppr3	PLS
chr2	58566119	58566120	0.21814	0.234184	Acvr1	pELS
chr7	139248284	139248285	-0.205927	0.234524	Pwwp2b	pELS
chr15	8444834	8444835	-0.206662	0.235194	Nipbl	pELS
chr15	27467164	27467165	-0.190165	0.235388	Ank	pELS
chr1	132298725	132298726	-0.221547	0.235461	Klhdc8a	PLS
chr15	9073382	9073383	0.416179	0.235604	Nadk2	dELS
chr14	17661301	17661302	0.191961	0.236054	Thrb	pELS
chrX	153140362	153140363	-0.313015	0.236566	Rragb	pELS
chr11	29172889	29172890	-0.363671	0.236886	Ppp4r3b	PLS
chr11	4947408	4947409	-0.296828	0.23691	Nefh	pELS
chr1	193129945	193129946	-0.236038	0.237188	Diexf	pELS
chr8	91069515	91069516	0.37634	0.237231	Rbl2	pELS
chr12	73964297	73964298	0.367695	0.237595	Snapc1	PLS
chr11	107548269	107548270	-0.261523	0.237899	Helz	PLS
chr5	69591769	69591770	0.242149	0.237939	Gnpda2	pELS
chr11	55204621	55204622	-0.168798	0.238085	Slc36a1	pELS
chr5	122990271	122990272	0.388914	0.23902	Kdm2b	pELS
chr17	74395185	74395186	-0.307066	0.239073	Slc30a6	pELS
chr3	107517901	107517902	-0.284789	0.239181	Slc6a17	PLS
chr1	38898011	38898012	-0.253777	0.239781	Chst10	PLS
chr1	83407075	83407076	0.49739	0.239926	Sphkap	pELS
chr15	25984871	25984872	-0.213981	0.240314	Zfp622	pELS
chr7	67759338	67759339	-0.230044	0.240608	Gm45102	PLS
chr15	28025274	28025275	-0.219875	0.241266	Trio	pELS
chr3	35933002	35933003	-0.201096	0.241427	Dcun1d1	PLS
chr15	28025169	28025170	-0.192533	0.241719	Trio	pELS
chr5	122050143	122050144	-0.258911	0.24206	Cux2	pELS
chr12	70345926	70345927	0.235539	0.243027	Trim9	pELS
chr12	40447299	40447300	0.21602	0.243126	Dock4	pELS
chr19	6341251	6341252	-0.212172	0.243369	Map4k2	PLS
chr2	18676389	18676390	0.251232	0.243528	Bmi1	pELS
chr8	125910681	125910682	-0.218413	0.244472	Map3k21	pELS
chr10	128674092	128674093	-0.167122	0.244502	Suox	PLS
chr5	123523837	123523838	-0.198689	0.244736	Diablo	pELS
chr11	78535349	78535350	0.290256	0.244795	Tnfaip1	pELS
chr19	27429389	27429390	0.240399	0.244897	Pum3	pELS
chr9	37488971	37488972	0.208888	0.24492	Msantd2	pELS
chr5	113771525	113771526	-0.14437	0.245219	Sart3	pELS
chr13	76055720	76055721	0.225486	0.245486	Gpr150	pELS
chr11	95076049	95076050	-0.239791	0.245771	Itga3	pELS
chr15	31367189	31367190	-0.2082	0.246137	Ankrd33b	pELS
chr4	101419413	101419414	-0.200405	0.246292	Ak4	PLS
chr2	26133339	26133340	0.257703	0.246621	1810012K08Rik	dELS
chr18	61556292	61556293	-0.21521	0.246694	Csnk1a1	pELS
chr11	3451994	3451995	-0.196092	0.248231	Rnf185	pELS
chr15	38078196	38078197	-0.238479	0.248397	Ubr5	PLS
chr7	105632762	105632763	0.259515	0.248729	Trim3	pELS
chr16	32247001	32247002	-0.272732	0.24912	Wdr53	PLS
chr13	93192771	93192772	0.311214	0.249262	Tent2	pELS
chr16	13903010	13903011	-0.193516	0.24962	Pdxdc1	PLS
chr5	137510710	137510711	-0.288925	0.249767	Gm8066	pELS
chr8	88361690	88361691	-0.190325	0.250876	Brd7	pELS
chr19	4306693	4306694	0.451684	0.251894	Grk2	pELS
chr8	120101430	120101431	-0.210945	0.253822	A130014A01Rik	PLS
chr15	41447646	41447647	-0.204756	0.253919	Oxr1	pELS
chr1	134078458	134078459	0.225715	0.253952	Btg2	pELS
chr6	48840815	48840816	0.276838	0.254078	Tmem176a	PLS
chr11	6625939	6625940	-0.173331	0.254571	Tbrg4	PLS
chr11	120572371	120572372	-0.197479	0.254838	P4hb	pELS
chr2	70824918	70824919	-0.186737	0.255927	Tlk1	pELS
chr1	16105644	16105645	-0.239403	0.256449	Rdh10	PLS
chr3	122293462	122293463	-0.209848	0.256582	Gm17494	PLS
chr10	85102874	85102875	-0.214192	0.256845	Tmem263	pELS
chr5	124031216	124031217	0.224693	0.256933	Vps37b	pELS
chr14	57665130	57665131	-0.196215	0.257043	Xpo4	PLS
chr2	130274690	130274691	-0.226645	0.257336	Nop56	pELS
chrX	157491637	157491638	-0.364681	0.257368	Sms	pELS
chr18	34331470	34331471	-0.225672	0.257978	Srp19	pELS
chr5	143329108	143329109	-0.148639	0.259277	Zdhhc4	PLS
chr2	25500956	25500957	-0.156724	0.259397	Fbxw5	pELS
chr17	47151898	47151899	0.28498	0.26015	Trerf1	dELS
chr1	16618632	16618633	-0.167228	0.261128	Gm38342	pELS
chr10	7662981	7662982	-0.175013	0.261191	Pcmt1	pELS
chrX	94540517	94540518	0.380575	0.261415	Maged1	pELS
chr19	6364704	6364705	0.202578	0.261942	Sf1	pELS
chr2	69897916	69897917	-0.191999	0.262332	Ubr3	pELS
chr19	5457036	5457037	-0.176888	0.263285	Ccdc85b	pELS
chr3	81932884	81932885	0.197276	0.263312	Ctso	pELS
chr1	91494765	91494766	-0.189779	0.263566	Traf3ip1	PLS
chr17	4996199	4996200	0.201492	0.264325	Arid1b	pELS
chrX	162829976	162829977	0.446123	0.264382	Txlng	pELS
chr8	95853231	95853232	-0.174725	0.26444	Slc38a7	pELS
chr5	138997790	138997791	0.315167	0.264897	Pdgfa	pELS
chr11	102216072	102216073	0.366118	0.264929	Hdac5	dELS
chr5	138995202	138995203	-0.154862	0.266144	Pdgfa	PLS
chr7	70361065	70361066	-0.289523	0.266288	Nr2f2	pELS
chr2	125123315	125123316	-0.207059	0.266619	Myef2	pELS
chr11	69838650	69838651	0.162081	0.26669	Tmem256	PLS
chr10	77902183	77902184	-0.219991	0.266871	Lrrc3	pELS
chr10	39731634	39731635	-0.196072	0.2674	E130307A14Rik	pELS
chr15	76009321	76009322	-0.248432	0.267553	Fam83h	PLS
chr12	102128388	102128389	0.257478	0.268102	Slc24a4	pELS
chr2	156475182	156475183	0.269927	0.268782	Epb41l1	pELS
chr13	59674256	59674257	0.415059	0.269765	Golm1	pELS
chr5	8996684	8996685	0.230267	0.271083	Crot	pELS
chr4	120951592	120951593	-0.172595	0.271604	Zfp69	PLS
chr5	88720321	88720322	-0.225259	0.273096	Mob1b	pELS
chr10	128822698	128822699	0.348629	0.273281	Sarnp	pELS
chr10	109684780	109684781	0.362109	0.273481	3110043J17Rik	dELS
chr15	53343878	53343879	0.303426	0.274219	Ext1	dELS
chr5	139908457	139908458	-0.286272	0.274382	Elfn1	pELS
chr8	76903698	76903699	0.389777	0.2746	Nr3c2	DNase-H3K4me3
chr5	24840968	24840969	0.297216	0.274652	Rheb	pELS
chr11	69411650	69411651	-0.182051	0.274931	Kdm6b	pELS
chr10	52419107	52419108	0.335849	0.27494	Nus1	pELS
chr10	79705142	79705143	0.199126	0.275414	Bsg	pELS
chr4	109280653	109280654	-0.238617	0.277452	Eps15	PLS
chr13	51847268	51847269	0.164214	0.277793	Gadd45g	pELS
chr12	29938602	29938603	0.185599	0.277861	Pxdn	pELS
chr8	109352701	109352702	0.43176	0.277892	Gm1943	dELS
chr19	4306223	4306224	-0.295471	0.278754	Grk2	PLS
chr6	126848813	126848814	-0.17294	0.279499	Ndufa9	pELS
chr19	5648740	5648741	0.456576	0.279891	Sipa1	dELS
chr13	37825920	37825921	0.211056	0.279972	Rreb1	PLS
chr4	33189325	33189326	-0.182227	0.280838	Pm20d2	pELS
chr1	63446354	63446355	-0.302687	0.281325	Adam23	pELS
chr11	62457713	62457714	-0.198437	0.282492	Ncor1	pELS
chr6	134615326	134615327	0.453477	0.282701	Gm38910	dELS
chr11	103412396	103412397	-0.163811	0.282816	Plekhm1	pELS
chr19	47178895	47178896	-0.211573	0.282864	Neurl1a	PLS
chr9	20888566	20888567	-0.214214	0.283077	Ppan	pELS
chr1	181352804	181352805	-0.190413	0.283099	Cnih3	PLS
chr8	71611510	71611511	-0.165376	0.283601	Colgalt1	pELS
chr13	42866931	42866932	0.254358	0.28376	Phactr1	pELS
chr12	80518841	80518842	-0.197769	0.284217	Galnt16	PLS
chr14	120277236	120277237	0.242947	0.284259	Mbnl2	pELS
chr4	150087912	150087913	-0.189786	0.284443	Gpr157	pELS
chr5	110286113	110286114	-0.18815	0.284766	Pxmp2	PLS
chr15	80948796	80948797	-0.156797	0.285303	Adsl	pELS
chr10	60279117	60279118	0.258036	0.28562	Psap	pELS
chr18	84089596	84089597	0.301784	0.286583	Zadh2	pELS
chr6	134567088	134567089	-0.201476	0.286741	Lrp6	pELS
chr16	43979926	43979927	-0.317471	0.287106	Zdhhc23	PLS
chr5	76588930	76588931	-0.265894	0.287373	Cep135	pELS
chr11	50226160	50226161	0.202765	0.287691	Mgat4b	pELS
chr9	57260070	57260071	0.480207	0.287825	1700017B05Rik	dELS
chr13	52978620	52978621	-0.197686	0.289472	Nfil3	dELS
chr17	63500442	63500443	0.264483	0.289638	Fbxl17	pELS
chr9	35115625	35115626	0.388707	0.29059	4930581F22Rik	pELS
chr4	151141537	151141538	0.293493	0.290615	Camta1	dELS
chr19	60755522	60755523	-0.305461	0.290657	Nanos1	pELS
chr4	45972738	45972739	-0.15763	0.290828	Tdrd7	pELS
chrX	56609891	56609892	-0.214306	0.290918	Slc9a6	PLS
chr10	127078368	127078369	0.370078	0.290957	Agap2	pELS
chr15	44748884	44748885	0.284992	0.291258	Sybu	pELS
chr14	31780074	31780075	0.346954	0.291438	Ankrd28	pELS
chr9	106684707	106684708	0.336846	0.292324	Tex264	pELS
chr19	6532038	6532039	0.359629	0.29273	Gm14964	PLS
chr7	19561746	19561747	0.149401	0.29336	Ppp1r37	pELS
chr16	20693576	20693577	0.164346	0.294014	Fam131a	pELS
chr6	90736337	90736338	-0.187609	0.294965	Iqsec1	dELS
chr9	70543221	70543222	-0.193644	0.295017	Sltm	pELS
chr5	134986006	134986007	0.401885	0.29521	Cldn3	PLS
chr2	72979395	72979396	-0.247748	0.295494	Sp3os	PLS
chr12	3427420	3427421	-0.157473	0.296014	1110002L01Rik	pELS
chr9	57940233	57940234	-0.170559	0.296391	Sema7a	PLS
chr15	6708061	6708062	-0.202109	0.296654	Rictor	pELS
chr5	75044101	75044102	-0.166572	0.296945	Chic2	pELS
chr15	58034208	58034209	-0.143966	0.297026	9130401M01Rik	PLS
chr13	112987699	112987700	-0.236305	0.297423	Ccno	PLS
chr15	25985033	25985034	-0.207109	0.297863	Zfp622	pELS
chr9	108692247	108692248	-0.226947	0.298255	Prkar2a	PLS
chr1	190928937	190928938	-0.226374	0.298259	Angel2	pELS
chr7	122289327	122289328	-0.172489	0.298304	Prkcb	PLS
chr9	78442782	78442783	-0.268799	0.29881	Cgas	pELS
chr14	122477066	122477067	-0.334164	0.29934	Zic2	pELS
chr2	174329881	174329882	-0.195364	0.299442	Gnas	PLS
chr7	88130347	88130348	-0.342079	0.299703	Gm44846	dELS
chr10	93888933	93888934	-0.174123	0.299781	Metap2	pELS
chr19	46046030	46046031	0.234109	0.299855	Ldb1	pELS
chr2	23068354	23068355	0.222328	0.30094	Acbd5	pELS
chr8	33386141	33386142	-0.202492	0.301022	Purg	PLS
chr17	26201215	26201216	-0.244375	0.301294	Arhgdig	PLS
chr5	34337052	34337053	-0.157546	0.301995	Rnf4	PLS
chr8	11497686	11497687	-0.132909	0.302102	Naxd	PLS
chr12	21316532	21316533	-0.167498	0.302103	Iah1	PLS
chr1	87510458	87510459	-0.209963	0.302415	Ngef	PLS
chr19	29102250	29102251	0.261448	0.302632	Rcl1	pELS
chr11	20332405	20332406	-0.170202	0.303846	Slc1a4	pELS
chr10	93161094	93161095	-0.183443	0.304084	Cdk17	PLS
chrX	101221983	101221984	-0.239854	0.304469	Snx12	pELS
chr2	32713162	32713163	-0.219741	0.304654	Cdk9	PLS
chr11	100849841	100849842	0.20696	0.305191	Stat5b	pELS
chr19	53945307	53945308	-0.194209	0.305303	Shoc2	pELS
chr4	116463881	116463882	-0.170733	0.305882	Mast2	PLS
chr2	155775642	155775643	-0.330655	0.305955	Mmp24	pELS
chr9	44605341	44605342	0.15502	0.306317	Ddx6	pELS
chr19	43940083	43940084	0.143968	0.306442	Dnmbp	PLS
chr16	90386837	90386838	-0.179616	0.306445	Hunk	pELS
chr9	44343411	44343412	0.310055	0.306889	Hmbs	pELS
chr3	94582436	94582437	-0.146529	0.307465	Snx27	pELS
chr8	34805840	34805841	0.348194	0.30788	Dusp4	pELS
chr2	130179031	130179032	-0.165117	0.307916	Snrpb	pELS
chr3	36571713	36571714	-0.282938	0.308264	Ccna2	PLS
chr5	21701941	21701942	0.23463	0.30886	Napepld	pELS
chr2	146511936	146511937	-0.144284	0.309035	Ralgapa2	PLS
chr16	65561517	65561518	0.275951	0.309059	Chmp2b	pELS
chr14	21987950	21987951	-0.222385	0.309505	Zfp503	pELS
chr8	72547977	72547978	-0.209806	0.310369	Med26	pELS
chr2	125782967	125782968	0.172056	0.310396	Secisbp2l	PLS
chr1	37718764	37718765	0.407498	0.31059	2010300C02Rik	pELS
chr8	126474470	126474471	-0.153743	0.310594	Tarbp1	pELS
chr11	115974923	115974924	-0.288237	0.311565	Itgb4	PLS
chr2	30357776	30357777	0.327441	0.311853	Sh3glb2	pELS
chr10	41519798	41519799	-0.152897	0.313729	Cd164	pELS
chr5	115238150	115238151	-0.167136	0.313987	Pop5	dELS
chr1	168427044	168427045	0.285844	0.314202	Pbx1	dELS
chr4	45107800	45107801	-0.153561	0.314405	Tomm5	PLS
chr13	55635139	55635140	-0.139253	0.315118	Ddx46	PLS
chr11	78512571	78512572	-0.145204	0.315371	Poldip2	pELS
chr5	144257080	144257081	0.293102	0.315488	2900089D17Rik	pELS
chr2	71453645	71453646	0.188527	0.315662	Metap1d	pELS
chr12	27342038	27342039	0.253418	0.315763	Sox11	pELS
chr17	46704337	46704338	0.232139	0.316197	Ppp2r5d	pELS
chr18	73574086	73574087	-0.159016	0.316226	Mex3c	pELS
chr6	134567575	134567576	0.363325	0.31633	Lrp6	pELS
chr13	97244211	97244212	0.336396	0.316466	Enc1	dELS
chr14	20388760	20388761	-0.144741	0.317035	Dnajc9	pELS
chr7	35120031	35120032	-0.246987	0.31748	Gm45091	pELS
chr15	80091150	80091151	0.191283	0.317619	Syngr1	pELS
chr3	98428043	98428044	-0.194872	0.317746	Gm43190	dELS
chr3	117868794	117868795	0.169718	0.318115	Snx7	PLS
chr15	98145387	98145388	-0.178219	0.318241	Asb8	pELS
chr6	31563722	31563723	-0.20254	0.318685	Podxl	pELS
chr10	20954495	20954496	-0.315983	0.319169	Ahi1	DNase-H3K4me3
chr17	56040825	56040826	-0.310763	0.319954	Chaf1a	pELS
chr17	27203784	27203785	-0.175383	0.320265	Lemd2	pELS
chr3	58637167	58637168	0.204613	0.32042	Erich6	PLS
chr4	108848143	108848144	-0.213434	0.320571	Kti12	pELS
chr8	114205225	114205226	-0.251194	0.320821	Vat1l	pELS
chr3	69536310	69536311	-0.326571	0.321596	Ppm1l	dELS
chr8	126474770	126474771	-0.188011	0.321765	Tarbp1	pELS
chr15	84987711	84987712	-0.228888	0.32216	5031439G07Rik	pELS
chr19	8990127	8990128	0.279752	0.322381	Ahnak	pELS
chr8	124896716	124896717	0.28304	0.322641	Exoc8	pELS
chr16	42444837	42444838	0.361923	0.322861	Gap43	dELS
chr9	57645312	57645313	-0.234778	0.32303	Csk	pELS
chr5	110231317	110231318	-0.149687	0.323283	Gm43137	PLS
chr7	80688778	80688779	-0.166115	0.32329	Crtc3	PLS
chr1	85894696	85894697	-0.18178	0.323742	Itm2c	PLS
chr13	49016534	49016535	0.287341	0.324843	Wnk2	dELS
chr15	3979424	3979425	0.142719	0.325024	Fbxo4	PLS
chr2	152831578	152831579	0.163833	0.325577	Bcl2l1	PLS
chr4	155625161	155625162	-0.146468	0.325868	Cdk11b	pELS
chr9	65294961	65294962	-0.173181	0.326307	Clpx	pELS
chr6	91978893	91978894	-0.219056	0.326442	Fgd5	PLS
chrX	103822362	103822363	0.255653	0.326468	Slc16a2	pELS
chr7	4922695	4922696	0.174851	0.326627	Nat14	pELS
chr4	156197755	156197756	-0.151253	0.326636	Agrn	pELS
chr5	93205826	93205827	-0.204229	0.327391	Ccni	pELS
chr15	73748185	73748186	0.194249	0.327488	Ptp4a3	PLS
chr2	166995245	166995246	0.166123	0.328565	Stau1	pELS
chr12	79006841	79006842	-0.144831	0.328927	Tmem229b	pELS
chr4	150569135	150569136	0.170382	0.329011	Rere	pELS
chr2	18677269	18677270	-0.170421	0.329082	Bmi1	PLS
chr7	28277859	28277860	-0.126828	0.329673	Eid2b	PLS
chr1	58504635	58504636	-0.167291	0.330027	Orc2	pELS
chr2	90940587	90940588	-0.143166	0.330304	Celf1	PLS
chr2	155473537	155473538	-0.238686	0.330412	Ncoa6	pELS
chr3	32365043	32365044	-0.179277	0.33163	Zmat3	pELS
chr9	58583459	58583460	0.172632	0.33231	Nptn	pELS
chr10	80142667	80142668	-0.194022	0.332842	Atp5d	pELS
chr11	76571503	76571504	-0.208169	0.334412	Abr	PLS
chr17	64600837	64600838	0.199312	0.335852	Man2a1	PLS
chr4	155944474	155944475	0.173897	0.336096	Ube2j2	pELS
chr11	95842433	95842434	0.420749	0.336981	Abi3	PLS
chr13	43171826	43171827	-0.243559	0.337523	Tbc1d7	pELS
chr8	70594734	70594735	-0.208596	0.338429	Isyna1	pELS
chr7	102442106	102442107	-0.171408	0.339649	Rrm1	pELS
chr15	76672319	76672320	0.249539	0.339743	Ppp1r16a	pELS
chr18	77714375	77714376	-0.167231	0.339959	8030462N17Rik	pELS
chr9	70656477	70656478	0.128083	0.340173	Gm10642	pELS
chr15	98145249	98145250	-0.191913	0.340892	Asb8	pELS
chr7	31148849	31148850	0.29517	0.341107	G630030J09Rik	pELS
chr17	23770990	23770991	0.180906	0.341476	Flywch1	pELS
chr4	119539190	119539191	-0.177295	0.34167	Frg2f1	pELS
chr14	63543708	63543709	-0.165463	0.342297	Mtmr9	pELS
chr19	11912726	11912727	-0.18129	0.342323	Patl1	pELS
chr16	14292561	14292562	-0.294218	0.342625	Myh11	pELS
chr11	121259450	121259451	0.199489	0.342674	Foxk2	pELS
chr2	147185684	147185685	0.283687	0.343458	Nkx2	pELS
chr8	70131637	70131638	-0.251781	0.343464	Nr2c2ap	pELS
chr14	48121514	48121515	-0.157575	0.34438	Peli2	pELS
chr5	134456687	134456688	-0.15376	0.344933	Gtf2ird1	PLS
chr2	117121587	117121588	-0.197916	0.345012	Spred1	PLS
chr9	53975204	53975205	-0.199499	0.345215	Elmod1	PLS
chr7	12780634	12780635	-0.191088	0.345681	Zscan18	PLS
chr11	117848663	117848664	0.178811	0.345835	Birc5	pELS
chr4	138326161	138326162	-0.145439	0.347086	Pink1	PLS
chr3	89226711	89226712	0.305431	0.347163	Thbs3	pELS
chr9	111271256	111271257	-0.152682	0.347467	Mlh1	pELS
chr7	110628771	110628772	0.193761	0.347494	Adm	pELS
chr1	133424280	133424281	-0.182449	0.347931	Sox13	PLS
chr9	119402284	119402285	-0.16596	0.348512	Acvr2b	PLS
chr19	36553734	36553735	0.348455	0.348919	Hectd2	pELS
chr1	172315106	172315107	0.400849	0.349467	Igsf8	dELS
chr5	67261024	67261025	-0.129378	0.349514	Tmem33	pELS
chr16	4213274	4213275	-0.16226	0.350569	Crebbp	PLS
chr1	59913092	59913093	-0.162124	0.35081	Fam117b	PLS
chr19	42519253	42519254	-0.126191	0.350928	R3hcc1l	pELS
chr11	21091749	21091750	-0.214852	0.350964	Peli1	pELS
chr1	60343384	60343385	-0.152411	0.351254	Cyp20a1	PLS
chr19	5568155	5568156	-0.164227	0.351444	Ap5b1	PLS
chr9	75408005	75408006	0.272977	0.351731	Mapk6	pELS
chr12	76369553	76369554	-0.258183	0.353214	Zbtb25	PLS
chr11	115814857	115814858	-0.138906	0.353308	Tsen54	PLS
chr12	28649749	28649750	-0.113642	0.353937	Rnaseh1	PLS
chr9	40456289	40456290	0.220509	0.354291	Gramd1b	pELS
chr12	101957726	101957727	-0.145417	0.355549	Atxn3	pELS
chr3	122730583	122730584	-0.194755	0.3556	Pde5a	pELS
chr7	122970596	122970597	0.135328	0.355902	Rbbp6	PLS
chr15	83780313	83780314	-0.264287	0.35597	Mpped1	pELS
chr11	100983459	100983460	0.213026	0.356171	Cavin1	dELS
chr15	6708223	6708224	-0.200703	0.357216	Rictor	PLS
chr13	42302634	42302635	0.290576	0.357336	Edn1	pELS
chr12	55399514	55399515	-0.206023	0.357928	Psma6	pELS
chr15	79109042	79109043	-0.155713	0.359376	Micall1	PLS
chr1	156718908	156718909	0.161152	0.359649	Fam20b	pELS
chr18	34777628	34777629	-0.1391	0.36072	Kdm3b	pELS
chr3	137624227	137624228	0.169849	0.361113	Ddit4l	pELS
chr8	125569510	125569511	-0.181118	0.361182	Sipa1l2	pELS
chr4	152009600	152009601	-0.165082	0.361573	Gm9768	PLS
chr9	66835286	66835287	-0.161879	0.362331	Aph1c	pELS
chr5	38220980	38220981	0.17203	0.362403	Lyar	pELS
chr1	93236204	93236205	-0.175089	0.36264	Sned1	pELS
chr5	3647879	3647880	-0.159814	0.362643	Gatad1	PLS
chr4	136143587	136143588	0.300274	0.362983	Id3	pELS
chr8	109705568	109705569	-0.284995	0.363873	Zfp821	PLS
chr4	119294043	119294044	-0.203562	0.364006	Ybx1	pELS
chr12	85472314	85472315	0.182651	0.364663	Fos	pELS
chr9	113931663	113931664	-0.228185	0.365979	Ubp1	PLS
chr7	6155275	6155276	-0.137913	0.366222	Zfp787	pELS
chr5	65390913	65390914	-0.155061	0.366593	Rpl9	PLS
chr3	116661763	116661764	-0.186889	0.367051	Mfsd14a	pELS
chr2	160872499	160872500	0.181587	0.368832	Zhx3	PLS
chr4	133545698	133545699	-0.181081	0.369591	Nudc	pELS
chr18	31911125	31911126	-0.14068	0.369628	Sft2d3	pELS
chr3	105453434	105453435	0.235571	0.370504	Kcnd3	pELS
chr13	58385091	58385092	-0.173225	0.370753	2210016F16Rik	PLS
chr9	75314622	75314623	-0.142872	0.371743	Gm19531	pELS
chr16	8737848	8737849	-0.13152	0.372174	Usp7	pELS
chr16	31949071	31949072	-0.168235	0.372436	Ncbp2	pELS
chr5	139150707	139150708	-0.208668	0.372544	Gm15672	PLS
chr1	131245299	131245300	-0.127994	0.372731	Rassf5	PLS
chr11	54438492	54438493	-0.153694	0.372752	Fnip1	pELS
chr8	15028037	15028038	-0.214794	0.373113	Gm37844	pELS
chr15	44427512	44427513	-0.129856	0.373278	Nudcd1	pELS
chr10	111972889	111972890	-0.159402	0.373459	Krr1	PLS
chr8	94387838	94387839	0.185539	0.374187	Herpud1	pELS
chr4	132211244	132211245	-0.175118	0.374467	Ythdf2	pELS
chr13	73763637	73763638	-0.246011	0.375129	Slc12a7	PLS
chr2	146511420	146511421	-0.196516	0.37639	Ralgapa2	pELS
chr4	129377275	129377276	-0.13565	0.376768	Zbtb8a	pELS
chr9	108079494	108079495	0.193139	0.378289	Rnf123	PLS
chr2	29966026	29966027	-0.15319	0.378319	Sptan1	pELS
chr4	156203570	156203571	0.15232	0.378361	AW011738	pELS
chr1	59913166	59913167	-0.133077	0.378728	Fam117b	pELS
chr17	26066609	26066610	0.261499	0.378736	Rab11fip3	DNase-H3K4me3
chr13	21180886	21180887	-0.144798	0.379423	Trim27	PLS
chr3	94480604	94480605	0.378799	0.380236	Riiad1	pELS
chr5	144014597	144014598	-0.118946	0.380507	Ccz1	PLS
chr5	52190029	52190030	-0.140973	0.381373	Dhx15	pELS
chr11	100851224	100851225	0.305945	0.381409	Stat5b	pELS
chr2	157566914	157566915	0.162852	0.383196	Blcap	pELS
chr15	99702286	99702287	-0.14015	0.383672	Smarcd1	PLS
chr15	83595016	83595017	-0.112913	0.384712	Ttll12	PLS
chr2	155513742	155513743	0.353644	0.385337	Ggt7	pELS
chr3	89773159	89773160	-0.126291	0.385942	4632404H12Rik	PLS
chr10	128368857	128368858	0.191586	0.386294	Coq10a	PLS
chr4	137995510	137995511	0.204647	0.387043	Eif4g3	pELS
chr3	107036100	107036101	-0.215612	0.387222	Kcna3	PLS
chr7	19227234	19227235	0.257557	0.387415	Opa3	pELS
chr11	95712994	95712995	-0.193768	0.388318	Zfp652	pELS
chr19	43674595	43674596	-0.16408	0.388393	Slc25a28	pELS
chr12	29938769	29938770	0.155392	0.389709	Pxdn	pELS
chr7	63937365	63937366	-0.128976	0.389748	Klf13	pELS
chr10	68276828	68276829	-0.166302	0.389837	Arid5b	pELS
chr18	73863728	73863729	0.176009	0.389993	Mro	dELS
chr5	117358387	117358388	0.265116	0.390486	Wsb2	pELS
chr2	75659403	75659404	-0.180234	0.391558	Hnrnpa3	PLS
chr1	39650494	39650495	-0.140485	0.391803	D930019O06Rik	pELS
chr2	112367716	112367717	0.15455	0.391841	Emc4	pELS
chr5	125441685	125441686	-0.16127	0.392318	Bri3bp	PLS
chr11	117969277	117969278	-0.171412	0.392886	Socs3	PLS
chr6	114969091	114969092	-0.136254	0.393088	Vgll4	dELS
chr17	25797022	25797023	-0.160885	0.393114	Metrn	PLS
chr1	86670097	86670098	-0.193043	0.394064	Nppc	pELS
chr2	156863442	156863443	-0.13253	0.394992	Rab5if	pELS
chr17	86167930	86167931	-0.139005	0.395111	Prkce	PLS
chr7	28338425	28338426	-0.137664	0.395138	Supt5	pELS
chr2	120729841	120729842	0.236912	0.395214	Cdan1	pELS
chr5	135933485	135933486	0.271959	0.395612	Ywhag	pELS
chr8	47533951	47533952	-0.131499	0.395648	Rwdd4a	pELS
chr4	127169916	127169917	0.249072	0.39624	Dlgap3	pELS
chr7	16614559	16614560	0.128017	0.396265	Arhgap35	pELS
chr11	54304167	54304168	-0.151322	0.397971	Acsl6	PLS
chr5	115134815	115134816	0.142855	0.398681	Unc119b	PLS
chr10	43479662	43479663	-0.18553	0.398735	Bend3	pELS
chr16	31664383	31664384	-0.167755	0.399045	Dlg1	pELS
chr11	106160037	106160038	-0.212378	0.399808	Limd2	PLS
chr2	25621880	25621881	0.133116	0.402039	Tmem141	PLS
chr15	76900420	76900421	0.241394	0.402317	Commd5	pELS
chr9	44735098	44735099	-0.19543	0.402341	Phldb1	pELS
chr7	133122622	133122623	-0.120874	0.402716	Ctbp2	pELS
chr14	33446827	33446828	-0.173537	0.403319	Mapk8	pELS
chr19	4615549	4615550	-0.131531	0.403979	Lrfn4	PLS
chr11	120237208	120237209	-0.168829	0.404021	Bahcc1	pELS
chr10	12869338	12869339	-0.151581	0.404205	Utrn	PLS
chr6	71272709	71272710	0.207315	0.40435	Krcc1	pELS
chr4	126104271	126104272	-0.176942	0.406498	Stk40	pELS
chr15	93398195	93398196	-0.149256	0.406658	Zcrb1	PLS
chr1	131279307	131279308	0.294733	0.406672	Ikbke	pELS
chr4	106316063	106316064	-0.162457	0.407144	Usp24	PLS
chr18	90510462	90510463	-0.126193	0.407747	Tmx3	pELS
chr19	7241088	7241089	-0.155856	0.407845	Naa40	PLS
chr9	40269575	40269576	0.166542	0.407964	Scn3b	PLS
chr14	18331935	18331936	-0.118267	0.409217	Ube2e1	PLS
chr2	48948933	48948934	-0.115614	0.409645	Orc4	pELS
chr15	99725769	99725770	-0.123408	0.409959	Cox14	PLS
chr14	57424221	57424222	-0.106454	0.410039	Ift88	PLS
chr5	76303671	76303672	-0.147779	0.410296	Clock	pELS
chr5	142821042	142821043	-0.157644	0.410418	Tnrc18	dELS
chr4	32800376	32800377	-0.0983366	0.410588	Lyrm2	PLS
chr5	64230440	64230441	-0.170145	0.411398	Tbc1d1	PLS
chr9	72925301	72925302	-0.163219	0.411739	Pygo1	pELS
chr2	166713669	166713670	-0.163295	0.412149	Prex1	pELS
chr2	28446746	28446747	-0.14502	0.413321	Ppp1r26	pELS
chr12	71049833	71049834	0.215268	0.414222	Arid4a	dELS
chr10	81643767	81643768	0.204692	0.414235	Ankrd24	dELS
chr8	25754243	25754244	-0.131817	0.415971	Ddhd2	PLS
chr9	26733704	26733705	-0.245985	0.416014	B3gat1	PLS
chr3	108200495	108200496	0.15061	0.416244	Cyb561d1	PLS
chr5	65493305	65493306	0.180619	0.416633	Smim14	PLS
chr13	95327552	95327553	0.280479	0.417648	Zbed3	dELS
chr12	4917739	4917740	-0.15104	0.418605	Atad2b	pELS
chr17	42876551	42876552	-0.153688	0.418861	Cd2ap	pELS
chr16	10313995	10313996	-0.175025	0.419013	Emp2	PLS
chr1	165282771	165282772	0.210771	0.419806	Gpr161	dELS
chr2	154892326	154892327	-0.118226	0.419948	Eif2s2	pELS
chr17	33930503	33930504	-0.144681	0.420381	Rgl2	pELS
chr3	14533930	14533931	-0.127885	0.420442	Lrrcc1	PLS
chr9	113931584	113931585	-0.197279	0.420542	Ubp1	PLS
chr9	52168233	52168234	-0.130854	0.420639	Zc3h12c	PLS
chr2	120076241	120076242	-0.199788	0.421195	Sptbn5	DNase-H3K4me3
chr6	87730999	87731000	-0.147711	0.42129	Gm44210	PLS
chr11	50025430	50025431	-0.188584	0.421757	Rnf130	PLS
chr10	121365799	121365800	-0.161503	0.422107	Gns	pELS
chr19	42090928	42090929	-0.137587	0.422118	Pi4k2a	pELS
chr2	126675942	126675943	-0.125145	0.42244	Gm27003	PLS
chr4	56802181	56802182	-0.107167	0.42312	Elp1	PLS
chrX	7899736	7899737	-0.170495	0.423456	Timm17b	pELS
chrX	13072301	13072302	-0.215634	0.423942	Usp9x	pELS
chr2	71813031	71813032	0.324761	0.424171	Itga6	dELS
chr1	57775433	57775434	-0.155775	0.424902	Spats2l	pELS
chr13	55471686	55471687	-0.191476	0.425622	Mir6944	dELS
chr11	80142336	80142337	0.125039	0.428927	Tefm	PLS
chr18	47369854	47369855	-0.140359	0.429067	Sema6a	pELS
chr19	18671274	18671275	-0.140903	0.429329	Carnmt1	pELS
chr9	15306375	15306376	0.11429	0.429668	4931406C07Rik	PLS
chr3	10342568	10342569	-0.131668	0.429718	Zfand1	dELS
chr16	34573163	34573164	-0.205864	0.430605	Kalrn	dELS
chr1	152386480	152386481	-0.116036	0.433826	Tsen15	pELS
chr6	38876428	38876429	-0.162327	0.43399	Hipk2	PLS
chr5	33997534	33997535	-0.170819	0.434761	Nat8l	pELS
chr10	45578002	45578003	-0.130146	0.434981	Hace1	pELS
chr2	50066377	50066378	-0.215359	0.435227	Lypd6	PLS
chr6	38434677	38434678	-0.152798	0.435535	Ubn2	pELS
chr13	55211701	55211702	-0.284935	0.435567	Nsd1	PLS
chr12	98259138	98259139	-0.121308	0.4357	Gm47439	PLS
chr7	34132110	34132111	0.323208	0.436139	Wtip	pELS
chr13	58128215	58128216	-0.127067	0.436217	Hnrnpa0	pELS
chr8	71375841	71375842	0.313429	0.436387	Nr2f6	dELS
chr4	94603050	94603051	0.124233	0.436444	Plaa	pELS
chr19	58469737	58469738	0.246789	0.436951	Gfra1	DNase-H3K4me3
chr3	87907760	87907761	0.168282	0.437027	Hdgf	pELS
chr2	71545812	71545813	-0.237737	0.437217	Dlx2	pELS
chr2	164497659	164497660	-0.135986	0.437592	Pigt	PLS
chr5	65698100	65698101	-0.213597	0.438101	Pds5a	PLS
chr12	76961731	76961732	-0.125446	0.438502	Max	pELS
chr10	67127179	67127180	-0.156858	0.439228	Jmjd1c	PLS
chr11	75678791	75678792	0.224338	0.439656	Crk	pELS
chr9	85326518	85326519	-0.156055	0.440108	Tent5a	pELS
chr8	46152206	46152207	-0.177063	0.441242	Snx25	PLS
chr11	69039660	69039661	0.220496	0.441497	Ctc1	dELS
chr9	48837017	48837018	0.211558	0.441961	Zbtb16	pELS
chr2	26122613	26122614	0.142637	0.442387	Nacc2	PLS
chr17	34894796	34894797	-0.173092	0.442423	Zbtb12	pELS
chr16	50430098	50430099	-0.168897	0.442836	Bbx	dELS
chr18	56708340	56708341	-0.141044	0.444035	Lmnb1	pELS
chr2	179976197	179976198	-0.145446	0.444086	4921531C22Rik	pELS
chr11	62538938	62538939	-0.144346	0.444684	Cenpv	pELS
chr10	13964908	13964909	-0.130812	0.444823	Hivep2	pELS
chr4	41124779	41124780	0.189011	0.445912	Nol6	pELS
chr19	56722452	56722453	-0.196664	0.446257	Adrb1	PLS
chr2	26133445	26133446	0.171165	0.446308	1810012K08Rik	dELS
chr5	23416101	23416102	0.269764	0.446338	5031425E22Rik	dELS
chr13	64162024	64162025	-0.122768	0.446811	Habp4	PLS
chr1	84840179	84840180	-0.119738	0.44702	Trip12	pELS
chr1	183296877	183296878	-0.10734	0.447244	Brox	PLS
chr1	167340697	167340698	0.222024	0.447556	Gm25911	pELS
chr3	101924170	101924171	-0.133286	0.449151	Slc22a15	pELS
chr14	55824957	55824958	0.260139	0.449234	Nfatc4	PLS
chr11	35798043	35798044	0.245793	0.449237	Fbll1	pELS
chr7	65862211	65862212	-0.184739	0.449374	Pcsk6	PLS
chr5	110230440	110230441	0.183396	0.449531	Ankle2	pELS
chr16	15888221	15888222	-0.152095	0.449533	Cebpd	pELS
chr11	78188591	78188592	0.14526	0.449726	Rab34	PLS
chr7	79536141	79536142	-0.187099	0.450173	Gm35040	PLS
chr18	61786705	61786706	-0.146075	0.450324	Afap1l1	PLS
chr5	96161125	96161126	-0.13441	0.450969	Cnot6l	pELS
chr2	116900400	116900401	0.198149	0.45157	D330050G23Rik	pELS
chr16	42276497	42276498	0.304687	0.451857	Gap43	dELS
chr6	91686906	91686907	0.205867	0.451887	Slc6a6	dELS
chr14	54360651	54360652	0.218855	0.45204	Oxa1l	PLS
chr3	100162616	100162617	-0.10353	0.452152	Wdr3	PLS
chrX	170009384	170009385	-0.388068	0.453582	Gm21887	pELS
chr2	84799757	84799758	0.20107	0.454299	Ube2l6	pELS
chr15	36282805	36282806	-0.128936	0.454418	Rnf19a	pELS
chr15	74957972	74957973	0.270939	0.455567	Ly6e	pELS
chr6	85069214	85069215	-0.105316	0.456202	Exoc6b	pELS
chr14	73142924	73142925	0.115301	0.456398	Rcbtb2	PLS
chr10	99265091	99265092	0.164485	0.456837	Dusp6	pELS
chr17	32283502	32283503	-0.144765	0.459892	Brd4	pELS
chr7	28693148	28693149	0.157589	0.460411	Fbxo27	PLS
chr1	4808211	4808212	-0.144493	0.461399	Lypla1	pELS
chr11	70237476	70237477	0.144922	0.461993	0610010K14Rik	PLS
chr1	93755142	93755143	0.102811	0.462162	Atg4b	pELS
chr17	29889011	29889012	0.163547	0.462458	Mdga1	pELS
chr19	42090782	42090783	-0.140208	0.462593	Pi4k2a	pELS
chr12	100520518	100520519	-0.165524	0.462948	Ttc7b	pELS
chr2	25429749	25429750	0.162278	0.463071	Abca2	pELS
chr5	114773363	114773364	-0.143664	0.46311	Git2	PLS
chr11	116086637	116086638	0.152917	0.463656	Wbp2	pELS
chr9	56636317	56636318	0.237714	0.466109	Lingo1	pELS
chr1	191025875	191025876	-0.0985497	0.466277	Flvcr1	pELS
chr2	35979450	35979451	-0.154689	0.467882	Ttll11	pELS
chr11	58978562	58978563	-0.120304	0.467902	Trim11	pELS
chr5	75156720	75156721	-0.15066	0.467956	Pdgfra	pELS
chr13	44733882	44733883	-0.129385	0.468704	Jarid2	dELS
chr9	95407515	95407516	-0.108417	0.468835	Gm37805	PLS
chr7	99268471	99268472	-0.113984	0.469112	Map6	PLS
chr14	78849031	78849032	0.121912	0.469163	Vwa8	PLS
chr4	126967943	126967944	-0.107047	0.469398	Zmym4	PLS
chr13	119463408	119463409	0.173485	0.469653	4833420G17Rik	pELS
chr10	17722561	17722562	-0.147112	0.469733	Cited2	pELS
chr8	94036704	94036705	-0.145633	0.469811	Nudt21	pELS
chr6	66896929	66896930	-0.149261	0.470551	Gng12	pELS
chr5	139149912	139149913	0.124816	0.472543	Prkar1b	PLS
chr6	118011643	118011644	-0.244437	0.473843	Rasgef1a	pELS
chr4	35225536	35225537	-0.122318	0.476056	C9orf72	pELS
chr1	166254402	166254403	-0.134108	0.476188	Ildr2	pELS
chr11	88069016	88069017	-0.113949	0.47636	Vezf1	pELS
chr6	38876506	38876507	-0.128002	0.478462	Hipk2	pELS
chr12	33429920	33429921	-0.103106	0.479317	Twistnb	pELS
chr8	13889623	13889624	0.188114	0.479481	Coprs	pELS
chr9	108003088	108003089	-0.11421	0.480081	Ip6k1	pELS
chr10	40884419	40884420	0.117012	0.480243	Wasf1	pELS
chr9	108649274	108649275	-0.10349	0.480466	Arih2	PLS
chr3	130730029	130730030	-0.122208	0.481031	Rpl34	pELS
chr5	137294939	137294940	0.155403	0.481392	Ufsp1	pELS
chr5	36483578	36483579	-0.103839	0.481559	Tada2b	pELS
chr12	80760594	80760595	-0.141917	0.481838	Ccdc177	PLS
chr7	127512469	127512470	-0.175679	0.482099	Srcap	pELS
chr5	134455748	134455749	0.115735	0.482276	Gtf2ird1	pELS
chr2	161108612	161108613	-0.122566	0.482328	Chd6	pELS
chr5	149051901	149051902	-0.137039	0.482748	Hmgb1	pELS
chr11	101425406	101425407	-0.129081	0.483045	Ptges3l	PLS
chr2	144594556	144594557	0.146859	0.483303	Smim26	pELS
chr3	95160736	95160737	0.114821	0.483965	Sema6c	pELS
chr14	27039282	27039283	-0.117497	0.484125	Il17rd	PLS
chr12	29938650	29938651	0.114364	0.484139	Pxdn	pELS
chr8	13159541	13159542	-0.110683	0.484202	Lamp1	pELS
chr3	58525504	58525505	-0.135534	0.484757	Eif2a	pELS
chr3	146812860	146812861	-0.139869	0.484762	Prkacb	PLS
chr17	71782729	71782730	-0.170776	0.48507	Clip4	pELS
chr3	36521492	36521493	-0.149779	0.48584	Gm11549	pELS
chr9	25151060	25151061	-0.1061	0.485998	Herpud2	pELS
chr3	108284534	108284535	-0.134308	0.486281	Sort1	pELS
chr14	31128231	31128232	0.163298	0.487144	Smim4	pELS
chr2	91730485	91730486	-0.117117	0.487459	Ambra1	pELS
chr12	108422779	108422780	0.125262	0.488496	Eml1	PLS
chr7	109985659	109985660	-0.131632	0.488693	Tmem41b	pELS
chr8	120667644	120667645	-0.120987	0.4889	Emc8	pELS
chr6	31115143	31115144	0.26686	0.489453	5330406M23Rik	dELS
chr19	6061334	6061335	-0.125397	0.490065	Znhit2	PLS
chr8	11635285	11635286	-0.131621	0.490764	Ankrd10	pELS
chr13	59675722	59675723	-0.106605	0.492212	Golm1	PLS
chr1	194623010	194623011	0.183068	0.492333	Plxna2	dELS
chr10	18526565	18526566	0.305064	0.492738	Hebp2	dELS
chr18	9449655	9449656	-0.10962	0.493016	Ccny	pELS
chr19	4396574	4396575	-0.12957	0.493877	Kdm2a	pELS
chr7	88130182	88130183	-0.24457	0.494354	Gm44846	dELS
chr17	34606527	34606528	0.108175	0.495568	Agpat1	pELS
chr9	46013161	46013162	-0.114471	0.495727	Sik3	pELS
chr7	35214901	35214902	-0.116773	0.496453	Lrp3	pELS
chr12	69681940	69681941	-0.143478	0.501181	Sos2	PLS
chr10	128058784	128058785	-0.113185	0.501346	Ptges3	PLS
chr16	31664167	31664168	-0.161264	0.501676	Dlg1	PLS
chr9	110532643	110532644	-0.138113	0.502621	Setd2	PLS
chr9	115310134	115310135	-0.108786	0.503295	Stt3b	pELS
chr8	70352851	70352852	-0.131372	0.503664	Upf1	pELS
chr6	88198706	88198707	-0.134657	0.503735	Gata2	pELS
chr11	5862251	5862252	-0.226529	0.504121	Aebp1	pELS
chr1	93754543	93754544	0.126021	0.504585	Thap4	pELS
chr12	10390910	10390911	-0.0935051	0.504922	Rdh14	PLS
chr8	25017745	25017746	-0.126436	0.50506	Tm2d2	pELS
chr7	120677904	120677905	-0.108829	0.505573	Mosmo	pELS
chr2	29252519	29252520	-0.107165	0.50595	6530402F18Rik	pELS
chr4	151988867	151988868	-0.103897	0.506179	Thap3	PLS
chr18	61176725	61176726	0.106025	0.506537	Hmgxb3	pELS
chr6	119388288	119388289	-0.131199	0.506741	Adipor2	pELS
chr5	76184427	76184428	0.0989771	0.507273	Tmem165	pELS
chr7	80402422	80402423	-0.152321	0.507298	Furin	pELS
chr9	44965118	44965119	-0.138532	0.507829	Ube4a	pELS
chr10	93161262	93161263	-0.131626	0.507997	Cdk17	pELS
chr8	13200510	13200511	-0.119842	0.508354	Grtp1	PLS
chr14	70889579	70889580	-0.166399	0.509485	Gfra2	pELS
chr9	120934239	120934240	-0.118001	0.509735	Ctnnb1	pELS
chr17	56627351	56627352	0.144738	0.510972	Lonp1	pELS
chr4	133012381	133012382	-0.131932	0.513458	Ahdc1	pELS
chr10	63338240	63338241	0.141225	0.513576	Sirt1	pELS
chr11	103132736	103132737	-0.110634	0.513954	Hexim2	pELS
chr1	36512769	36512770	-0.126542	0.514254	Cnnm3	pELS
chr1	79450769	79450770	0.250947	0.514552	Scg2	dELS
chr11	29130868	29130869	-0.0917903	0.515626	Pnpt1	PLS
chr7	84605819	84605820	0.0917941	0.51569	Fah	PLS
chr7	133124100	133124101	-0.108601	0.515717	Ctbp2	pELS
chr5	140420851	140420852	-0.191972	0.51603	Eif3b	pELS
chr2	165992927	165992928	-0.118963	0.516198	Ncoa3	pELS
chr11	60932367	60932368	-0.0961429	0.516375	Map2k3	pELS
chr8	124896639	124896640	0.195087	0.517156	Exoc8	pELS
chr8	3493268	3493269	-0.100427	0.518141	Zfp358	PLS
chr4	106315708	106315709	-0.118596	0.518278	Usp24	pELS
chr17	65884583	65884584	0.121927	0.518618	Ralbp1	pELS
chr2	125247369	125247370	-0.14082	0.518731	Dut	PLS
chr9	91381740	91381741	-0.178328	0.5197	Gm37477	pELS
chr4	129334932	129334933	0.108863	0.52003	Rbbp4	pELS
chr1	119648716	119648717	-0.126889	0.521003	Epb41l5	PLS
chr7	127244635	127244636	-0.114409	0.521141	Zfp771	pELS
chr2	84798741	84798742	-0.114401	0.522851	Ube2l6	PLS
chr2	26586623	26586624	-0.13114	0.522932	Egfl7	PLS
chr9	44920424	44920425	-0.0864935	0.525274	Atp5l	pELS
chr13	81711189	81711190	-0.106582	0.525291	Polr3g	PLS
chr3	37640373	37640374	-0.0986747	0.525568	Gm42922	pELS
chr14	11555380	11555381	-0.101695	0.525632	Ptprg	pELS
chr2	91526906	91526907	-0.0942131	0.525965	Ckap5	PLS
chr5	3928788	3928789	-0.0922415	0.526682	Akap9	pELS
chr2	90745718	90745719	-0.0917747	0.527391	Fnbp4	pELS
chr11	69800228	69800229	-0.216389	0.528269	Fgf11	pELS
chr16	21204907	21204908	-0.110769	0.528622	Ephb3	pELS
chr10	13553015	13553016	-0.092222	0.528942	Pex3	PLS
chr19	59346028	59346029	-0.0934415	0.529371	Pdzd8	PLS
chr17	4996399	4996400	-0.0998547	0.529922	Arid1b	PLS
chr14	26579884	26579885	-0.103612	0.530609	Dennd6a	pELS
chr18	34373080	34373081	-0.110181	0.530834	Reep5	pELS
chr7	109752157	109752158	-0.111229	0.530873	4930431P19Rik	PLS
chr7	113207694	113207695	-0.100587	0.531375	Arntl	pELS
chr2	31845961	31845962	-0.144036	0.532638	Fibcd1	PLS
chr6	115602053	115602054	-0.0791331	0.534593	Mkrn2	PLS
chr12	55492428	55492429	-0.0869834	0.535162	Nfkbia	pELS
chr5	137289144	137289145	0.152751	0.535246	Ache	pELS
chr10	128807088	128807089	0.248849	0.535906	Dnajc14	pELS
chr9	66592666	66592667	-0.104852	0.537835	Usp3	pELS
chr6	85190414	85190415	0.123985	0.538696	Emx1	dELS
chr11	52232149	52232150	-0.100617	0.538771	Skp1a	PLS
chr1	97659699	97659700	0.147453	0.539161	D1Ertd622e	dELS
chr14	88469737	88469738	0.149609	0.539756	Pcdh20	pELS
chr6	48048179	48048180	0.158175	0.540213	Zfp777	PLS
chr1	175692342	175692343	-0.130064	0.540421	Chml	pELS
chr1	155558437	155558438	-0.140423	0.542329	Acbd6	pELS
chr13	44733695	44733696	-0.0989731	0.543437	Jarid2	dELS
chr15	25623046	25623047	-0.126117	0.543721	Myo10	pELS
chr9	107296261	107296262	0.151689	0.545491	Cish	PLS
chr18	4635033	4635034	-0.104665	0.545762	Jcad	PLS
chr17	25188510	25188511	-0.0854978	0.545916	Unkl	PLS
chr7	28809529	28809530	-0.135618	0.545921	Hnrnpl	pELS
chr4	137164510	137164511	0.276348	0.546487	Gm13003	pELS
chr11	8624412	8624413	-0.129128	0.548037	Tns3	dELS
chr11	118354484	118354485	0.119134	0.549064	Timp2	pELS
chr1	13372984	13372985	0.086648	0.549597	Ncoa2	pELS
chr17	86167870	86167871	-0.0962451	0.550132	Prkce	PLS
chr6	30301957	30301958	0.147557	0.550158	Ube2h	dELS
chr15	76817840	76817841	-0.084831	0.550165	Arhgap39	PLS
chr11	120823315	120823316	0.104201	0.5505	Fasn	pELS
chr17	6476829	6476830	-0.12112	0.551177	Tmem181b	DNase-H3K4me3
chr13	93192076	93192077	-0.108866	0.552615	Tent2	pELS
chr4	9668787	9668788	-0.0839804	0.552649	Asph	pELS
chr14	76414422	76414423	-0.110873	0.552886	Tsc22d1	pELS
chr8	26977812	26977813	0.104261	0.552922	Zfp703	pELS
chr12	85339050	85339051	0.108219	0.554336	Nek9	pELS
chr18	57355203	57355204	-0.114612	0.555085	Prrc1	pELS
chr2	94437822	94437823	-0.112719	0.555507	Api5	pELS
chr11	98788870	98788871	0.210505	0.555775	Msl1	dELS
chr15	80013861	80013862	0.133045	0.555863	Pdgfb	pELS
chr15	83464300	83464301	-0.0831212	0.556122	Pacsin2	PLS
chr3	103280004	103280005	-0.116985	0.556956	Trim33	PLS
chr6	99692382	99692383	-0.131606	0.557761	Gpr27	pELS
chr17	32947615	32947616	0.149145	0.558692	Cyp4f13	PLS
chr16	4213509	4213510	-0.112057	0.559438	Crebbp	PLS
chr3	35931597	35931598	0.19242	0.560207	Dcun1d1	pELS
chr6	39420004	39420005	-0.113778	0.560406	Mkrn1	PLS
chr8	107096278	107096279	-0.0910631	0.561008	Mir7075	PLS
chr17	86168301	86168302	0.0971382	0.561373	Prkce	PLS
chr10	29144401	29144402	0.192408	0.561597	Gm9996	PLS
chr16	21205093	21205094	-0.112366	0.561662	Ephb3	pELS
chr13	5864396	5864397	0.136138	0.562384	Klf6	dELS
chr10	43479394	43479395	-0.116057	0.562426	Bend3	pELS
chr6	88874940	88874941	0.107172	0.562507	Podxl2	PLS
chr3	37640234	37640235	-0.100198	0.562933	Gm42922	pELS
chr5	100498694	100498695	-0.106177	0.563505	Lin54	PLS
chr10	41810360	41810361	-0.0776888	0.563647	Sesn1	pELS
chr14	66280402	66280403	0.132807	0.564072	Ptk2b	pELS
chr17	13008264	13008265	-0.0838121	0.564517	Sod2	pELS
chr6	99028259	99028260	-0.0885536	0.564538	Foxp1	PLS
chr2	131127730	131127731	0.186463	0.565363	Hspa12b	pELS
chr3	152763677	152763678	-0.11604	0.565402	Pigk	dELS
chr8	128363268	128363269	-0.210289	0.566406	Nrp1	dELS
chr2	167492575	167492576	-0.110865	0.567165	Rnf114	PLS
chr1	13374227	13374228	-0.0824672	0.567714	Ncoa2	PLS
chr2	18673300	18673301	0.158432	0.567832	Commd3	pELS
chr11	68692575	68692576	0.0867386	0.568071	Myh10	pELS
chr11	59848135	59848136	-0.086021	0.568122	Nt5m	PLS
chr3	106547428	106547429	0.0818287	0.569452	Cept1	PLS
chr10	79793684	79793685	-0.099516	0.56992	Palm	PLS
chr16	44724395	44724396	-0.0738716	0.57047	Nepro	PLS
chr5	147725748	147725749	-0.141764	0.57065	Flt1	pELS
chr13	21941259	21941260	0.131291	0.571401	Zfp184	dELS
chr2	71630083	71630084	0.132357	0.573749	Dlx2	dELS
chr15	25713764	25713765	-0.195298	0.574298	Myo10	dELS
chr14	32202081	32202082	-0.0845882	0.574464	Timm23	PLS
chr1	10232306	10232307	-0.086831	0.574604	Arfgef1	pELS
chr9	108795880	108795881	0.202675	0.574899	Ip6k2	PLS
chr4	137048195	137048196	0.0849714	0.575051	Zbtb40	pELS
chr14	115040509	115040510	-0.155851	0.575186	Mir17hg	dELS
chr9	107340626	107340627	-0.074867	0.576029	6430571L13Rik	PLS
chr7	109752600	109752601	-0.0779519	0.576281	Tmem9b	pELS
chr4	134128944	134128945	0.0902693	0.576359	Sh3bgrl3	PLS
chr16	38902373	38902374	0.106888	0.577436	Igsf11	PLS
chr4	15944904	15944905	0.162688	0.577536	Decr1	pELS
chr13	100786678	100786679	0.10432	0.577949	Ccnb1	PLS
chr5	134552304	134552305	-0.133328	0.578116	Clip2	PLS
chr14	31336982	31336983	-0.08194	0.578641	Capn7	pELS
chr4	117155774	117155775	-0.0969395	0.579187	Snord55	PLS
chr8	8690184	8690185	-0.114283	0.57938	Arglu1	PLS
chr7	16614978	16614979	-0.10596	0.579469	Arhgap35	PLS
chr9	55511712	55511713	-0.0780691	0.580101	Etfa	pELS
chr7	122289196	122289197	-0.0825898	0.582904	Prkcb	pELS
chr2	51972863	51972864	-0.0892981	0.582993	Nmi	PLS
chr11	106033669	106033670	0.173162	0.584186	Dcaf7	dELS
chr3	108146004	108146005	-0.0737996	0.584222	Gnai3	PLS
chr2	131492146	131492147	-0.0868915	0.585035	Smox	pELS
chr11	117848514	117848515	0.124549	0.585235	Birc5	pELS
chr17	26139010	26139011	0.0892215	0.586924	Axin1	PLS
chr13	43616865	43616866	0.179184	0.588806	Rnf182	pELS
chr7	118492004	118492005	-0.130901	0.589695	Itpripl2	PLS
chr8	122475785	122475786	-0.14371	0.590293	Rnf166	pELS
chr13	55329958	55329959	-0.0867501	0.591109	Mxd3	PLS
chr17	75551700	75551701	-0.0820943	0.591218	Fam98a	pELS
chr1	119648345	119648346	0.0952378	0.591258	Epb41l5	pELS
chr3	32817654	32817655	0.109879	0.593448	Usp13	PLS
chr1	157244299	157244300	0.179128	0.594087	Rasal2	dELS
chr6	118455362	118455363	0.0761605	0.595419	Zfp248	PLS
chr2	121294361	121294362	0.174637	0.596036	Map1a	pELS
chr9	57942224	57942225	-0.127942	0.596217	Sema7a	dELS
chr11	97995122	97995123	0.125834	0.596239	Arl5c	pELS
chr18	10617933	10617934	-0.0837556	0.596269	Snrpd1	PLS
chr8	106059933	106059934	-0.0914021	0.597554	Nfatc3	pELS
chr4	155962226	155962227	0.162616	0.597761	C1qtnf12	PLS
chr3	104511459	104511460	-0.0906014	0.598809	4930509H03Rik	PLS
chr7	80993434	80993435	0.0839159	0.599136	Zfp592	PLS
[truncated: 559 more rows]

## Sheet: ST1с
Supplementary Table S1c
The list of single-nucleosome cCRE DE peaks (p.val<0.05) of S30 group compared to S10 group
Peak location			log2FoldChange	p.value	Gene name	cCRE type
chr5	129584292	129584293	-0.580523	6.16622e-06	Mmp17	PLS
chr4	43875642	43875643	-0.516178	6.57064e-06	Reck	PLS
chr15	3979424	3979425	-0.571007	1.45465e-05	Fbxo4	PLS
chr15	93595613	93595614	-0.616971	2.41646e-05	Prickle1	pELS
chr9	75559517	75559518	-0.51674	2.69909e-05	Tmod3	PLS
chr17	56276283	56276284	0.719332	2.84092e-05	Ticam1	pELS
chr5	147430311	147430312	-0.499407	2.87543e-05	Pan3	PLS
chr17	4996030	4996031	-0.658108	4.48885e-05	Arid1b	pELS
chr5	76184302	76184303	-0.668023	5.3774e-05	Tmem165	pELS
chr4	103214980	103214981	-0.713968	7.00317e-05	Slc35d1	pELS
chr4	40143583	40143584	-0.450838	9.39906e-05	Aco1	pELS
chr12	69683214	69683215	1.40253	0.000103161	Sos2	pELS
chr18	7869808	7869809	-0.641725	0.000110044	Wac	pELS
chr1	55026900	55026901	-0.595648	0.000112418	Sf3b1	pELS
chr4	4793209	4793210	-0.44742	0.000115625	Impad1	PLS
chr19	6399345	6399346	0.81855	0.000123805	Rasgrp2	PLS
chr3	104638467	104638468	-0.613368	0.000131054	Slc16a1	PLS
chr13	45964441	45964442	-0.557836	0.000131367	Atxn1	pELS
chr10	93161447	93161448	-0.60807	0.000142741	Cdk17	pELS
chr11	97663502	97663503	-0.675881	0.000144347	Mllt6	PLS
chr11	59505545	59505546	0.607041	0.000150734	4933439C10Rik	pELS
chr13	78199139	78199140	-0.84136	0.000154558	A830082K12Rik	pELS
chr2	18676389	18676390	-0.736425	0.000164982	Bmi1	pELS
chr5	25498303	25498304	-0.551451	0.000172701	Kmt2c	pELS
chr1	156718908	156718909	-0.59404	0.000175033	Fam20b	pELS
chr10	63338240	63338241	-0.742071	0.000177038	Sirt1	pELS
chr9	86467334	86467335	-0.525786	0.000180074	Dop1a	PLS
chr17	4996199	4996200	-0.605148	0.000180084	Arid1b	pELS
chr1	33814428	33814429	-0.550769	0.000211184	Zfp451	PLS
chr6	143100014	143100015	-0.435739	0.000221412	C2cd5	PLS
chr11	119913475	119913476	0.649882	0.000227401	Chmp6	pELS
chr16	35872244	35872245	1.11167	0.000245447	Parp14	pELS
chr13	45963768	45963769	-0.502994	0.000264202	Atxn1	pELS
chr2	160872499	160872500	-0.662328	0.000266237	Zhx3	PLS
chr10	128368857	128368858	-0.734418	0.000267377	Coq10a	PLS
chr10	53597379	53597380	-0.582703	0.000268076	Asf1a	pELS
chr11	116852603	116852604	-0.524032	0.000283427	Mfsd11	pELS
chr15	78204316	78204317	0.648555	0.000307562	Pvalb	PLS
chr2	29966026	29966027	-0.584271	0.00031494	Sptan1	pELS
chr8	70540978	70540979	0.99161	0.00031698	Ell	pELS
chr1	119648887	119648888	-0.408289	0.000323163	Epb41l5	PLS
chr5	124351458	124351459	0.951632	0.000323526	Cdk2ap1	PLS
chr17	64600837	64600838	-0.661045	0.000341228	Man2a1	PLS
chr4	34614780	34614781	-0.399221	0.000346265	Orc3	PLS
chr10	13966287	13966288	-0.560078	0.000346312	Hivep2	PLS
chr4	137048195	137048196	-0.493114	0.000358763	Zbtb40	pELS
chr19	55061278	55061279	1.139	0.000364538	Gpam	DNase-H3K4me3
chr9	121704910	121704911	-0.523274	0.000370299	Sec22c	PLS
chr14	78849031	78849032	-0.542978	0.000371797	Vwa8	PLS
chr7	25386464	25386465	1.157	0.000382467	Lipe	dELS
chr17	63500442	63500443	-0.796927	0.000388161	Fbxl17	pELS
chr7	28867779	28867780	0.90626	0.000389257	Lgals7	dELS
chr3	130709269	130709270	-0.572243	0.000392266	Ostc	PLS
chr11	46312203	46312204	-0.495857	0.000393897	Cyfip2	PLS
chr6	7845108	7845109	-0.649294	0.000408591	C1galt1	PLS
chr19	53329568	53329569	-0.732976	0.000409016	Mxi1	PLS
chr2	70825307	70825308	-0.547737	0.000438369	Tlk1	pELS
chr12	111377564	111377565	-0.650044	0.000452908	Cdc42bpb	PLS
chr6	35177493	35177494	-0.431536	0.000458904	Nup205	PLS
chr3	32510696	32510697	-0.593561	0.000461367	Zfp639	PLS
chr7	122970596	122970597	-0.460674	0.000462107	Rbbp6	PLS
chr7	16844945	16844946	1.18473	0.000479518	Prkd2	pELS
chr3	32817654	32817655	-0.643824	0.000523592	Usp13	PLS
chr2	132846794	132846795	-0.501208	0.000531459	Crls1	PLS
chr7	35555494	35555495	-0.548039	0.000545164	B230322F03Rik	PLS
chr16	17209769	17209770	0.825735	0.000546784	Rimbp3	pELS
chr5	76184427	76184428	-0.465187	0.000569251	Tmem165	pELS
chr12	10390910	10390911	-0.440128	0.000571086	Rdh14	PLS
chr10	79984009	79984010	-0.680481	0.000579549	Tmem259	pELS
chr3	117868794	117868795	-0.524689	0.000585531	Snx7	PLS
chr15	73184611	73184612	-0.60032	0.000587084	Ago2	pELS
chr7	113207694	113207695	-0.510138	0.000596673	Arntl	pELS
chr1	180725855	180725856	-0.462675	0.000597063	Acbd3	PLS
chr3	19162781	19162782	-0.545388	0.000626517	Armc1	pELS
chr3	10331291	10331292	-0.454845	0.000629847	Impa1	PLS
chr15	93595771	93595772	-0.613053	0.000630821	Prickle1	PLS
chr1	24678728	24678729	-0.554375	0.000631044	Lmbrd1	PLS
chr6	71494309	71494310	-0.429493	0.000635823	Rnf103	pELS
chr10	4432719	4432720	-0.621576	0.000668067	Armt1	PLS
chr8	110920067	110920068	-0.485083	0.000672396	St3gal2	PLS
chr14	54527572	54527573	0.66213	0.000673337	Prmt5	dELS
chr14	70203937	70203938	1.037	0.000679114	Sorbs3	pELS
chr11	65788154	65788155	-0.444778	0.000681331	Map2k4	pELS
chr7	122289196	122289197	-0.466623	0.000698709	Prkcb	pELS
chr16	18088535	18088536	0.8894	0.000700466	Prodh	pELS
chr9	56937613	56937614	-0.515163	0.000700605	Imp3	pELS
chr18	69346650	69346651	-0.652223	0.000708693	Tcf4	pELS
chr19	43940083	43940084	-0.42608	0.00071117	Dnmbp	PLS
chr1	24005511	24005512	-0.430095	0.000712412	Gm26524	PLS
chr1	155224220	155224221	0.892406	0.000717015	BC034090	dELS
chr4	11191621	11191622	-0.469719	0.000730813	Ccne2	PLS
chr1	67038736	67038737	-0.464107	0.000734709	Lancl1	PLS
chr4	97772914	97772915	-0.901668	0.000736329	Nfia	dELS
chr7	16614559	16614560	-0.460437	0.000738664	Arhgap35	pELS
chr10	81643767	81643768	-0.76812	0.000771395	Ankrd24	dELS
chr15	86186864	86186865	1.1202	0.000786733	Cerk	pELS
chr19	9135308	9135309	-0.419555	0.000794805	Asrgl1	pELS
chr16	33251734	33251735	-0.450637	0.00079793	Snx4	pELS
chr7	63212461	63212462	-0.58329	0.000810922	Chrna7	PLS
chr2	26122613	26122614	-0.560247	0.000812082	Nacc2	PLS
chr1	55237331	55237332	-0.46016	0.000830697	Mars2	PLS
chr13	41016415	41016416	-0.390547	0.000833026	Tmem14c	PLS
chr4	6191402	6191403	-0.471764	0.000838962	Ubxn2b	pELS
chr3	14886481	14886482	-0.51297	0.000840103	Car2	PLS
chr7	25249645	25249646	-0.492421	0.000846462	Erf	pELS
chr7	67952472	67952473	-0.459246	0.000880205	Igf1r	pELS
chr8	70753476	70753477	0.992252	0.000900944	Rab3a	pELS
chr2	92600184	92600185	-0.560949	0.000912685	Chst1	pELS
chr17	26139010	26139011	-0.490563	0.000916091	Axin1	PLS
chr7	127776745	127776746	-0.714594	0.0009289	Setd1a	PLS
chr3	69722147	69722148	-0.436302	0.000940921	Nmd3	PLS
chr5	115134815	115134816	-0.498825	0.000960282	Unc119b	PLS
chr2	18047533	18047534	-0.449925	0.000962459	Skida1	pELS
chr9	75071334	75071335	-0.435103	0.00096737	Myo5a	PLS
chr8	26015307	26015308	-0.478334	0.00101935	Fnta	pELS
chr8	86885170	86885171	-0.530164	0.00102189	N4bp1	PLS
chrX	168673188	168673189	-0.791405	0.00104447	Msl3	pELS
chr3	40745301	40745302	-0.598044	0.00105453	Hspa4l	PLS
chr9	15306375	15306376	-0.424123	0.00109133	4931406C07Rik	PLS
chr5	3928178	3928179	-0.432383	0.00109349	Akap9	PLS
chr16	96192136	96192137	-0.364943	0.00111806	Lca5l	PLS
chr18	3337616	3337617	-0.580529	0.00113798	Crem	PLS
chr9	121719350	121719351	-0.449227	0.00115857	Nktr	pELS
chr3	108591367	108591368	-0.633713	0.00117259	Wdr47	PLS
chr1	39900659	39900660	-0.561763	0.00119585	Map4k4	PLS
chr12	54862755	54862756	-0.451043	0.00120938	Cfl2	PLS
chr9	27029947	27029948	-0.428022	0.00121545	Vps26b	PLS
chr1	93755304	93755305	-0.453329	0.00123868	Atg4b	pELS
chr13	100103932	100103933	-0.397968	0.00126587	Bdp1	PLS
chr6	56797475	56797476	-0.706091	0.00127385	Kbtbd2	PLS
chr3	144202702	144202703	-0.542369	0.00127893	Lmo4	pELS
chr12	69681444	69681445	-0.45186	0.00128127	Sos2	PLS
chr16	20097853	20097854	-0.493091	0.00128329	Klhl24	pELS
chr13	47106373	47106374	-0.621686	0.00128827	Dek	PLS
chr3	103280483	103280484	-0.45626	0.00129398	Trim33	pELS
chr3	37312650	37312651	-0.403813	0.00129672	Cetn4	PLS
chr9	7184371	7184372	-0.412212	0.00130543	Dync2h1	PLS
chrX	151047006	151047007	-0.679198	0.00130812	Fgd1	pELS
chr16	21694822	21694823	-0.448958	0.00131501	2510009E07Rik	PLS
chr13	52929529	52929530	-0.39253	0.00133501	Auh	PLS
chr14	20695465	20695466	-0.482324	0.00133537	Fut11	pELS
chr17	63500531	63500532	-0.630166	0.00135205	Fbxl17	pELS
chr4	116463881	116463882	-0.49346	0.00135258	Mast2	PLS
chr2	167688798	167688799	-0.494902	0.0013652	Cebpb	PLS
chr16	96082568	96082569	-0.987095	0.00136557	Brwd1	pELS
chr6	86195499	86195500	-0.520179	0.00137037	Tgfa	pELS
chr11	85234977	85234978	-0.420395	0.00140141	Appbp2os	PLS
chr5	138754237	138754238	0.703192	0.00141502	Fam20c	pELS
chr18	38419278	38419279	-0.440348	0.00142313	Ndfip1	pELS
chr13	21530965	21530966	-0.442148	0.00142532	Zkscan8	PLS
chr13	55693394	55693395	-0.50896	0.00143017	B230219D22Rik	pELS
chr4	129334932	129334933	-0.482423	0.00143429	Rbbp4	pELS
chr12	75818154	75818155	-0.390192	0.00143873	Syne2	PLS
chr19	46003158	46003159	0.999968	0.00144037	Hps6	pELS
chr9	110054116	110054117	-0.838275	0.00144112	Map4	dELS
chr10	81414182	81414183	0.863724	0.00145076	Mir1191b	dELS
chr3	146404754	146404755	-0.544713	0.0014619	Ssx2ip	PLS
chr1	13373394	13373395	-0.47724	0.00146502	Ncoa2	pELS
chr4	59189123	59189124	-0.533771	0.00147262	Ugcg	PLS
chr16	62786488	62786489	-0.489248	0.00147444	Nsun3	pELS
chr11	118247136	118247137	0.851242	0.00147653	Cyth1	pELS
chr4	135494079	135494080	-0.429516	0.00148581	Nipal3	pELS
chr5	5380535	5380536	-0.479183	0.00148655	Cdk14	pELS
chr2	3118469	3118470	-0.441635	0.00149205	Fam171a1	PLS
chr9	108095214	108095215	0.550858	0.00151045	Apeh	pELS
chr19	23687360	23687361	-0.691467	0.00151516	Ptar1	PLS
chr13	49015497	49015498	1.15229	0.00154342	Wnk2	dELS
chr5	100820819	100820820	-0.362705	0.00155471	Abraxas1	PLS
chr2	93045826	93045827	-0.476303	0.00156139	Prdm11	PLS
chr8	110997703	110997704	-0.373612	0.00156977	Ddx19a	PLS
chr7	80993434	80993435	-0.450127	0.0015879	Zfp592	PLS
chr10	40884419	40884420	-0.473638	0.00159086	Wasf1	pELS
chr5	113771525	113771526	-0.356865	0.00161954	Sart3	pELS
chr12	4917739	4917740	-0.538531	0.00163384	Atad2b	pELS
chr2	18677269	18677270	-0.50356	0.00166505	Bmi1	PLS
chr12	85600115	85600116	0.48179	0.00169286	Jdp2	PLS
chr5	3647443	3647444	-0.491009	0.00172464	Gatad1	pELS
chr16	20097993	20097994	-0.391468	0.00176396	Klhl24	pELS
chr4	94603050	94603051	-0.444205	0.00176988	Plaa	pELS
chr14	70075619	70075620	0.640103	0.00177008	Egr3	pELS
chr2	35979680	35979681	-0.550561	0.00177402	Ttll11	pELS
chr18	36281481	36281482	-0.516376	0.00177531	Pura	pELS
chr19	21653656	21653657	-0.519735	0.00178431	Abhd17b	pELS
chr9	106788335	106788336	0.560179	0.00179126	Rad54l2	pELS
chr16	33892043	33892044	0.886111	0.00179626	Itgb5	pELS
chr17	33524212	33524213	-0.458678	0.00180339	Adamts10	PLS
chr17	6107057	6107058	-0.492827	0.00180341	Tulp4	pELS
chrX	20663579	20663580	-0.639444	0.00180529	Uba1	pELS
chr16	56029552	56029553	-0.390858	0.00182415	Pcnp	pELS
chr10	31313537	31313538	-0.430588	0.00184195	Hddc2	pELS
chr2	48814007	48814008	-0.789219	0.00185325	Acvr2a	PLS
chr11	65787692	65787693	-0.405824	0.00185333	Map2k4	pELS
chr6	48048179	48048180	-0.737002	0.00185799	Zfp777	PLS
chr9	57942224	57942225	0.641077	0.00186179	Sema7a	dELS
chr17	78417965	78417966	-0.414911	0.00186426	Fez2	PLS
chr18	25754242	25754243	-0.545108	0.00187769	Celf4	PLS
chr14	31386323	31386324	1.17389	0.00187799	Capn7	dELS
chr1	93754543	93754544	-0.528184	0.00188302	Thap4	pELS
chr16	4878427	4878428	0.732752	0.0018922	Ubald1	pELS
chr7	131410197	131410198	-0.438719	0.00191724	Ikzf5	pELS
chr7	122289327	122289328	-0.470662	0.00194059	Prkcb	PLS
chr17	47522074	47522075	0.869024	0.00194075	Ccnd3	dELS
chr1	118459362	118459363	-0.667552	0.00194598	Clasp1	pELS
chr1	13372984	13372985	-0.401355	0.00195619	Ncoa2	pELS
chr2	69723122	69723123	-0.415087	0.00197455	Ppig	PLS
chr7	67951595	67951596	-0.483417	0.00197571	Igf1r	pELS
chr4	152039455	152039456	-0.393942	0.00201491	Nol9	PLS
chr8	86624937	86624938	0.604868	0.00204276	Lonp2	pELS
chrX	167208039	167208040	-0.624713	0.00206591	Tmsb4x	pELS
chr9	31030514	31030515	-0.411571	0.00209549	Zbtb44	pELS
chr17	27623325	27623326	-0.401452	0.00210065	Nudt3	PLS
chr17	65884583	65884584	-0.522453	0.00210262	Ralbp1	pELS
chr1	85793543	85793544	-0.529855	0.00210377	Cab39	PLS
chr10	22731035	22731036	-0.377021	0.00213129	Tbpl1	pELS
chr11	52283266	52283267	-0.505179	0.00213475	Tcf7	pELS
chr11	74638285	74638286	-0.432652	0.00215732	Cluh	dELS
chr17	71001911	71001912	-0.407788	0.00216078	Myl12a	pELS
chr12	71016852	71016853	-0.437642	0.00216347	Arid4a	pELS
chr11	113649655	113649656	-0.472724	0.00217788	Cog1	PLS
chr3	52268151	52268152	-0.562554	0.00218929	Foxo1	PLS
chr9	108517412	108517413	-0.686714	0.00220131	Qrich1	PLS
chr4	28813051	28813052	-0.845865	0.00221413	Epha7	PLS
chr2	25180989	25180990	-0.482747	0.00222859	Nrarp	pELS
chr10	121626371	121626372	-0.4433	0.00222914	Xpot	PLS
chr2	146222572	146222573	-0.745784	0.00224199	Insm1	pELS
chr1	93755142	93755143	-0.382933	0.00225506	Atg4b	pELS
chr17	56461532	56461533	0.854748	0.00225884	Ptprs	pELS
chr7	4915339	4915340	-0.36694	0.00228676	Zfp628	pELS
chr15	30173052	30173053	-0.552928	0.00230456	Ctnnd2	PLS
chr16	90220882	90220883	-0.449717	0.00231984	Sod1	pELS
chr12	77238960	77238961	-0.530955	0.00234326	Fut8	PLS
chr10	122096732	122096733	-0.427259	0.00234641	Rxylt1	pELS
chr15	100039021	100039022	-0.450181	0.00235392	Dip2b	pELS
chr14	103346300	103346301	-0.540395	0.00238744	Mycbp2	pELS
chr6	35253165	35253166	-0.473802	0.002389	1810058I24Rik	pELS
chr1	119648345	119648346	-0.485127	0.00238918	Epb41l5	pELS
chr1	82725026	82725027	-0.347109	0.00239402	Mff	PLS
chr4	46452081	46452082	-0.433033	0.00244189	Anp32b	pELS
chr1	191718113	191718114	-0.457697	0.00245084	Lpgat1	PLS
chr19	24174268	24174269	-0.627043	0.00248511	Tjp2	dELS
chr16	21398395	21398396	0.826055	0.0024919	Vps8	dELS
chr7	35647359	35647360	-0.412939	0.00253403	Pdcd5	PLS
chr10	41476221	41476222	0.552085	0.00253865	Mical1	PLS
chr17	86168301	86168302	-0.455463	0.00254369	Prkce	PLS
chr6	88874940	88874941	-0.50477	0.00254724	Podxl2	PLS
chr3	108911602	108911603	-0.335194	0.00256693	Prpf38b	PLS
chr16	96082648	96082649	-0.808846	0.00256697	Brwd1	pELS
chr14	88469737	88469738	-0.672547	0.0025785	Pcdh20	pELS
chr13	23369085	23369086	-0.406197	0.00261531	Zfp322a	PLS
chr7	49249003	49249004	0.620323	0.00262476	Nav2	pELS
chr10	62920785	62920786	-0.341304	0.0026361	Slc25a16	PLS
chr1	97661551	97661552	-0.557791	0.00264022	D1Ertd622e	PLS
chr6	124746054	124746055	0.563695	0.00265341	Atn1	dELS
chr8	41240083	41240084	-0.417249	0.00270738	Pcm1	pELS
chr14	30715958	30715959	-0.478913	0.00272029	Sfmbt1	pELS
chr2	52742088	52742089	-0.376296	0.00274387	Stam2	PLS
chr1	58423589	58423590	-0.439087	0.00276164	Clk1	pELS
chr16	93832599	93832600	-0.468643	0.00277135	Morc3	pELS
chr3	137938863	137938864	-0.962136	0.00278572	Lamtor3	DNase-H3K4me3
chr19	8840021	8840022	-0.744268	0.0028044	Bscl2	pELS
chr10	30803325	30803326	-0.424154	0.00281687	Ncoa7	PLS
chr7	31097918	31097919	0.991506	0.00282565	Hpn	DNase-H3K4me3
chr17	43016723	43016724	-0.367308	0.00282615	Tnfrsf21	pELS
chr1	60566983	60566984	-0.526925	0.00283593	Raph1	PLS
chr16	38902373	38902374	-0.514955	0.00284302	Igsf11	PLS
chr8	124949262	124949263	-0.7031	0.00284373	Egln1	PLS
chr7	45460482	45460483	0.977824	0.00286249	Ftl1	pELS
chr5	32135604	32135605	-0.498875	0.00286704	Fosl2	PLS
chr13	98316854	98316855	-0.488963	0.00286925	Btf3	PLS
chr9	122923358	122923359	-0.418497	0.00286996	Zfp105	pELS
chr14	30715833	30715834	-0.539681	0.00287886	Sfmbt1	PLS
chr3	9609224	9609225	-0.422531	0.00288522	Zfp704	pELS
chr18	61176725	61176726	-0.42643	0.00288989	Hmgxb3	pELS
chr17	84958485	84958486	-0.450757	0.00289574	Ppm1b	pELS
chr16	33251834	33251835	-0.384565	0.00290177	Snx4	pELS
chr16	36875275	36875276	-0.374034	0.00290494	Golgb1	PLS
chr9	110476860	110476861	-0.460262	0.00290567	Klhl18	PLS
chr15	102246399	102246400	0.395113	0.0029071	Rarg	PLS
chr13	94976499	94976500	-0.399479	0.00291156	Wdr41	PLS
chr19	6975096	6975097	-0.550363	0.0029311	Ppp1r14b	PLS
chr8	123041786	123041787	-0.524808	0.00294549	Ankrd11	pELS
chr1	119837270	119837271	-0.379658	0.0029706	Ptpn4	PLS
chr6	55038130	55038131	-0.365572	0.00297201	Gars	PLS
chr11	85235471	85235472	-0.632354	0.00299319	Appbp2os	pELS
chr11	69980935	69980936	-0.445123	0.00299991	Ctdnep1	PLS
chr17	47502152	47502153	-0.344618	0.00300418	Taf8	PLS
chr18	67775133	67775134	-0.54869	0.0030346	Seh1l	pELS
chr8	70864911	70864912	0.925417	0.00307304	Kcnn1	pELS
chr8	84687535	84687536	-0.638094	0.00307574	Nacc1	pELS
chr15	102246587	102246588	0.514991	0.0030906	Rarg	PLS
chr2	155133838	155133839	-0.581778	0.00309274	Itch	pELS
chr2	128818435	128818436	-0.378719	0.00309813	Tmem87b	pELS
chr8	120564280	120564281	0.935993	0.00309853	Gse1	dELS
chr14	70076486	70076487	0.750054	0.00312137	Egr3	pELS
chr12	85339050	85339051	-0.48194	0.00313681	Nek9	pELS
chr7	109960122	109960123	-0.523051	0.00315031	Dennd5a	pELS
chr5	92083437	92083438	-0.460884	0.0031585	G3bp2	PLS
chr16	20097692	20097693	-0.42569	0.00316142	Klhl24	PLS
chr12	8674715	8674716	-0.425327	0.00316594	Pum2	PLS
chr11	53299770	53299771	-0.447622	0.00317431	Hspa4	pELS
chr11	117780516	117780517	0.744518	0.00318576	Tmc6	PLS
chr13	43398504	43398505	-0.342177	0.00319493	Nol7	PLS
chr3	36000502	36000503	-0.409461	0.00319997	Mccc1	PLS
chr13	65112628	65112629	-0.44754	0.00322641	Mfsd14b	pELS
chr14	72709573	72709574	-0.610753	0.00322946	Fndc3a	pELS
chr4	139194043	139194044	0.491779	0.00323247	Capzb	PLS
chr4	26346781	26346782	-0.376219	0.00323939	Manea	PLS
chr11	69800228	69800229	0.85389	0.00325834	Fgf11	pELS
chr12	49376941	49376942	-0.979533	0.00326253	Gm34304	dELS
chr14	79587495	79587496	-0.473824	0.00329795	Sugt1	pELS
chr11	29131056	29131057	-0.478014	0.00330852	Pnpt1	pELS
chr13	30973779	30973780	-0.456954	0.00330902	Exoc2	pELS
chr18	67933909	67933910	-0.40479	0.00332272	Ldlrad4	pELS
chr1	178336450	178336451	-0.577147	0.00332656	Hnrnpu	pELS
chr2	180041846	180041847	-0.400823	0.00334109	Psma7	pELS
chr19	30030604	30030605	-0.423233	0.00334384	Uhrf2	PLS
chr3	56183605	56183606	-0.484305	0.00338495	Nbea	PLS
chr9	29802511	29802512	0.864652	0.0033877	Ntm	dELS
chr4	125085280	125085281	-0.355896	0.00339421	Meaf6	PLS
chr6	31565074	31565075	0.942671	0.0034009	Podxl	pELS
chr8	34146663	34146664	-0.40495	0.00342169	Leprotl1	pELS
chr11	119055648	119055649	1.01126	0.00343815	Cbx8	dELS
chr15	36282534	36282535	-0.395707	0.00347529	Rnf19a	pELS
chr8	60993521	60993522	-0.3772	0.00348444	Nek1	PLS
chr12	102705228	102705229	-0.516718	0.00348569	Itpk1	pELS
chr1	36557929	36557930	-0.370364	0.00349198	D430040D24Rik	pELS
chr18	6765320	6765321	-0.345848	0.00350195	Rab18	PLS
chr18	73573089	73573090	-0.55455	0.00350863	Mex3c	PLS
chr7	5061133	5061134	-0.665348	0.0035493	Gm45133	pELS
chr9	102643938	102643939	0.881106	0.00358221	Anapc13	dELS
chr16	32914647	32914648	-0.464945	0.00361063	Lrch3	pELS
chr7	123098210	123098211	0.731122	0.00361437	Tnrc6a	dELS
chr2	147013542	147013543	-0.406194	0.00361904	Xrn2	pELS
chr12	10391079	10391080	-0.348003	0.00361954	Rdh14	pELS
chr1	52597450	52597451	1.00973	0.00363253	Gm5527	dELS
chr10	79533198	79533199	0.741838	0.00363886	Plpp2	pELS
chr4	82506695	82506696	-0.611445	0.00365911	Nfib	pELS
chr14	87416443	87416444	-0.405894	0.00366027	Tdrd3	PLS
chr1	45925524	45925525	-0.426315	0.00366556	Slc40a1	PLS
chr13	106947759	106947760	-0.670182	0.00368626	Dimt1	pELS
chr6	6578507	6578508	-0.414013	0.00369473	Sem1	PLS
chr1	84839063	84839064	-0.510141	0.00371962	Trip12	pELS
chr1	91459634	91459635	-0.421521	0.00372856	Per2	PLS
chr11	121228485	121228486	0.520258	0.00373577	Cybc1	pELS
chr18	76242301	76242302	-0.414629	0.00374137	Smad2	pELS
chr2	92914992	92914993	0.753674	0.0037806	Syt13	PLS
chr7	109781464	109781465	0.442626	0.00378096	Nrip3	PLS
chr2	130295829	130295830	-0.607905	0.00378606	Ebf4	pELS
chr1	13373274	13373275	-0.465262	0.00379708	Ncoa2	pELS
chr8	128363268	128363269	0.894758	0.00383454	Nrp1	dELS
chr11	120237020	120237021	-0.46271	0.00384706	Bahcc1	pELS
chr6	42709950	42709951	-0.389735	0.00385314	Tcaf1	PLS
chr15	59633983	59633984	0.876928	0.00386969	Trib1	dELS
chr5	121545248	121545249	-0.416766	0.00387092	Mapkapk5	PLS
chr5	137601946	137601947	0.852546	0.00387415	Gm7285	pELS
chr10	100016134	100016135	-0.453275	0.0038857	Kitl	pELS
chr6	118455362	118455363	-0.370586	0.00391597	Zfp248	PLS
chr14	32202081	32202082	-0.392421	0.00391637	Timm23	PLS
chr2	18676491	18676492	-0.683862	0.00393636	Bmi1	pELS
chr4	129334840	129334841	-0.425476	0.00394045	Rbbp4	pELS
chr16	35872060	35872061	0.843742	0.00394823	Parp14	pELS
chr19	28011366	28011367	-0.468108	0.00394878	Rfx3	PLS
chr13	34875870	34875871	-0.405789	0.00396303	Prpf4b	pELS
chr17	10319215	10319216	-0.891923	0.00396319	Qk	PLS
chr3	106547428	106547429	-0.371474	0.003965	Cept1	PLS
chr7	28169853	28169854	-0.342448	0.00396932	Gm31024	PLS
chr2	14604368	14604369	-0.478315	0.00397021	Cacnb2	PLS
chr18	31634665	31634666	-0.389758	0.0039711	Sap130	pELS
chr18	46280710	46280711	-0.422031	0.00398828	Pggt1b	PLS
chr10	59969779	59969780	1.05052	0.00401799	Ddit4	dELS
chr17	65782829	65782830	-0.464222	0.00402507	Ppp4r1	pELS
chr9	83806322	83806323	-0.537826	0.0040319	Elovl4	PLS
chr10	25296983	25296984	-0.509947	0.00404681	Akap7	pELS
chr17	70990710	70990711	-0.371287	0.00407419	Myl12b	PLS
chr15	74721510	74721511	-0.4735	0.00407766	Them6	pELS
chr2	102449879	102449880	0.618227	0.00408279	Fjx1	dELS
chr13	55693222	55693223	-0.383007	0.00409564	B230219D22Rik	PLS
chr1	10040077	10040078	-0.46033	0.00410504	Cspp1	pELS
chr6	113624118	113624119	-0.512151	0.00412107	Vhl	PLS
chr4	83486576	83486577	-0.400077	0.00412797	Psip1	PLS
chr11	54523153	54523154	-0.341359	0.00413247	Rapgef6	pELS
chr6	57825182	57825183	-0.441551	0.00413858	Vopp1	PLS
chr10	128409347	128409348	0.384855	0.00414165	Nabp2	pELS
chr15	82147747	82147748	-0.369049	0.00414507	Srebf2	pELS
chr11	21370624	21370625	-0.339567	0.00415138	Ugp2	PLS
chr2	91182787	91182788	-0.436472	0.00415497	Madd	PLS
chr5	76304279	76304280	-0.470211	0.00417147	Clock	pELS
chr8	57487143	57487144	-0.351185	0.00417483	Sap30	pELS
chr8	77517965	77517966	-0.443523	0.0042169	Arhgap10	PLS
chr11	5444852	5444853	-0.557696	0.00422865	Znrf3	PLS
chr1	64737653	64737654	-0.463999	0.00423352	Fzd5	PLS
chr2	158028595	158028596	-0.640951	0.00424758	Tti1	PLS
chr2	29250657	29250658	0.802926	0.00425673	6530402F18Rik	dELS
chr1	56972281	56972282	-0.519097	0.0042748	9130024F11Rik	PLS
chrX	38564816	38564817	-0.599932	0.00427782	Cul4b	PLS
chr12	112976653	112976654	-0.386319	0.00428429	Btbd6	PLS
chr17	31657557	31657558	0.984012	0.00430399	U2af1	pELS
chr10	30802656	30802657	-0.368433	0.00438751	Ncoa7	pELS
chr5	88565095	88565096	-0.541057	0.00440385	Rufy3	PLS
chr11	116918667	116918668	0.605879	0.00441455	Mgat5b	PLS
chr11	113752039	113752040	0.444696	0.00441704	Cdc42ep4	PLS
chr5	105876693	105876694	-0.465851	0.00442224	Zfp326	pELS
chr16	4414522	4414523	0.749449	0.00442757	Adcy9	dELS
chr5	30806164	30806165	1.18789	0.00444872	Mapre3	CTCF-only
chr12	49391774	49391775	-0.635339	0.00445701	3110039M20Rik	pELS
chr8	71537168	71537169	0.823653	0.00446197	Bst2	pELS
chr1	160906953	160906954	-0.405162	0.00451248	Rc3h1	pELS
chr4	123664645	123664646	-0.46951	0.00452778	Macf1	pELS
chr11	98338984	98338985	-0.557712	0.00454099	Neurod2	dELS
chr7	140855812	140855813	0.497478	0.00455231	Bet1l	pELS
chr15	82963512	82963513	-0.828708	0.00456403	Tcf20	dELS
chr1	38129394	38129395	-0.54901	0.00457494	Rev1	pELS
chr3	108284534	108284535	-0.500774	0.00457594	Sort1	pELS
chr12	76838064	76838065	0.440744	0.00457612	Fntb	pELS
chr15	76948624	76948625	-0.399248	0.0046259	1110038F14Rik	PLS
chr10	93889453	93889454	-0.327977	0.00462598	Metap2	pELS
chr15	35371671	35371672	-0.408785	0.00463081	Vps13b	pELS
chr16	44724395	44724396	-0.333361	0.00463498	Nepro	PLS
chr6	17637235	17637236	-0.502297	0.00468368	Capza2	pELS
chr11	58938581	58938582	-0.442352	0.00468602	Rnf187	PLS
chr14	75845485	75845486	-0.506081	0.00471186	Tpt1	pELS
chr13	51101189	51101190	-0.660917	0.00473778	Spin1	pELS
chr1	157412825	157412826	-0.746371	0.0047418	Rasal2	PLS
chr10	80227163	80227164	0.509191	0.00474602	Pwwp3a	pELS
chr1	75479362	75479363	-0.454869	0.00476183	Chpf	PLS
chr2	85048860	85048861	-0.479599	0.00477455	Tnks1bp1	pELS
chr3	35754378	35754379	-0.531851	0.00477919	Atp11b	pELS
chr13	99344554	99344555	-0.34806	0.00478312	Ptcd2	PLS
chr4	140648649	140648650	-0.410524	0.00480256	Arhgef10l	PLS
chr18	39490547	39490548	-0.444459	0.00481051	Nr3c1	PLS
chr7	102223315	102223316	0.470592	0.00484389	Pgap2	pELS
chr15	43282591	43282592	-0.337108	0.00484694	Eif3e	PLS
chr9	66592462	66592463	-0.392106	0.00489839	Usp3	pELS
chr13	100786783	100786784	0.431259	0.00489865	Ccnb1	PLS
chr17	28698060	28698061	0.838125	0.00489874	Mapk14	dELS
chr2	18048022	18048023	-0.38378	0.00490842	Skida1	pELS
chr14	54360960	54360961	-0.363123	0.00495753	Oxa1l	PLS
chr10	25199396	25199397	-0.575685	0.00496268	Akap7	pELS
chr10	9900901	9900902	-0.504854	0.00496401	Stxbp5	PLS
chr19	56724154	56724155	0.479112	0.00498071	Adrb1	pELS
chr3	105451113	105451114	0.605225	0.00498476	Kcnd3os	pELS
chr16	4878361	4878362	0.69701	0.00500166	Ubald1	pELS
chr10	11281759	11281760	-0.545021	0.00500534	Fbxo30	PLS
chr7	109616345	109616346	0.39186	0.00501872	St5	PLS
chr18	4336789	4336790	0.827279	0.00503796	Map3k8	dELS
chr17	17404942	17404943	0.766565	0.00503975	Lix1	dELS
chr4	116597494	116597495	-0.364475	0.00506527	C530005A16Rik	PLS
chr9	87255226	87255227	-0.349967	0.00507202	Cep162	pELS
chr2	36102997	36102998	0.855146	0.00507617	Lhx6	pELS
chr4	56947107	56947108	-0.485407	0.00507745	Tmem245	pELS
chr3	75556382	75556383	-0.425778	0.00509383	Pdcd10	pELS
chr5	36530072	36530073	-0.462837	0.00510778	Tbc1d14	pELS
chr8	83900365	83900366	-0.555893	0.00511095	Adgrl1	pELS
chr12	80259743	80259744	-0.404936	0.00511617	Actn1	pELS
chr2	77280750	77280751	-0.619936	0.00512324	Sestd1	PLS
chr8	106059933	106059934	-0.437332	0.00512914	Nfatc3	pELS
chr3	136671561	136671562	-0.436838	0.00513787	Ppp3ca	pELS
chr2	164461134	164461135	-0.333822	0.005151	Sys1	pELS
chr9	21368425	21368426	-0.357008	0.00515947	Ilf3	pELS
chr3	52257958	52257959	0.649472	0.00515971	Foxo1	DNase-H3K4me3
chr4	129696668	129696669	-0.349015	0.0051715	Tmem39b	PLS
chr5	113992518	113992519	0.660734	0.00517219	Ssh1	pELS
chr1	43827464	43827465	-0.48905	0.0051822	Uxs1	pELS
chr15	93595509	93595510	-0.386999	0.00520491	Prickle1	pELS
chr2	117123020	117123021	-0.59567	0.00522748	Spred1	pELS
chr12	108836884	108836885	0.582555	0.00527325	Mir345	PLS
chr15	81745798	81745799	-0.354197	0.00528823	Rangap1	pELS
chr1	43827666	43827667	-0.390821	0.00529449	Uxs1	PLS
chr10	20312206	20312207	-0.36398	0.00529895	4933406P04Rik	PLS
chr10	13966379	13966380	-0.471339	0.00529941	Hivep2	PLS
chr6	50110555	50110556	-0.520499	0.00529967	Mpp6	PLS
chr17	23791127	23791128	0.635892	0.00531807	Srrm2	pELS
chr14	65262325	65262326	-0.407642	0.00533205	Fzd3	PLS
chr3	84270627	84270628	1.12312	0.00533284	Trim2	pELS
chr17	31057353	31057354	0.625376	0.00534045	Abcg1	pELS
chr19	29251653	29251654	-0.856588	0.00534353	Jak2	PLS
chr1	56972361	56972362	-0.410624	0.00534611	9130024F11Rik	PLS
chr1	25830378	25830379	-0.757969	0.00537429	Gm9884	pELS
chr3	57847715	57847716	-0.642047	0.00538645	Pfn2	pELS
chr7	35647271	35647272	-0.371931	0.00541797	Pdcd5	PLS
chr4	40773213	40773214	1.01939	0.00541883	Gm12396	dELS
chr14	52014610	52014611	-0.613052	0.00543356	Zfp219	PLS
chr6	113625275	113625276	0.708255	0.00544912	Vhl	pELS
chr7	45654818	45654819	0.852776	0.00545073	Mamstr	dELS
chr1	153332671	153332672	-0.430147	0.00546245	Lamc1	PLS
chr7	99381653	99381654	0.340614	0.00546631	Gdpd5	pELS
chr15	79074983	79074984	0.483538	0.00547586	Eif3l	PLS
chr16	8738403	8738404	-0.529132	0.00551187	Usp7	PLS
chr17	34039133	34039134	0.924004	0.00551338	Col11a2	pELS
chr3	41082722	41082723	-0.442987	0.00551462	Pgrmc2	pELS
chr4	139193229	139193230	-0.401942	0.00553058	Capzb	pELS
chr12	49385265	49385266	-0.606407	0.00553127	Gm43517	PLS
chr8	40511216	40511217	-0.373194	0.00554767	Cnot7	PLS
chr10	67096816	67096817	-0.560578	0.00556064	Reep3	PLS
chr3	157947575	157947576	-0.406463	0.0055822	Ankrd13c	PLS
chr10	29361667	29361668	-0.446537	0.0055911	Rnf146	pELS
chr2	181581880	181581881	-0.350828	0.00559259	Uckl1	PLS
chr6	55038293	55038294	-0.363388	0.00560698	Gars	pELS
chr7	19095606	19095607	0.772484	0.00563973	Six5	pELS
chr3	88716980	88716981	-0.370186	0.00565644	Rit1	PLS
chr9	109095535	109095536	-0.520205	0.00565883	Plxnb1	pELS
chr16	4077684	4077685	-0.304498	0.00566099	Trap1	PLS
chr17	64603340	64603341	0.774728	0.00569193	Man2a1	dELS
chr6	71494157	71494158	-0.395961	0.00569294	Rnf103	PLS
chr7	16895104	16895105	0.777269	0.0056981	Gng8	dELS
chr19	36833653	36833654	0.57636	0.00570325	Tnks2	pELS
chr2	29125145	29125146	-0.430878	0.0057048	Setx	PLS
chr9	108490835	108490836	-0.503223	0.00570701	Usp19	PLS
chr2	167932135	167932136	-0.479572	0.00572896	Ptpn1	PLS
chr3	51484257	51484258	-0.504819	0.00573168	Rab33b	PLS
chr18	37970144	37970145	0.563125	0.0057802	Fchsd1	pELS
chr3	122730355	122730356	-0.590052	0.00578485	Pde5a	pELS
chr1	89454968	89454969	-0.367685	0.00582815	Agap1	PLS
chrX	158043326	158043327	-0.822862	0.00584014	Cnksr2	PLS
chr1	13373563	13373564	-0.422971	0.00584417	Ncoa2	pELS
chr6	33059942	33059943	-0.452801	0.00584886	Chchd3	pELS
chr13	92844891	92844892	-0.311592	0.00587333	Mtx3	PLS
chr11	116412725	116412726	-0.496067	0.0058785	Rnf157	pELS
chr16	97851428	97851429	-0.297317	0.00588787	Prdm15	PLS
chr1	182409627	182409628	-0.401726	0.00588973	Trp53bp2	pELS
chr5	103911097	103911098	-0.390084	0.00594212	Klhl8	PLS
chr8	25784933	25784934	-0.441073	0.00594641	Bag4	pELS
chr6	128035725	128035726	-0.477674	0.00594995	Tspan9	dELS
chr4	45591598	45591599	0.891589	0.00596043	Gm12411	dELS
chr1	185204401	185204402	-0.395791	0.00596713	Rab3gap2	pELS
chr2	32538675	32538676	0.648819	0.00598096	Fam102a	dELS
chr9	75037990	75037991	-0.418068	0.00600044	Arpp19	PLS
chr1	138619628	138619629	-0.418186	0.00601786	Nek7	PLS
chr4	3939376	3939377	-0.452295	0.0060437	Chchd7	pELS
chr13	12461679	12461680	0.348537	0.00604685	Lgals8	PLS
chr10	93161262	93161263	-0.493714	0.00606539	Cdk17	pELS
chr7	126862549	126862550	-0.52879	0.00607007	Ino80e	pELS
chr4	62700719	62700720	0.86062	0.00610092	Rgs3	dELS
chr2	25608327	25608328	-0.33345	0.00610308	Rabl6	PLS
chr13	24831939	24831940	-0.367552	0.00611437	Tdp2	pELS
chr7	3330501	3330502	0.86382	0.00612758	Prkcg	CTCF-only
chr11	100623033	100623034	-0.366309	0.00616459	Nkiras2	PLS
chr2	75703657	75703658	-0.470823	0.00617008	Nfe2l2	pELS
chr4	151862327	151862328	-0.371633	0.00619547	Camta1	pELS
chr9	54864049	54864050	-0.309674	0.00621475	Ireb2	pELS
chr16	32247356	32247357	-0.465084	0.00624476	Wdr53	PLS
chr11	98149793	98149794	-0.560483	0.00625456	Fbxl20	PLS
chr3	108444883	108444884	-0.348454	0.00626591	Sars	pELS
chr14	79487079	79487080	0.876295	0.00627612	Wbp4	dELS
chr2	11602726	11602727	-0.412598	0.00628823	Rbm17	pELS
chr1	134494797	134494798	-0.399458	0.00631861	Rabif	PLS
chr7	80688778	80688779	-0.418428	0.00633166	Crtc3	PLS
chr11	58168080	58168081	0.418409	0.00633421	Gemin5	pELS
chr11	75193964	75193965	-0.475313	0.00635051	Rtn4rl1	pELS
chr9	119052912	119052913	0.86547	0.0063631	Vill	PLS
chr8	25201439	25201440	-0.471791	0.00637127	Tacc1	PLS
chr1	161251388	161251389	-0.574425	0.00639277	Prdx6	PLS
chr18	14682281	14682282	-0.327631	0.00639355	Ss18	pELS
chr6	54592919	54592920	0.401442	0.00639997	Fkbp14	pELS
chr8	72723406	72723407	-0.32761	0.00643548	Sin3b	PLS
chr13	41250157	41250158	-0.467291	0.00645375	Smim13	pELS
chr1	191025875	191025876	-0.336138	0.00646126	Flvcr1	pELS
chr1	138619458	138619459	-0.418614	0.00648218	Nek7	pELS
chr11	86355381	86355382	0.89598	0.00649358	Med13	dELS
chr10	111506510	111506511	-0.601433	0.00650482	Phlda1	PLS
chr17	83861761	83861762	-0.351558	0.0065065	C430042M11Rik	dELS
chr11	77467399	77467400	0.727066	0.00650753	Coro6	DNase-H3K4me3
chr19	5118197	5118198	-0.341081	0.00651769	Klc2	PLS
chr7	114254410	114254411	-0.355868	0.00652576	Copb1	pELS
chr5	144768627	144768628	-0.382623	0.00653317	Trrap	pELS
chr2	145167850	145167851	-0.498569	0.00654172	Slc24a3	PLS
chr4	133011616	133011617	-0.327948	0.00655297	Ahdc1	PLS
chr2	60881227	60881228	-0.506858	0.00655645	Rbms1	pELS
chr2	35622508	35622509	0.723726	0.00656635	Dab2ip	pELS
chr11	90252256	90252257	0.98037	0.00657376	Mmd	dELS
chr9	22468226	22468227	-0.394099	0.00657932	Rp9	PLS
chr16	13256772	13256773	-0.545571	0.00659789	Mrtfb	pELS
chr3	89090195	89090196	0.388103	0.00660126	Rusc1	PLS
chr7	118243244	118243245	-0.393067	0.00660987	Smg1	pELS
chr10	26375477	26375478	-0.556093	0.00661975	L3mbtl3	pELS
chr5	3928578	3928579	-0.387337	0.0066349	Akap9	pELS
chr11	60878476	60878477	-0.458626	0.00663722	Tmem11	pELS
chr9	121297640	121297641	-0.429426	0.00666645	Trak1	PLS
chr17	27555895	27555896	0.885397	0.00666783	Hmga1	pELS
chr5	86172894	86172895	-0.69272	0.00669299	Uba6	PLS
chr18	14682661	14682662	-0.364122	0.00669481	Ss18	PLS
chr16	44173522	44173523	-0.450068	0.00669908	Usf3	PLS
chr3	116007269	116007270	-0.414208	0.00674076	Slc30a7	PLS
chr10	53751131	53751132	-0.670799	0.00675553	Fam184a	PLS
chr14	45318747	45318748	-0.367539	0.00676543	Ero1l	PLS
chr8	83901196	83901197	-0.556341	0.00676938	Adgrl1	pELS
chr10	26375325	26375326	-0.702384	0.00676989	L3mbtl3	PLS
chr13	13954650	13954651	-0.376467	0.0068602	B3galnt2	PLS
chr5	115157060	115157061	0.596218	0.00686614	Mlec	pELS
chr11	43682795	43682796	-0.439853	0.00687049	Pwwp2a	pELS
chr5	66968093	66968094	0.807386	0.00687171	Limch1	pELS
chr16	58522842	58522843	-0.323236	0.00688664	St3gal6	pELS
chr15	95528090	95528091	-0.669905	0.00688875	Nell2	pELS
chr13	92354853	92354854	-0.3157	0.00689147	Dhfr	PLS
chr3	53463903	53463904	-0.359254	0.00689868	Proser1	pELS
chr19	4302942	4302943	0.856456	0.0069022	Grk2	dELS
chr2	32395718	32395719	-0.345483	0.0069323	Ptges2	pELS
chr4	128806334	128806335	-0.546573	0.00697366	Zfp362	PLS
chr17	80061431	80061432	-0.418027	0.00698604	Hnrnpll	pELS
chr7	102268070	102268071	-0.399533	0.00700039	Stim1	PLS
chr13	54574892	54574893	0.433935	0.0070448	Arl10	PLS
chr17	8802939	8802940	0.644713	0.0070544	Pde10a	pELS
chr18	34954065	34954066	-0.382757	0.00706223	Hspa9	pELS
chr4	62700660	62700661	0.805819	0.00706965	Rgs3	dELS
chr12	76370471	76370472	-0.436752	0.00707141	Zbtb1	pELS
chr19	41831452	41831453	0.698166	0.00707777	Frat1	pELS
chr17	83514180	83514181	-0.366259	0.00709803	Cox7a2l	pELS
chr4	97772839	97772840	-0.708578	0.00712788	Nfia	dELS
chr10	120979536	120979537	-0.472079	0.00713346	Lemd3	PLS
chr12	87147301	87147302	-0.36022	0.00719633	Gstz1	PLS
chr1	86358741	86358742	-0.584437	0.00719767	Ncl	pELS
chr3	69317232	69317233	-0.46787	0.00720675	Ppm1l	pELS
chr6	56832064	56832065	-0.456496	0.00720842	Fkbp9	PLS
chr13	107022026	107022027	-0.517659	0.0072364	Kif2a	PLS
chr7	24300077	24300078	0.634248	0.00724221	Zfp61	pELS
chr4	135856485	135856486	-0.393037	0.0072511	Srsf10	pELS
chr6	120531173	120531174	-0.381064	0.00725463	Hdhd5	PLS
chr10	99263455	99263456	-0.424203	0.00725559	Dusp6	PLS
chr9	98955595	98955596	0.568572	0.00727408	Foxl2os	pELS
chr13	100744499	100744500	-0.352193	0.00728561	Mrps36	PLS
chr6	58640416	58640417	-0.409031	0.00730408	Abcg2	PLS
chr4	128727920	128727921	-0.380248	0.00734715	Phc2	pELS
chr2	59160987	59160988	-0.411113	0.00736129	Pkp4	PLS
chr1	135369105	135369106	0.646545	0.00737614	Shisa4	dELS
chr15	44619440	44619441	-0.436749	0.00740744	Ebag9	PLS
chr17	46636961	46636962	0.927956	0.00741459	Ptk7	dELS
chr2	93976652	93976653	0.406096	0.00743943	Alkbh3os1	dELS
chr7	109083186	109083187	-0.386351	0.00745085	Ric3	PLS
chr9	121297847	121297848	-0.385622	0.00745848	Trak1	pELS
chr17	35089383	35089384	-0.338363	0.00745915	Abhd16a	PLS
chr12	69184495	69184496	-0.392599	0.00745974	Mgat2	pELS
chr1	153487532	153487533	-0.343504	0.00747027	Dhx9	PLS
chr1	89070767	89070768	0.339128	0.00748333	Sh3bp4	pELS
chr16	11176035	11176036	-0.381074	0.00749144	Zc3h7a	pELS
chr12	16588777	16588778	0.462898	0.00749252	Lpin1	pELS
chr2	180710262	180710263	-0.417286	0.00751038	Dido1	PLS
chr8	94036599	94036600	-0.476359	0.00751775	Nudt21	pELS
chr2	138256900	138256901	-0.432093	0.00752911	Btbd3	pELS
chr5	91962596	91962597	-0.376122	0.00753153	Thap6	PLS
chr2	105016933	105016934	-0.352383	0.00753996	Eif3m	PLS
chr10	26374301	26374302	-0.554647	0.00758381	L3mbtl3	pELS
chr5	33629507	33629508	-0.449494	0.00759009	Fam53a	PLS
chr16	18777541	18777542	0.705582	0.00759746	Cldn5	pELS
chr1	111864800	111864801	-0.348217	0.00761694	Dsel	PLS
chr10	81176962	81176963	-0.372364	0.00761797	Eef2	pELS
chr12	69682112	69682113	-0.593769	0.00761804	Sos2	pELS
chr1	52500338	52500339	-0.548684	0.00761923	Nab1	PLS
chr1	40681302	40681303	-0.480932	0.00763127	Slc9a2	pELS
chr12	108702597	108702598	0.799835	0.00763871	Degs2	PLS
chr15	102073809	102073810	-0.925342	0.00765054	Eif4b	PLS
chr13	69534233	69534234	-0.785342	0.00766432	Tent4a	pELS
chr2	6323238	6323239	-0.497541	0.0076869	Usp6nl	pELS
chr17	47521904	47521905	0.6957	0.00768825	Ccnd3	dELS
chr11	98002925	98002926	0.90079	0.00769166	Arl5c	dELS
chr19	53141957	53141958	-0.409106	0.00769212	Add3	pELS
chr10	78244857	78244858	-0.329821	0.00769524	Trappc10	PLS
chr18	84087769	84087770	-0.389345	0.0077373	Tshz1	pELS
chr8	39005691	39005692	-0.395316	0.00775895	Tusc3	PLS
chr9	108826312	108826313	-0.799836	0.00775997	Celsr3	PLS
chr10	58447352	58447353	-0.351738	0.00777123	Ranbp2	pELS
chr9	108785652	108785653	0.600838	0.00777566	Ip6k2	pELS
chr12	16811274	16811275	-0.360098	0.00778844	E2f6	pELS
chr11	43426111	43426112	-0.334833	0.00784494	Pttg1	PLS
chr7	141949101	141949102	0.569423	0.00784676	Gm20501	pELS
chr17	34837525	34837526	0.438483	0.00787765	Dxo	PLS
chr4	8536179	8536180	-0.442106	0.00787933	Rab2a	pELS
chr6	122486540	122486541	-0.625821	0.00788577	Rimklb	PLS
chr19	30030807	30030808	-0.475305	0.00789486	Uhrf2	pELS
chr11	20445389	20445390	0.715422	0.00790556	Gm12034	DNase-H3K4me3
chr5	115632085	115632086	-0.492765	0.00791263	1110006O24Rik	PLS
chr13	44733882	44733883	-0.431454	0.0079217	Jarid2	dELS
chr2	152724208	152724209	0.733536	0.00794261	Id1	dELS
chr15	11036242	11036243	0.860206	0.00795366	Rxfp3	DNase-H3K4me3
chr10	26374228	26374229	-0.531624	0.00795849	L3mbtl3	pELS
chr17	56141976	56141977	0.455433	0.00798572	Sema6b	pELS
chr2	65567408	65567409	-0.81512	0.0079912	Scn3a	PLS
chr11	72607381	72607382	-0.459344	0.00801285	Ube2g1	PLS
chr7	12780634	12780635	-0.489437	0.00803292	Zscan18	PLS
chr2	112239508	112239509	-0.328105	0.00803878	Lpcat4	PLS
chr11	120950669	120950670	0.711313	0.00805984	Slc16a3	pELS
chr12	49385394	49385395	-0.601091	0.00806183	Gm43517	PLS
chr3	69126969	69126970	-0.421244	0.00809392	Kpna4	PLS
chr5	65537408	65537409	-0.408433	0.00810329	Smim14	PLS
chr15	93398195	93398196	-0.43192	0.00811133	Zcrb1	PLS
chr3	88150978	88150979	0.796995	0.00811437	Mef2d	dELS
chr4	128925010	128925011	0.434619	0.00811877	Gm15904	dELS
chr16	85173005	85173006	-0.341662	0.00812357	App	pELS
chr2	28525733	28525734	0.938278	0.00813175	Ralgds	dELS
chr14	121062471	121062472	0.794691	0.00814968	Farp1	dELS
chr16	91547369	91547370	-0.395341	0.00818474	Ifngr2	pELS
chr1	195131248	195131249	-0.352944	0.00819071	Cr1l	PLS
chr12	69681940	69681941	-0.513238	0.00820192	Sos2	PLS
chr2	166151847	166151848	0.771143	0.00822373	Sulf2	dELS
chr2	18689814	18689815	0.567542	0.00822909	Spag6	dELS
chr19	14597213	14597214	-0.431477	0.00823375	Tle4	pELS
chr5	149031573	149031574	0.402285	0.00826545	Gm15411	dELS
chr6	40436012	40436013	-0.339698	0.00828143	E330009J07Rik	PLS
chr8	107096278	107096279	-0.376878	0.00831334	Mir7075	PLS
chr19	53360341	53360342	0.673248	0.0083519	Mxi1	dELS
chr2	32236768	32236769	-0.371785	0.0083601	Pomt1	pELS
chr19	24477690	24477691	-0.356323	0.00837423	Fam122a	PLS
chrX	159627959	159627960	-0.476609	0.0083764	Sh3kbp1	pELS
chr5	25223004	25223005	-0.356155	0.00840886	Galnt11	PLS
chr11	116843812	116843813	-0.37122	0.00842053	Mettl23	pELS
chr12	86884483	86884484	-0.430932	0.00842682	Irf2bpl	pELS
chr1	52500117	52500118	-0.476721	0.00852089	Nab1	pELS
chr2	18065165	18065166	-0.44076	0.00853805	Mllt10	pELS
chr8	83698020	83698021	0.474515	0.00854486	Pkn1	pELS
chr11	30268455	30268456	-0.433351	0.00856242	Sptbn1	PLS
chr16	13109722	13109723	-0.506531	0.00857747	Ercc4	PLS
chr14	64652614	64652615	-0.413609	0.00858303	Kif13b	PLS
chr3	96219054	96219055	0.749482	0.008625	Bola1	pELS
chr2	170319262	170319263	0.56908	0.00862788	Bcas1	dELS
chr12	11455949	11455950	0.529103	0.00864837	Rad51ap2	PLS
chr16	44558740	44558741	-0.324716	0.00865002	Boc	pELS
chr9	90270686	90270687	-0.464362	0.00866196	Tbc1d2b	PLS
chr6	114874096	114874097	0.712174	0.00866848	Vgll4	dELS
chr9	108095077	108095078	0.482745	0.00867419	Apeh	pELS
chr3	97227159	97227160	-0.50738	0.00870064	Bcl9	pELS
chr18	80255706	80255707	0.42686	0.00872586	Pqlc1	PLS
chr7	63925606	63925607	0.841717	0.00872827	Klf13	pELS
chr3	8667792	8667793	-0.382022	0.00872904	Hey1	pELS
chr17	75551567	75551568	-0.351704	0.0087294	Fam98a	pELS
chr17	4996399	4996400	-0.37907	0.0087584	Arid1b	PLS
chr2	26236893	26236894	0.504265	0.0087809	Qsox2	pELS
chr10	121365218	121365219	-0.43671	0.00879868	Gns	PLS
chr4	106805206	106805207	0.878472	0.00880236	Acot11	PLS
chr17	24529487	24529488	0.800967	0.00884067	Rab26	pELS
chr5	8056450	8056451	-0.403569	0.00884265	Sri	PLS
chr11	97744435	97744436	-0.440308	0.00884892	Pip4k2b	pELS
chr15	93398038	93398039	-0.406488	0.00885136	Zcrb1	pELS
chr16	26581533	26581534	-0.423256	0.00885461	Il1rap	PLS
chr2	144333254	144333255	0.71739	0.00886431	Ovol2	DNase-H3K4me3
chr16	17132614	17132615	-0.456702	0.00887647	Sdf2l1	PLS
chr13	64312633	64312634	-0.493054	0.00888761	Prxl2c	PLS
chr8	84798670	84798671	0.693439	0.00890882	Nfix	pELS
chr11	117265900	117265901	0.720623	0.00891663	Sept9	pELS
chr15	73185152	73185153	-0.416443	0.00892303	Ago2	PLS
chr6	115993581	115993582	0.724563	0.0089331	Plxnd1	pELS
chr14	61599655	61599656	-0.322112	0.00895142	Trim13	PLS
chr2	130840018	130840019	-0.346472	0.00895613	4930402H24Rik	PLS
chr10	61146391	61146392	-0.36706	0.00895914	Sgpl1	pELS
chr16	4213509	4213510	-0.459701	0.00897322	Crebbp	PLS
chr7	3302299	3302300	0.619252	0.00899287	Prkcg	pELS
chr3	138742562	138742563	-0.480126	0.0089991	Tspan5	pELS
chr9	20521087	20521088	-0.41299	0.00901261	Zfp266	pELS
chr1	195092511	195092512	0.616387	0.00902111	Cd46	pELS
chr4	119492781	119492782	0.409238	0.00902504	Rimkla	PLS
chr10	80798120	80798121	-0.440978	0.00903309	Plekhj1	PLS
chr6	38354407	38354408	-0.406295	0.00904829	Zc3hav1	PLS
chr11	120305847	120305848	0.77443	0.00908443	Bahcc1	dELS
chr12	100520729	100520730	-0.479434	0.00909263	Ttc7b	PLS
chr11	120237208	120237209	-0.479641	0.00909325	Bahcc1	pELS
chr3	121815351	121815352	-0.394956	0.00909507	Abcd3	PLS
chr1	30949193	30949194	-0.380431	0.00909939	Ptp4a1	pELS
chr1	87853408	87853409	-0.405561	0.00910244	Dgkd	PLS
chr11	95414077	95414078	-0.864211	0.00911226	Spop	PLS
chr10	45578002	45578003	-0.393802	0.00912782	Hace1	pELS
chr11	87760308	87760309	0.664967	0.00913512	Tspoap1	PLS
chr2	128126146	128126147	-0.34551	0.00916615	Bcl2l11	PLS
chr7	34389170	34389171	-0.380336	0.0091695	Lsm14a	pELS
chr10	41810087	41810088	-0.403583	0.00917251	Sesn1	PLS
chr2	18064409	18064410	-0.473772	0.00917651	Mllt10	PLS
chr11	4986705	4986706	0.637439	0.0091787	Ap1b1	PLS
chr4	131921019	131921020	0.539729	0.00918259	Tmem200b	pELS
chr6	100833996	100833997	-0.382845	0.00918582	Ppp4r2	pELS
chr12	64918211	64918212	-0.518601	0.00918713	Gm527	PLS
chr4	140700408	140700409	0.778732	0.0091951	Rcc2	PLS
chr13	54687695	54687696	-0.504582	0.00920058	Rnf44	PLS
chr5	104459683	104459684	-0.37306	0.00920109	Pkd2	PLS
chr3	87947664	87947665	0.824677	0.00922848	Crabp2	pELS
chr12	111377184	111377185	-0.332817	0.00924244	Cdc42bpb	pELS
chr3	133310509	133310510	-0.478795	0.00925093	Ppa2	pELS
chr6	8209237	8209238	-0.633561	0.00928641	Mios	PLS
chr3	59006753	59006754	-0.419555	0.00931746	Med12l	PLS
chr13	85288796	85288797	-0.455215	0.00932205	Rasa1	pELS
chr11	32643585	32643586	0.387693	0.00933935	Fbxw11	pELS
chr6	47454142	47454143	-0.484417	0.00934745	Cul1	PLS
chr5	88587073	88587074	0.824552	0.00936723	Rufy3	dELS
chr2	73273867	73273868	-0.949806	0.00937984	Sp9	pELS
chrX	12080140	12080141	-0.549193	0.00937991	Bcor	pELS
chr14	76414574	76414575	-0.569559	0.00938498	Tsc22d1	pELS
chr9	45798621	45798622	0.938706	0.00941643	2610028D06Rik	pELS
chr16	33062443	33062444	-0.805097	0.00941817	Lmln	PLS
chr7	65370923	65370924	-0.555222	0.00942125	Tjp1	PLS
chr8	84786684	84786685	0.771298	0.0094311	Nfix	dELS
chr12	113186025	113186026	-0.399042	0.00944865	Tmem121	PLS
chr9	8134342	8134343	-0.45208	0.00948026	Cep126	PLS
chr4	93335531	93335532	-0.416025	0.00949622	Tusc1	PLS
chr13	113614214	113614215	-0.600005	0.00950642	Snx18	dELS
chr14	18270675	18270676	-0.318915	0.00951447	Rpl15	PLS
chr14	29968535	29968536	-0.379749	0.00957268	Selenok	pELS
chr12	33303083	33303084	-0.431556	0.00957607	Atxn7l1	pELS
chr2	119237547	119237548	0.792794	0.00960375	Spint1	PLS
chr10	52417994	52417995	-0.428911	0.00960569	Nus1	pELS
chr4	33031604	33031605	-0.388461	0.00961756	4933421O10Rik	PLS
chr11	98751274	98751275	0.57316	0.00962341	Thra	dELS
chr9	106885145	106885146	0.710211	0.00962396	Rbm15b	dELS
chr5	130222472	130222473	-0.374383	0.009625	Tmem248	PLS
chr9	64253211	64253212	-0.363899	0.00963272	Map2k1	pELS
chr1	57775433	57775434	-0.462004	0.00963396	Spats2l	pELS
chr1	9798045	9798046	-0.440176	0.00963416	Sgk3	PLS
chr15	79442439	79442440	0.669545	0.00964804	Csnk1e	pELS
chrX	75578088	75578089	-0.50695	0.0096994	Rab39b	PLS
chr13	62785498	62785499	-0.393433	0.00970428	Gm5141	pELS
chr1	171150462	171150463	-0.326506	0.0097149	Sdhc	PLS
chr1	4785591	4785592	-0.339094	0.00972935	Mrpl15	PLS
chrX	20663396	20663397	-0.490818	0.00974019	Uba1	pELS
chr3	133544529	133544530	-0.586723	0.00976778	Tet2	PLS
chr5	146833271	146833272	-0.302089	0.00976809	Rpl21	PLS
chr12	69986982	69986983	-0.441987	0.00977714	Sav1	PLS
chr13	98317174	98317175	-0.323375	0.00978897	Btf3	PLS
chr10	79921234	79921235	0.946012	0.00979775	R3hdm4	DNase-H3K4me3
chr6	83166065	83166066	-0.359317	0.00980166	Dctn1	PLS
chr10	75834563	75834564	0.506903	0.00980279	Gstt2	PLS
chr18	75018802	75018803	-0.33756	0.00981241	Dym	PLS
chr15	30172673	30172674	-0.593806	0.00981762	Ctnnd2	PLS
chr19	37265803	37265804	0.788633	0.00982104	Ide	DNase-H3K4me3
chr4	40723210	40723211	-0.353251	0.0098339	Dnaja1	pELS
chr16	58523463	58523464	-0.324114	0.00984541	St3gal6	PLS
chr12	84317434	84317435	-0.319335	0.00984607	Zfp410	pELS
chr2	154407795	154407796	-0.438087	0.00986365	Snta1	pELS
chr11	6417268	6417269	0.606543	0.00987061	Ppia	pELS
chr10	53597550	53597551	-0.434522	0.00988016	Asf1a	pELS
chr11	115367596	115367597	-0.411483	0.00988257	Hid1	PLS
chr6	11926544	11926545	-0.319784	0.00988312	Phf14	pELS
chr8	11313148	11313149	-0.367187	0.00989953	Col4a1	pELS
chr12	112809061	112809062	-0.309165	0.00990413	Clba1	PLS
chr2	58566748	58566749	-0.463176	0.00990888	Acvr1	PLS
chr1	13589332	13589333	-0.439279	0.00991398	Tram1	pELS
chr11	5787752	5787753	-0.703897	0.00993424	Dbnl	pELS
chr12	32820456	32820457	-0.660049	0.0099638	Nampt	PLS
chr13	43191897	43191898	0.729759	0.00997904	Tbc1d7	dELS
chr4	11076080	11076081	-0.288412	0.00999044	Ndufaf6	PLS
chr10	96620219	96620220	-0.533169	0.00999715	Btg1	dELS
chr3	84040017	84040018	-0.397494	0.0100217	Tmem131l	PLS
chr3	107760105	107760106	-0.381546	0.0100322	Csf1	PLS
chr9	56160934	56160935	-0.323278	0.010039	Tspan3	PLS
chr7	13024982	13024983	-0.385655	0.0100464	Trim28	pELS
chr8	57651910	57651911	-0.414271	0.0100544	AW046200	pELS
chr16	97922471	97922472	-0.294502	0.0100763	C2cd2	PLS
chr11	75656781	75656782	0.711647	0.0100866	Myo1c	pELS
chr6	113343837	113343838	-0.332744	0.010102	Camk1	PLS
chr2	156717390	156717391	0.835385	0.0101144	Dlgap4	dELS
chr19	37208184	37208185	-0.498697	0.0101585	Cpeb3	pELS
chr3	158031638	158031639	-0.37971	0.0101606	Srsf11	PLS
chr11	8468557	8468558	-0.447497	0.0101672	Tns3	dELS
chr15	12118535	12118536	-0.511767	0.0101876	Zfr	pELS
chr11	101626808	101626809	0.657812	0.0101978	Rdm1	pELS
chr1	59913092	59913093	-0.407557	0.0102109	Fam117b	PLS
chr7	127777213	127777214	-0.327582	0.010221	Setd1a	pELS
chr17	36837467	36837468	0.3476	0.0102288	Trim26	pELS
chr5	130171932	130171933	-0.329876	0.0102357	Rabgef1	PLS
chr15	98895889	98895890	0.686048	0.0102877	Rhebl1	dELS
chr18	53862719	53862720	-0.524137	0.0103079	Csnk1g3	pELS
chr15	66577884	66577885	-0.315162	0.0103127	Phf20l1	pELS
chr19	23141522	23141523	-0.42393	0.010325	Klf9	pELS
chr7	80401219	80401220	0.698783	0.0103265	Furin	pELS
chr1	160792817	160792818	-0.511364	0.0103348	Rabgap1l	PLS
chr1	119837004	119837005	-0.389688	0.0103409	Ptpn4	PLS
chr4	12906938	12906939	-0.327805	0.0103505	Triqk	PLS
chr1	153901739	153901740	0.642409	0.0103531	Glul	pELS
chr17	56256463	56256464	-0.478882	0.0103628	Fem1a	pELS
chr14	66867727	66867728	-0.339435	0.0103918	Dpysl2	pELS
chr12	76370865	76370866	-0.415937	0.0104154	Zbtb1	pELS
chr10	87493352	87493353	-0.574881	0.0104833	Ascl1	pELS
chr19	41848264	41848265	0.308167	0.0105147	Frat2	PLS
chr19	6364399	6364400	-0.50111	0.0105178	Sf1	pELS
chr16	38730094	38730095	0.680082	0.0105395	B4galt4	dELS
chr7	100121226	100121227	-0.471152	0.0105443	Pold3	pELS
chr8	8690184	8690185	-0.481146	0.0105448	Arglu1	PLS
chr11	117598994	117598995	0.469609	0.010555	2900041M22Rik	dELS
chr16	77422889	77422890	0.625385	0.0105703	9430053O09Rik	pELS
chr2	31690647	31690648	0.822928	0.0105705	Abl1	DNase-H3K4me3
chr2	68471567	68471568	-0.429468	0.0105959	Stk39	pELS
chr15	99224611	99224612	0.626755	0.0106016	Kcnh3	pELS
chr10	81643253	81643254	0.343051	0.0106171	Ankrd24	dELS
chr2	20520476	20520477	0.741854	0.0106234	Etl4	pELS
chrX	44790207	44790208	-0.711964	0.010654	Dcaf12l1	PLS
chr17	32808980	32808981	-0.709353	0.0106671	Zfp811	pELS
chr8	9977871	9977872	-0.3873	0.010688	Lig4	PLS
chr18	35652837	35652838	0.465958	0.0106913	Prob1	DNase-H3K4me3
chr3	62506864	62506865	-0.270091	0.0107198	Dhx36	pELS
chr5	69592145	69592146	-0.304464	0.0107565	Gnpda2	PLS
chr7	27446644	27446645	-0.556256	0.010768	Sptbn4	PLS
chr7	6363448	6363449	-0.30921	0.0107688	Zfp78	PLS
chr2	91730485	91730486	-0.389452	0.0107781	Ambra1	pELS
chr6	57825004	57825005	-0.41225	0.0108109	Vopp1	PLS
chr19	56548590	56548591	-0.360179	0.010813	Nhlrc2	pELS
chr3	104638341	104638342	-0.382735	0.0108332	Slc16a1	pELS
chr16	94371506	94371507	-0.376721	0.0108356	Pigp	pELS
chr2	118745265	118745266	0.614633	0.0108557	Inafm2	pELS
chr8	78508586	78508587	-0.368638	0.0108656	Rbmxl1	pELS
chr10	81426481	81426482	-0.517781	0.0109016	Nfic	pELS
chr8	95175989	95175990	0.859735	0.0109127	Kifc3	dELS
chr9	106454715	106454716	0.492399	0.0109176	Pcbp4	pELS
chr5	142813324	142813325	0.490502	0.0109283	Tnrc18	dELS
chr10	127091691	127091692	0.920251	0.0109314	Agap2	dELS
chr2	180043284	180043285	-0.348004	0.0109533	Ss18l1	pELS
chr4	129695978	129695979	0.723183	0.0109612	Tmem39b	pELS
chr18	74778651	74778652	-0.33499	0.0109617	Gm23119	PLS
chr11	32324693	32324694	0.616281	0.010986	Sh3pxd2b	DNase-H3K4me3
chr7	30588259	30588260	-0.288054	0.0109957	Kmt2b	pELS
chr1	10038068	10038069	-0.395209	0.0110239	Cops5	PLS
chr11	74896511	74896512	-0.395253	0.011034	Sgsm2	pELS
chr1	58973921	58973922	-0.375753	0.0110641	Stradb	pELS
chr6	7845171	7845172	-0.503285	0.0110767	C1galt1	pELS
chr12	36156666	36156667	-0.31269	0.0110804	Bzw2	pELS
chr10	121586949	121586950	-0.364946	0.0111022	Tbk1	PLS
chr15	98804133	98804134	0.617048	0.0111064	B130046B21Rik	dELS
chr19	23687767	23687768	-0.392637	0.0111261	Ptar1	pELS
chr1	135284088	135284089	0.356534	0.0111423	Rnpep	PLS
chr16	10784514	10784515	-0.49149	0.0111599	Socs1	pELS
chr17	75551700	75551701	-0.353052	0.0112058	Fam98a	pELS
chr9	53667374	53667375	-0.344239	0.0112704	Cul5	PLS
chr8	119395236	119395237	-0.452006	0.0112721	Mlycd	pELS
chr4	94978589	94978590	-0.435941	0.0112898	Mysm1	pELS
chr2	78869492	78869493	-0.418359	0.0112929	Ube2e3	PLS
chrX	153695209	153695210	-0.727986	0.0112981	Kctd12b	pELS
chr3	19311761	19311762	-0.378122	0.0113062	Pde7a	pELS
chr9	57561078	57561079	-0.272679	0.0113122	Scamp2	pELS
chr12	111815409	111815410	0.814485	0.0113128	Zfyve21	pELS
chr7	19345402	19345403	-0.451011	0.0113305	Ercc1	PLS
chr5	135995513	135995514	0.454452	0.0113427	Dtx2	pELS
chr5	139252539	139252540	-0.313521	0.0113489	Get4	pELS
chr18	67610376	67610377	-0.50303	0.0113495	Spire1	pELS
chr2	166152048	166152049	0.789893	0.0113603	Sulf2	dELS
chr11	20741264	20741265	-0.512289	0.0113648	Aftph	PLS
chr3	9833493	9833494	-0.399367	0.0113983	Pag1	pELS
chr6	90463610	90463611	0.441512	0.0114237	Klf15	pELS
chr1	36244161	36244162	-0.321818	0.0114247	Uggt1	PLS
chr7	67952370	67952371	-0.414905	0.0114277	Igf1r	pELS
chr15	98831836	98831837	0.649289	0.0114335	Prkag1	pELS
chr2	68861248	68861249	-0.367134	0.011434	Cers6	pELS
chr4	133495956	133495957	0.869224	0.0114531	Trnp1	dELS
chr15	76716048	76716049	0.730746	0.0114938	Lrrc24	dELS
chr9	55149180	55149181	-0.446157	0.0114996	Ube2q2	PLS
chr2	32876440	32876441	-0.375672	0.0115024	Fam129b	pELS
chr15	102746577	102746578	0.577951	0.0115034	Calcoco1	dELS
chr12	12941114	12941115	0.403929	0.0115123	Mycn	pELS
chr8	25754243	25754244	-0.372937	0.0115303	Ddhd2	PLS
chr8	13338622	13338623	-0.575371	0.0115489	Tfdp1	PLS
chr7	45168790	45168791	0.768033	0.01155	Slc17a7	dELS
chr19	46572982	46572983	-0.292313	0.0115763	Arl3	PLS
chr13	58806896	58806897	-0.461452	0.0115791	Ntrk2	PLS
chr5	113163219	113163220	0.789619	0.011585	2900026A02Rik	PLS
chr7	45525211	45525212	0.549891	0.0115921	Ppp1r15a	pELS
chr17	84958672	84958673	-0.322447	0.0115959	Ppm1b	pELS
chr13	95327552	95327553	0.705889	0.0116044	Zbed3	dELS
chr10	79986023	79986024	0.62662	0.0116047	Gm26243	pELS
chr4	123201775	123201776	0.547922	0.0116137	Nt5c1a	pELS
chr7	90131294	90131295	-0.462043	0.0116145	Picalm	pELS
chr16	13256365	13256366	-0.329188	0.0116255	Mrtfb	PLS
chr7	34230469	34230470	0.459001	0.0116378	Gpi1	PLS
chr17	25188510	25188511	-0.324746	0.0116453	Unkl	PLS
chr17	66518893	66518894	-0.390215	0.0116482	Rab12	pELS
chr2	109918801	109918802	-0.428623	0.0116497	Lgr4	pELS
chr11	5443734	5443735	0.443963	0.0116517	Znrf3	pELS
chr2	4919514	4919515	0.514041	0.0116648	Phyh	pELS
chr11	69340414	69340415	0.605491	0.0116697	Rnf227	PLS
chr16	75593027	75593028	-0.3542	0.0116723	Rbm11	PLS
chr5	31614095	31614096	-0.264556	0.0116807	Mrpl33	PLS
chr5	146231481	146231482	-0.453588	0.0116945	Cdk8	pELS
chr4	43399157	43399158	0.6576	0.011705	Rusc2	dELS
chr14	70203780	70203781	0.819891	0.0117129	Sorbs3	pELS
chr17	26584766	26584767	0.792355	0.0117218	Gm22420	dELS
chr5	92489194	92489195	0.802775	0.0117225	Scarb2	dELS
chr6	38254232	38254233	-0.713651	0.0117476	D630045J12Rik	pELS
chr9	98965238	98965239	0.830623	0.0117672	Foxl2os	CTCF-only
chr8	106893473	106893474	-0.449748	0.0117677	Chtf8	PLS
chr13	22006858	22006859	0.557608	0.0117936	Prss16	pELS
chr10	19934980	19934981	-0.430255	0.011806	Map3k5	pELS
chr9	111118214	111118215	-0.352048	0.0118241	Lrrfip2	PLS
chr11	21370803	21370804	-0.384525	0.0118292	Ugp2	pELS
chr14	29968711	29968712	-0.321721	0.0118336	Selenok	pELS
chr9	121298544	121298545	0.507909	0.0118399	Trak1	pELS
chr1	156718772	156718773	-0.345327	0.0118663	Fam20b	pELS
chr4	103114523	103114524	-0.335608	0.0119375	Wdr78	PLS
chr7	137410624	137410625	-0.286384	0.0119425	9430038I01Rik	PLS
chr1	97661886	97661887	-0.42369	0.0119462	D1Ertd622e	PLS
chr19	5911773	5911774	-0.565145	0.0119513	Dpf2	pELS
chr13	106947426	106947427	-0.421986	0.0119569	Dimt1	pELS
chr1	15805971	15805972	-0.361273	0.0119622	Terf1	pELS
chr14	21988107	21988108	-0.587864	0.0119769	Zfp503	pELS
chr6	71544212	71544213	-0.308312	0.0120074	Chmp3	pELS
chr15	83464300	83464301	-0.322046	0.01202	Pacsin2	PLS
chr11	114670114	114670115	0.678712	0.0120218	Rpl38	pELS
chr15	81812513	81812514	0.534977	0.0120342	Tef	pELS
chr1	13373725	13373726	-0.443389	0.0120396	Ncoa2	pELS
chr18	84089458	84089459	0.620078	0.012051	Zadh2	pELS
chr11	116532759	116532760	0.473823	0.0120574	Sphk1	PLS
chr4	152010305	152010306	0.405479	0.0120713	Gm9768	pELS
chr12	77238349	77238350	-0.410124	0.0120723	Fut8	pELS
chr5	25498213	25498214	-0.358211	0.0120793	Kmt2c	pELS
chr18	70529600	70529601	0.807102	0.0120868	Poli	pELS
chr3	31095534	31095535	0.351044	0.0120924	Skil	pELS
chr2	80315574	80315575	-0.438704	0.0121154	Dnajc10	PLS
chr3	126596726	126596727	-0.393281	0.0121184	Camk2d	pELS
chr10	40884240	40884241	-0.483329	0.0121292	Wasf1	pELS
chr16	20497526	20497527	0.658964	0.0121431	Eif2b5	pELS
chr14	122983132	122983133	-0.390472	0.0121499	Tmtc4	PLS
chr6	42349876	42349877	-0.358388	0.0121531	Zyx	PLS
chr1	75479200	75479201	-0.353518	0.0121563	Chpf	PLS
chr8	104442920	104442921	-0.323688	0.0121567	Dync1li2	PLS
chr4	44012967	44012968	-0.355526	0.0121935	Clta	pELS
chr13	67399701	67399702	-0.366127	0.0121958	Zfp429	PLS
chrX	8075144	8075145	0.671683	0.0122058	Suv39h1	pELS
chr5	24425569	24425570	0.423348	0.0122799	Slc4a2	pELS
chr4	43010882	43010883	0.657295	0.0122996	Fancg	pELS
chr11	117483345	117483346	0.762734	0.0123055	Gm34418	pELS
chr6	125148683	125148684	0.720165	0.0123126	Iffo1	dELS
chr2	70825413	70825414	-0.456849	0.0123301	Tlk1	pELS
chr5	9161442	9161443	-0.382393	0.0123305	Dmtf1	pELS
chr1	10039901	10039902	-0.384248	0.0123309	Cspp1	PLS
chr1	64737790	64737791	-0.542158	0.0123421	Fzd5	PLS
chr12	105685482	105685483	-0.307355	0.0123716	Atg2b	PLS
chr17	71474529	71474530	0.460526	0.0123778	Smchd1	pELS
chr18	80469837	80469838	-0.316781	0.0123937	Ctdp1	pELS
chr4	128806918	128806919	0.522046	0.0124183	Zfp362	pELS
chr11	75170171	75170172	0.624257	0.012419	Hic1	pELS
chr7	45814033	45814034	-0.35687	0.0124208	Cyth2	PLS
chr15	76715916	76715917	0.54632	0.0124237	Lrrc24	dELS
chr9	56505993	56505994	0.69367	0.0124238	Gm47175	pELS
chr4	119421895	119421896	0.412229	0.0124369	Ppcs	pELS
chr7	16614869	16614870	-0.417642	0.0124607	Arhgap35	pELS
chr5	104459865	104459866	-0.473169	0.0124635	Pkd2	pELS
chr14	20389092	20389093	-0.425921	0.0125027	Dnajc9	PLS
chr12	31634510	31634511	-0.386903	0.0125065	Bcap29	PLS
chr5	75044337	75044338	-0.406783	0.012568	Chic2	pELS
chr4	108620114	108620115	-0.328851	0.0125687	Cc2d1b	pELS
chr12	81860819	81860820	-0.376271	0.0126072	Pcnx	pELS
chr2	6872664	6872665	-0.48703	0.0126338	Celf2	dELS
chr5	108367704	108367705	-0.565981	0.0126349	Gm10419	PLS
chr7	27488145	27488146	0.655082	0.0126591	Sertad1	pELS
chr7	90477188	90477189	0.634345	0.0127005	Dlg2	PLS
chr1	75458333	75458334	0.733671	0.012731	Asic4	dELS
chr13	119690520	119690521	-0.316215	0.0127332	Hmgcs1	PLS
chr17	80061264	80061265	-0.352663	0.0127437	Hnrnpll	pELS
chr19	5609402	5609403	0.537416	0.0127442	Kat5	pELS
chr4	109280653	109280654	-0.5091	0.0127576	Eps15	PLS
chr4	141148791	141148792	-0.398195	0.0127592	Fbxo42	pELS
chr8	120536450	120536451	0.420952	0.0127782	Gse1	pELS
chr2	51149048	51149049	-0.442006	0.0127825	Rnd3	PLS
chr18	67245469	67245470	-0.328968	0.0127939	Mppe1	pELS
chr1	64117383	64117384	0.689587	0.0128538	Klf7	dELS
chr1	127205329	127205330	-0.301929	0.0128867	Mgat5	pELS
chr3	35932507	35932508	-0.352119	0.0128961	Dcun1d1	pELS
chr16	34573818	34573819	-0.414913	0.012907	Kalrn	dELS
chr5	147698153	147698154	0.673088	0.0129236	Flt1	dELS
chr15	11037042	11037043	0.816475	0.0129435	Rxfp3	DNase-H3K4me3
chr16	84835337	84835338	-0.441555	0.0129444	Atp5j	PLS
chr4	124894094	124894095	0.864165	0.0129828	1700125G02Rik	pELS
chr9	50774835	50774836	-0.606247	0.0129852	Alg9	PLS
chr5	136569141	136569142	0.602266	0.0130083	Cux1	pELS
chr9	57998075	57998076	0.718793	0.0130197	Gm17322	PLS
chr11	109362882	109362883	-0.642624	0.0130258	Gna13	PLS
chr1	166254131	166254132	-0.57277	0.0130393	Ildr2	PLS
chr11	98148459	98148460	0.614252	0.0130417	Fbxl20	pELS
chr11	43682368	43682369	-0.538612	0.0130522	Pwwp2a	pELS
chr11	53891426	53891427	-0.361742	0.0130563	Slc22a5	PLS
chr9	76014991	76014992	-0.451096	0.0130618	Hmgcll1	PLS
chr18	58659895	58659896	-0.345101	0.0130774	Isoc1	pELS
chr8	105701734	105701735	-0.374765	0.0130786	Pard6a	pELS
chr8	71725586	71725587	-0.366666	0.0130792	Fcho1	PLS
chr2	126675652	126675653	-0.405851	0.0130927	Gm27003	PLS
chr1	43934478	43934479	-0.306652	0.0131235	Tpp2	pELS
chr14	26970242	26970243	-0.333366	0.013143	Appl1	pELS
chr15	73749095	73749096	0.564975	0.0131706	Ptp4a3	pELS
chr16	4643272	4643273	0.76483	0.0131752	Dnaja3	dELS
chr10	115385916	115385917	-0.366328	0.0131817	Zfc3h1	pELS
chr5	93093273	93093274	-0.394969	0.0132084	Sept11	PLS
chr2	173274818	173274819	0.468879	0.0132092	Pmepa1	pELS
chr3	95161088	95161089	0.441111	0.0132107	Sema6c	pELS
chr12	8675093	8675094	-0.488617	0.013214	Pum2	pELS
chr18	10706452	10706453	-0.333547	0.0132219	Abhd3	pELS
chr7	35555359	35555360	-0.335065	0.0132255	B230322F03Rik	PLS
chr5	23616418	23616419	-0.415781	0.0132509	Srpk2	pELS
chr7	133708803	133708804	-0.325495	0.0132736	Uros	PLS
chr17	28008538	28008539	0.565608	0.0132869	Anks1	pELS
chr5	138085377	138085378	-0.407147	0.0132896	Zkscan1	pELS
chr5	31563922	31563923	0.799349	0.0132979	Gm43660	dELS
chr12	65036459	65036460	-0.356749	0.0133335	Prpf39	PLS
chr2	103797334	103797335	-0.394161	0.0133377	Caprin1	pELS
chr17	12991354	12991355	0.368232	0.0133866	Wtap	pELS
chr5	144255058	144255059	0.604646	0.0134028	Bri3	PLS
chr8	109693906	109693907	0.593199	0.0134171	Ist1	pELS
chr17	56140511	56140512	0.925827	0.0134173	Sema6b	PLS
chr13	77135161	77135162	-0.297761	0.0134215	Slf1	pELS
chr2	104817040	104817041	-0.442371	0.0134222	Qser1	pELS
chr2	3119177	3119178	0.311635	0.0134306	Fam171a1	pELS
chr10	88379687	88379688	-0.305563	0.0134333	Gnptab	pELS
chr17	78417826	78417827	-0.472428	0.013435	Fez2	pELS
chr19	4216377	4216378	0.654972	0.0134984	Gm26115	pELS
chr10	93453954	93453955	-0.367622	0.0135073	Lta4h	pELS
chr19	4333627	4333628	0.361315	0.013512	Kdm2a	dELS
chr4	132075075	132075076	0.324999	0.0135168	Gm10300	pELS
chr15	89122861	89122862	-0.346356	0.0135534	Tubgcp6	PLS
chr10	67549015	67549016	-0.427689	0.0135572	Ado	PLS
chr14	65837851	65837852	-0.311268	0.0135597	Ccdc25	pELS
chr17	53567589	53567590	-0.393269	0.013565	Kat2b	pELS
chr15	98145387	98145388	-0.403947	0.0135812	Asb8	pELS
chr9	75441849	75441850	-0.334634	0.0136119	Leo1	pELS
chr10	93160992	93160993	-0.459405	0.0136215	Cdk17	PLS
chr17	88064263	88064264	-0.300024	0.0136289	Fbxo11	pELS
chr3	158036470	158036471	-0.413747	0.0136699	Srsf11	PLS
chr13	9765044	9765045	-0.382496	0.0136823	Zmynd11	PLS
chr5	114689938	114689939	0.478997	0.0136916	Gltp	pELS
chr17	27204432	27204433	-0.62837	0.0137155	Lemd2	PLS
chr8	70595398	70595399	0.847997	0.0137176	Isyna1	pELS
chr8	122475785	122475786	-0.597204	0.0137195	Rnf166	pELS
chr11	117317680	117317681	0.765316	0.0137378	Sept9	dELS
chr11	88048554	88048555	-0.43321	0.0137504	Srsf1	pELS
chr2	13573800	13573801	-0.389425	0.0137525	Vim	PLS
chr4	56865128	56865129	-0.321358	0.0137589	Ctnnal1	PLS
chr4	126252572	126252573	0.687106	0.01376	Map7d1	dELS
chr2	120850134	120850135	-0.321309	0.0137614	Cdan1	pELS
chr2	92007354	92007355	0.654978	0.0137791	Creb3l1	dELS
chr15	96699055	96699056	-0.394278	0.0137878	Slc38a2	pELS
chr4	140702625	140702626	-0.544459	0.0137923	Rcc2	pELS
chr14	103346156	103346157	-0.415055	0.0138002	Mycbp2	pELS
chr10	95941255	95941256	-0.428192	0.0138042	Eea1	pELS
chr3	80802853	80802854	-0.617044	0.0138267	Gria2	PLS
chr2	174674677	174674678	0.87893	0.0138548	Zfp831	dELS
chr3	117360586	117360587	0.702304	0.0138686	Plppr4	PLS
chr2	144369061	144369062	-0.378812	0.0138934	Kat14	PLS
chr4	43000146	43000147	-0.368858	0.0139053	Vcp	pELS
chr2	52741903	52741904	-0.362462	0.0139157	Stam2	PLS
chr17	21567826	21567827	-0.731294	0.0139671	Zfp948	pELS
chr5	124355276	124355277	0.732213	0.0140089	Cdk2ap1	pELS
chr1	42712181	42712182	0.695873	0.014014	Pantr2	pELS
chr1	138856716	138856717	-0.652979	0.0141144	2310009B15Rik	PLS
chrX	140599051	140599052	-0.600897	0.0141166	Tsc22d3	pELS
chr17	35163152	35163153	0.543567	0.0141273	Prrc2a	PLS
chr14	60784718	60784719	-0.282867	0.0141467	Mipep	PLS
chr8	4253220	4253221	-0.337779	0.0141472	Snapc2	PLS
chr12	108837028	108837029	0.583659	0.014158	Slc25a47	PLS
chr16	78314207	78314208	0.817257	0.0141594	Cxadr	dELS
chr10	40884122	40884123	-0.472275	0.0141659	Wasf1	pELS
chr3	35933002	35933003	-0.384195	0.0141735	Dcun1d1	PLS
chr15	101846270	101846271	0.434079	0.0141804	Krt1	dELS
chr5	137741729	137741730	0.397792	0.0142164	Nyap1	PLS
chrX	109013058	109013059	-0.56662	0.0142353	Hmgn5	pELS
chr2	117121790	117121791	-0.327287	0.0142517	Spred1	PLS
chr6	128425231	128425232	0.594276	0.0142722	Itfg2	pELS
chr19	23758970	23758971	-0.359787	0.0142828	Apba1	pELS
chr14	47299472	47299473	0.626	0.0142859	Mapk1ip1l	pELS
chr1	52231967	52231968	-0.519705	0.0142876	Gls	pELS
chr1	160212576	160212577	-0.379616	0.0142978	Cacybp	pELS
chr11	88048372	88048373	-0.409703	0.0143073	Srsf1	pELS
chr8	84705419	84705420	0.89154	0.0143248	Nfix	dELS
chr8	45975360	45975361	-0.675763	0.0143507	1700029J07Rik	PLS
chr19	5568014	5568015	-0.514237	0.0143604	Ap5b1	PLS
chr18	31910920	31910921	-0.423317	0.0143808	Sft2d3	pELS
chr4	43000025	43000026	-0.308448	0.0143818	Vcp	pELS
chr15	81880131	81880132	0.7104	0.0143855	Aco2	dELS
chr2	129593159	129593160	-0.453598	0.014391	Sirpa	PLS
chr6	145340161	145340162	0.446638	0.0144145	Gm15707	dELS
chr19	46962526	46962527	-0.402517	0.0144475	Nt5c2	PLS
chr14	79398247	79398248	-0.540681	0.0145396	Mtrf1	pELS
chr5	136566304	136566305	-0.360094	0.0145451	Cux1	PLS
chr7	27929370	27929371	-0.311277	0.0145542	Zfp974	PLS
chr18	65579833	65579834	0.726784	0.0145582	Zfp532	pELS
chr5	81020938	81020939	-0.321796	0.0145613	Adgrl3	pELS
chr4	128734321	128734322	0.889297	0.0145693	Phc2	dELS
chr7	45127398	45127399	0.908951	0.0146209	Snord32a	PLS
chr2	181496563	181496564	0.741293	0.014628	Tpd52l2	pELS
chr14	24004621	24004622	-0.457739	0.0146414	Kcnma1	PLS
chr4	75277645	75277646	-0.434557	0.0146544	Dmac1	pELS
chr9	29802612	29802613	0.743795	0.0146759	Ntm	dELS
chr10	75772785	75772786	0.548352	0.0146832	Ddt	PLS
chr17	28692220	28692221	-0.327138	0.014687	Mapk14	pELS
chr8	119395030	119395031	-0.296881	0.0146883	Mlycd	PLS
chr12	76822327	76822328	-0.460123	0.014705	Rab15	pELS
chr3	126597423	126597424	-0.369435	0.0147173	Camk2d	PLS
chr2	125123771	125123772	-0.392577	0.0147178	Myef2	PLS
chr11	32455227	32455228	-0.352406	0.0147337	Ubtd2	PLS
chr12	69681854	69681855	-0.477568	0.0147342	Sos2	PLS
chr3	79286701	79286702	-0.363269	0.0147988	Rapgef2	pELS
chr7	114415677	114415678	-0.422924	0.0148343	Pde3b	pELS
chr14	99046738	99046739	-0.441427	0.0148357	Bora	pELS
chr9	62343921	62343922	-0.422237	0.0148508	Anp32a	pELS
chr8	123212316	123212317	0.416996	0.0148574	Chmp1a	pELS
chr12	24708056	24708057	0.48131	0.014866	Rrm2	PLS
chr5	134350912	134350913	0.641443	0.0148759	Gtf2ird1	DNase-H3K4me3
chr16	16983722	16983723	-0.28361	0.0148844	Mapk1	PLS
chr7	44430495	44430496	0.6258	0.0149083	Lrrc4b	dELS
chr4	97868867	97868868	-0.578863	0.0149101	Nfia	dELS
chr5	66328551	66328552	-0.67034	0.0149114	Gm23183	dELS
chr2	136051833	136051834	0.848631	0.0149214	Lamp5	dELS
chr8	84772220	84772221	-0.490699	0.0149464	Nfix	pELS
chr5	27791319	27791320	-0.415268	0.0149473	Paxip1	pELS
chr1	178318624	178318625	-0.416604	0.0149481	B230369F24Rik	PLS
chr3	60500964	60500965	-0.397077	0.014957	Mbnl1	PLS
chr4	152315707	152315708	0.673837	0.0149643	Rnf207	DNase-H3K4me3
chr3	95996100	95996101	-0.474715	0.0149744	Plekho1	PLS
chr7	28960672	28960673	0.477983	0.0149788	Actn4	pELS
chr8	125558581	125558582	0.748177	0.0149874	Sipa1l2	dELS
chr19	5797357	5797358	-0.424696	0.0149974	Malat1	PLS
chr11	104550186	104550187	-0.3447	0.0150018	Cdc27	PLS
chr15	65787157	65787158	-0.378927	0.015012	Efr3a	PLS
chr10	110920225	110920226	-0.429304	0.0150123	Csrp2	PLS
chr17	28485840	28485841	-0.392678	0.0150426	Fkbp5	pELS
chrX	56346523	56346524	-0.378437	0.0150522	Zfp449	PLS
chr2	73273677	73273678	-0.865345	0.0150781	Sp9	pELS
chr2	73274086	73274087	-0.819941	0.0150787	Sp9	dELS
chr5	122707228	122707229	0.416958	0.0151091	P2rx4	pELS
chr1	132391678	132391679	-0.364887	0.0151208	Tmcc2	pELS
chr17	31856700	31856701	0.894363	0.015126	Sik1	pELS
chr1	37430319	37430320	-0.311484	0.0151439	Unc50	PLS
chr13	85288598	85288599	-0.378485	0.0151662	Rasa1	pELS
chr4	43561928	43561929	-0.352707	0.0151734	Tln1	pELS
chr11	77686454	77686455	-0.402761	0.0151819	Nufip2	pELS
chr10	19934403	19934404	-0.400324	0.0152109	Map3k5	PLS
chr12	64966450	64966451	-0.32883	0.0152186	Togaram1	pELS
chr13	64162024	64162025	-0.354719	0.0152284	Habp4	PLS
chr5	108461433	108461434	-0.352509	0.0152486	Pcgf3	pELS
chr17	56276143	56276144	0.534255	0.0152587	Ticam1	pELS
chr14	122476214	122476215	-0.562176	0.015271	Zic2	pELS
chr10	53750325	53750326	-0.560471	0.0153058	Fam184a	pELS
chr8	125669972	125669973	-0.314285	0.0153143	Map10	PLS
chr9	91355691	91355692	-0.552714	0.0153148	A730094K22Rik	dELS
chr5	100518772	100518773	-0.28424	0.015315	Cops4	pELS
chr3	34081186	34081187	-0.264808	0.015329	Dnajc19	PLS
chr2	32259942	32259943	-0.286807	0.0153535	Uck1	PLS
chr9	106789049	106789050	-0.357646	0.0153556	Rad54l2	PLS
chr11	96064971	96064972	-0.353353	0.0153567	Ube2z	pELS
chr7	38019411	38019412	-0.280715	0.0153582	Uri1	PLS
chr9	107627071	107627072	0.864143	0.0153694	Gnai2	dELS
chr12	85110970	85110971	-0.344313	0.0153801	Prox2	PLS
chr5	142384935	142384936	0.789326	0.0153956	Foxk1	dELS
chr3	115887999	115888000	-0.311411	0.015409	A930005H10Rik	PLS
chr11	114677201	114677202	0.675211	0.0154952	Ttyh2	pELS
chr2	31256690	31256691	0.731023	0.0155108	Ncs1	dELS
chr3	152396134	152396135	-0.486067	0.0155122	Zzz3	PLS
chr11	20632441	20632442	-0.362607	0.0155166	Sertad2	pELS
chr12	49383307	49383308	-0.570213	0.0155342	Foxg1	pELS
chr1	36512398	36512399	-0.464014	0.0155379	Cnnm3	pELS
chr13	54622444	54622445	0.447571	0.0155466	Faf2	pELS
chr18	40219057	40219058	-0.41825	0.0155666	Yipf5	pELS
chr4	134552050	134552051	-0.327938	0.0155677	Selenon	PLS
chr13	73331329	73331330	-0.340489	0.0155696	Mrpl36	pELS
chr4	15265933	15265934	-0.391916	0.0155842	Tmem64	pELS
chr12	111907418	111907419	0.401774	0.0156047	Ppp1r13b	pELS
chr4	46451589	46451590	-0.348059	0.0156237	Anp32b	pELS
chr7	55968569	55968570	0.580998	0.0156481	A230056P14Rik	dELS
chr6	134984244	134984245	0.468228	0.015652	Apold1	dELS
chr3	51416502	51416503	-0.506226	0.0156592	Naa15	pELS
chrX	159627615	159627616	-0.53985	0.0156635	Sh3kbp1	PLS
chr5	45669407	45669408	-0.349665	0.0156663	1600023N17Rik	pELS
chr1	179848238	179848239	0.516617	0.015668	Ahctf1	dELS
chr8	120487734	120487735	-0.405754	0.0156833	Gse1	pELS
chr7	36698166	36698167	-0.416169	0.0156847	Tshz3	PLS
chr11	89058684	89058685	0.653594	0.0156856	Dgke	dELS
chr9	121705213	121705214	0.326748	0.0157116	Sec22c	PLS
chr11	30953655	30953656	-0.472889	0.0157308	Erlec1	pELS
chr5	137531318	137531319	0.396277	0.0157358	Gnb2	PLS
chr2	49619634	49619635	-0.4478	0.0157364	Kif5c	pELS
chr3	41565267	41565268	-0.369963	0.0157581	Jade1	pELS
chr18	31805447	31805448	0.610815	0.0158184	Wdr33	pELS
chr3	14886334	14886335	-0.363301	0.0158212	Car2	PLS
chr8	71476675	71476676	-0.491439	0.0158444	Dda1	dELS
chr9	100644150	100644151	-0.604054	0.0158638	Stag1	pELS
chr2	90964844	90964845	0.765546	0.0158733	Celf1	dELS
chr16	15889045	15889046	0.649659	0.0158768	Cebpd	pELS
chr19	15925219	15925220	-0.296416	0.015881	Psat1	PLS
chr7	111082426	111082427	-0.418912	0.0159037	Eif4g2	pELS
chr10	121351336	121351337	-0.439429	0.0159697	Tbc1d30	pELS
chr16	13256973	13256974	-0.370458	0.0159766	Mrtfb	pELS
chr4	103215177	103215178	-0.419315	0.0159863	Slc35d1	PLS
chr17	78736213	78736214	-0.377572	0.0160092	Strn	pELS
chr6	99028259	99028260	-0.336556	0.0160147	Foxp1	PLS
chr5	53998795	53998796	-0.459195	0.0160155	Stim2	pELS
chr19	3325179	3325180	0.410298	0.0160164	Cpt1a	pELS
chr15	98791392	98791393	0.650327	0.0160369	Wnt1	pELS
chr7	27607878	27607879	0.760206	0.0160765	Akt2	pELS
chr9	69454001	69454002	0.675393	0.0160781	Anxa2	pELS
chr16	30601747	30601748	0.80396	0.016097	Fam43a	pELS
chr4	28815684	28815685	-0.376879	0.0160985	Epha7	pELS
chr15	88751801	88751802	-0.464046	0.0161013	Zbed4	pELS
chr4	9668787	9668788	-0.309347	0.0161035	Asph	pELS
chr17	35702726	35702727	0.736412	0.0161097	Ddr1	pELS
chr1	179668117	179668118	-0.362916	0.0161216	Sccpdh	PLS
chr2	76370105	76370106	-0.373151	0.0161217	Rbm45	PLS
chr17	34039219	34039220	0.691253	0.0161372	Col11a2	pELS
chr1	136345773	136345774	-0.399736	0.0161665	Camsap2	PLS
chr6	119388449	119388450	-0.432808	0.016182	Adipor2	pELS
chr13	24638807	24638808	-0.433051	0.0161998	Ripor2	PLS
chr19	44294794	44294795	-0.375274	0.0162019	Scd2	pELS
chr2	60881026	60881027	-0.345376	0.016232	Rbms1	pELS
chr5	93205364	93205365	-0.403437	0.016259	Ccni	pELS
chr11	23256433	23256434	-0.435758	0.016278	Xpo1	pELS
chr8	85556257	85556258	-0.719346	0.0163002	Dnaja2	pELS
chr13	111489541	111489542	-0.469502	0.0163015	Gpbp1	pELS
chr2	164953303	164953304	0.769136	0.016307	Mmp9	DNase-H3K4me3
chr11	45944461	45944462	-0.434128	0.0163108	Lsm11	pELS
chr11	117878637	117878638	0.754682	0.016318	Tha1	dELS
chr4	119539441	119539442	-0.343229	0.0163212	Frg2f1	PLS
chr3	121262500	121262501	-0.538928	0.0163723	Tmem56	pELS
chr8	85555224	85555225	-0.416354	0.016375	Dnaja2	PLS
chr4	41713388	41713389	-0.301302	0.0163906	Rpp25l	PLS
chr19	6933871	6933872	0.447768	0.0163939	Kcnk4	pELS
chr5	96161125	96161126	-0.393246	0.0164132	Cnot6l	pELS
chr2	126675439	126675440	-0.365226	0.0164293	Gabpb1	PLS
chr17	27512926	27512927	-0.577315	0.0164447	Grm4	pELS
chr4	101358040	101358041	0.751702	0.0164489	E130102H24Rik	pELS
chr17	46455534	46455535	0.577013	0.0164496	Gm5093	dELS
chr6	39207007	39207008	-0.426196	0.0164699	Kdm7a	PLS
chr9	44767691	44767692	-0.300303	0.0164883	Arcn1	PLS
chr6	131388338	131388339	-0.463442	0.0164897	Ybx3	PLS
chr5	143623487	143623488	0.477744	0.0164914	Cyth3	pELS
chr5	88720706	88720707	-0.312648	0.0165105	Mob1b	PLS
chr11	97546720	97546721	0.503331	0.0165706	Srcin1	dELS
chr10	95564060	95564061	-0.373055	0.0165749	Nudt4	PLS
chr12	31499743	31499744	-0.344891	0.0165986	Cbll1	PLS
chr6	49263580	49263581	-0.328725	0.0166019	Tra2a	pELS
chr7	55850121	55850122	0.776917	0.0166024	Cyfip1	dELS
chr14	52019945	52019946	-0.358858	0.0166029	Zfp219	PLS
chr7	89403582	89403583	-0.34257	0.0166093	Tmem135	pELS
chr17	26139204	26139205	-0.349255	0.0166388	Axin1	PLS
chr18	80986607	80986608	-0.500267	0.0166478	Sall3	PLS
chr2	164563840	164563841	0.498861	0.0166725	Wfdc2	pELS
chr3	51225023	51225024	-0.309292	0.0166776	Noct	pELS
chr1	135154927	135154928	0.74792	0.0166777	Arl8a	pELS
chr12	44209611	44209612	-0.301021	0.0166802	Dnajb9	pELS
chr4	137468776	137468777	-0.483492	0.0167124	Hspg2	PLS
chr9	80066769	80066770	-0.402299	0.0167262	Senp6	PLS
chr4	136462561	136462562	-0.302192	0.0167272	6030445D17Rik	pELS
chr12	58268326	58268327	0.528446	0.0167531	Clec14a	pELS
chr11	120169846	120169847	0.792062	0.016754	Slc38a10	dELS
chr17	30197931	30197932	0.883642	0.0167824	Zfand3	dELS
chr1	4858114	4858115	-0.414019	0.0167854	Tcea1	PLS
chr11	88048453	88048454	-0.382645	0.0168025	Srsf1	pELS
chr11	74638982	74638983	0.704842	0.0168032	Cluh	dELS
chr5	24351709	24351710	-0.550773	0.0168112	Kcnh2	PLS
chr13	46670681	46670682	0.622515	0.0168281	Fam8a1	pELS
chr3	20057932	20057933	-0.28277	0.0168457	Hltf	PLS
chr4	155813144	155813145	-0.336522	0.0168504	Ccnl2	pELS
chr11	103967058	103967059	-0.287245	0.0168704	Arf2	PLS
chr8	109868876	109868877	-0.312125	0.0168908	Phlpp2	pELS
chr6	115774193	115774194	0.513294	0.0169481	Cand2	pELS
chr2	26409079	26409080	-0.278609	0.0169497	Inpp5e	PLS
chr14	63193435	63193436	0.435993	0.0169611	Neil2	PLS
chr9	57281745	57281746	0.682603	0.016977	1700017B05Rik	dELS
chr9	65021390	65021391	-0.307912	0.0169778	Hacd3	pELS
chr4	140987015	140987016	-0.314183	0.0169981	Atp13a2	PLS
chr10	7681521	7681522	-0.420336	0.0170289	Lats1	pELS
chr15	72809856	72809857	-0.411517	0.0170644	Peg13	pELS
chr4	110351402	110351403	-0.350898	0.0170794	Elavl4	pELS
chr12	112589286	112589287	0.380142	0.0171521	Inf2	pELS
chr9	66592666	66592667	-0.369493	0.0171727	Usp3	pELS
chr4	129672622	129672623	-0.291601	0.0171882	Kpna6	PLS
chr2	181459016	181459017	-0.392435	0.0171963	Zbtb46	pELS
chr18	69577236	69577237	0.773401	0.0172226	Tcf4	dELS
chr2	45112311	45112312	-0.572392	0.0172438	Zeb2os	pELS
chr11	19929459	19929460	0.744537	0.0172675	Spred2	dELS
chr19	56776019	56776020	0.747036	0.0172723	Ccdc186	dELS
chr9	90115309	90115310	0.654966	0.0172891	Morf4l1	pELS
chr9	107526614	107526615	0.600617	0.0173243	Cacna2d2	DNase-H3K4me3
chr17	46455428	46455429	0.579681	0.0173253	Gm5093	dELS
chr11	106919747	106919748	-0.349649	0.017346	Smurf2	pELS
chr13	55329958	55329959	-0.346671	0.0173472	Mxd3	PLS
chr5	123137831	123137832	0.575357	0.0173584	AI480526	pELS
chr6	119848496	119848497	-0.358069	0.0173698	Erc1	pELS
chr18	84852389	84852390	-0.449051	0.0173774	Cyb5a	pELS
chr2	170319147	170319148	0.556446	0.0173866	Bcas1	dELS
chr7	92875108	92875109	0.375811	0.0173897	Prcp	PLS
chr16	44138241	44138242	-0.436603	0.0174227	Atp6v1a	pELS
chr14	66348405	66348406	0.631819	0.0174384	Stmn4	dELS
chr16	10786201	10786202	0.379522	0.0174412	Socs1	pELS
chr1	111864593	111864594	-0.362646	0.0174538	Dsel	pELS
chr12	64966614	64966615	-0.384602	0.0174646	Togaram1	pELS
chr3	133544611	133544612	-0.484087	0.0174688	Tet2	pELS
chr10	81560922	81560923	0.498479	0.0174694	Aes	pELS
chr9	106204144	106204145	0.53013	0.0174713	Twf2	pELS
chr8	104442507	104442508	-0.289048	0.0174857	Dync1li2	pELS
chrX	16618416	16618417	-0.721125	0.0174894	Maoa	pELS
chr4	59189284	59189285	-0.337711	0.017493	Ugcg	PLS
chr14	78536347	78536348	-0.475162	0.0174943	Akap11	pELS
chr1	162570398	162570399	-0.307663	0.0174959	Vamp4	PLS
chr11	29374198	29374199	-0.414147	0.0175009	Ccdc88a	pELS
chr7	25246918	25246919	0.522048	0.0175022	Erf	dELS
chr18	67245365	67245366	-0.303352	0.0175153	Mppe1	pELS
chr9	106886950	106886951	-0.423678	0.0175253	Rbm15b	pELS
chr7	3332143	3332144	0.373734	0.017532	Cacng7	pELS
chr10	70183366	70183367	0.913793	0.0175379	Ccdc6	dELS
chr2	152951725	152951726	-0.31747	0.0175673	Dusp15	PLS
chr1	178406336	178406337	-0.361032	0.0175674	Efcab2	pELS
chr17	43017095	43017096	-0.282356	0.0175675	Tnfrsf21	pELS
chr17	74490146	74490147	-0.539482	0.0175883	Yipf4	pELS
chr7	27165831	27165832	0.461927	0.0175893	Egln2	pELS
chr8	111539505	111539506	0.566917	0.0175931	Znrf1	pELS
chr5	65698100	65698101	-0.600007	0.0176024	Pds5a	PLS
chr3	122619859	122619860	-0.450674	0.0176241	Fnbp1l	PLS
chr6	140625194	140625195	0.457917	0.0176253	Aebp2	pELS
chr2	10047945	10047946	-0.291533	0.0176493	C630004M23Rik	PLS
chr10	5824393	5824394	-0.56098	0.0176629	Mtrf1l	pELS
chr11	44470675	44470676	-0.421596	0.017689	Ublcp1	PLS
chr6	108829159	108829160	-0.324226	0.0177378	Edem1	pELS
chr11	116532070	116532071	0.56294	0.0177436	Sphk1	PLS
chr14	50925432	50925433	-0.48288	0.017747	Apex1	pELS
chr9	95637923	95637924	-0.447611	0.0177508	Gm16127	pELS
chr11	21239003	21239004	-0.436404	0.0177525	Vps54	pELS
chr12	111907987	111907988	-0.487354	0.0177567	Ppp1r13b	PLS
chr7	81706642	81706643	-0.398265	0.0177705	Homer2	PLS
chr14	70099928	70099929	0.331045	0.0177723	Bin3	PLS
chr9	102722497	102722498	0.754553	0.0177873	Amotl2	dELS
chr15	74956927	74956928	0.560627	0.0177925	Ly6e	pELS
chr14	66124374	66124375	0.332364	0.0177929	Ephx2	PLS
chr17	66101186	66101187	-0.288462	0.0178119	Ndufv2	pELS
chr9	106171053	106171054	-0.275764	0.0178237	Wdr82	pELS
chr8	84765069	84765070	0.825768	0.0178336	Nfix	dELS
chr13	47105889	47105890	-0.390906	0.0178903	Dek	pELS
chr5	53591850	53591851	0.566508	0.017893	Rbpj	pELS
chr19	6015525	6015526	0.291831	0.0179315	Capn1	PLS
chr4	33924621	33924622	-0.39945	0.0179826	Cnr1	PLS
chr17	3115078	3115079	-0.306874	0.0179836	Scaf8	PLS
chr5	50058875	50058876	-0.475064	0.0179855	Adgra3	PLS
chr11	120039686	120039687	0.777569	0.0179883	Aatk	pELS
chr7	114416443	114416444	-0.431185	0.0179896	Pde3b	pELS
chrX	13072938	13072939	-0.468582	0.0179959	Usp9x	pELS
chr13	81657950	81657951	-0.365224	0.0179983	Lysmd3	PLS
chr15	77306968	77306969	-0.349314	0.0180064	Rbfox2	PLS
chr7	141060293	141060294	0.706728	0.0180225	B4galnt4	pELS
chr10	34207374	34207375	-0.324066	0.0180319	Dse	pELS
chr9	118506381	118506382	-0.321735	0.018039	Golga4	PLS
chr9	13749305	13749306	-0.3614	0.0180399	Mtmr2	PLS
chr5	125442242	125442243	0.363685	0.0180454	Bri3bp	pELS
chr8	123332664	123332665	-0.532348	0.0180512	Spire2	PLS
chr14	33923428	33923429	-0.555246	0.0180539	Gdf10	pELS
chr7	126898468	126898469	0.585068	0.0180758	Tmem219	PLS
chr12	12940511	12940512	0.47685	0.018078	Mycn	PLS
chr7	92636996	92636997	-0.324636	0.0181374	Ankrd42	PLS
chr4	122955937	122955938	0.77114	0.0181393	Mfsd2a	dELS
chr6	83326163	83326164	-0.298753	0.0181613	Mthfd2	PLS
chr16	23981536	23981537	0.550528	0.0181953	Gm37419	dELS
chr12	91589897	91589898	-0.526417	0.0181954	Gtf2a1	PLS
chr11	93996389	93996390	-0.356977	0.0182044	Spag9	pELS
chr1	192855618	192855619	-0.456543	0.0182355	Sertad4	PLS
chr11	106920765	106920766	-0.608175	0.0182995	Smurf2	PLS
chr13	119488251	119488252	-0.426859	0.0183642	3110070M22Rik	PLS
chr19	24224141	24224142	0.512446	0.0183741	Tjp2	pELS
chr2	59161277	59161278	-0.461609	0.0183828	Pkp4	pELS
chr8	111745681	111745682	0.59811	0.0183907	Bcar1	pELS
chr8	117673841	117673842	0.634744	0.0183989	Sdr42e1	PLS
chr9	121759852	121759853	-0.330209	0.0184283	E530011L22Rik	PLS
chr13	28952353	28952354	-0.415843	0.0184646	Sox4	pELS
chr15	79029937	79029938	0.504349	0.0184706	Gcat	pELS
chr11	76027692	76027693	-0.379105	0.0184921	Rflnb	PLS
chr9	25253320	25253321	-0.343601	0.0184921	Sept7	pELS
chr7	114117651	114117652	-0.330789	0.0185075	Rras2	PLS
chr18	34221605	34221606	-0.33597	0.0185232	Gm10548	pELS
chr19	17356704	17356705	0.691344	0.0185346	Gcnt1	PLS
chr15	75747047	75747048	0.806115	0.0185491	Mafa	pELS
chr6	24955343	24955344	-0.464152	0.0185629	Tmem229a	pELS
chr8	124751757	124751758	0.4914	0.0185661	Fam89a	PLS
chr7	80343428	80343429	0.457298	0.0185784	Hddc3	pELS
chr12	113141157	113141158	0.384262	0.0186289	Crip2	pELS
chr8	3587753	3587754	-0.375983	0.0186309	Camsap3	PLS
chr8	25201618	25201619	-0.594915	0.018647	Tacc1	PLS
chr11	83440660	83440661	-0.391419	0.0186617	1700020L24Rik	dELS
chr2	37703547	37703548	-0.432744	0.0186851	Strbp	PLS
chr12	86678806	86678807	-0.352248	0.0187098	Vash1	PLS
chr6	125148356	125148357	0.601869	0.0187251	Iffo1	dELS
chr17	23803645	23803646	-0.369333	0.0187271	Srrm2	pELS
chr11	117968241	117968242	-0.485568	0.0187339	Socs3	pELS
chr15	97964363	97964364	-0.345909	0.0187516	Tmem106c	pELS
chr4	111414349	111414350	0.643277	0.0187632	Bend5	pELS
chrX	71556837	71556838	-0.694279	0.0187686	Hmgb3	pELS
chr13	83729546	83729547	-0.499552	0.0187783	Gm26803	PLS
chr9	13826957	13826958	-0.336963	0.0188049	Cep57	PLS
chr5	23675866	23675867	-0.319595	0.018805	Srpk2	pELS
chr8	22808518	22808519	0.399394	0.018838	1700041G16Rik	dELS
chr2	129198074	129198075	-0.448457	0.0188426	Slc20a1	pELS
chr15	99420810	99420811	0.739628	0.0188557	Nckap5l	dELS
chr11	116852792	116852793	-0.371459	0.0188587	Mfsd11	pELS
chr8	125568367	125568368	0.506057	0.0188595	Sipa1l2	pELS
chr13	38528351	38528352	-0.322161	0.0189003	Txndc5	PLS
chr2	170319676	170319677	-0.56291	0.0189218	Bcas1	dELS
chr11	62550550	62550551	-0.383394	0.0189424	Gm12279	pELS
chrX	109013896	109013897	-0.495753	0.0189559	Hmgn5	pELS
chr6	146634428	146634429	-0.396637	0.018963	Tm7sf3	PLS
chr16	8738800	8738801	-0.470446	0.0189684	Usp7	pELS
chr19	12794727	12794728	-0.319343	0.0189695	Zfp91	pELS
chr7	78578079	78578080	-0.447519	0.0189813	Ntrk3	PLS
chr3	88492640	88492641	0.603114	0.0190456	Lmna	pELS
chr10	5822875	5822876	0.654198	0.0190654	Mtrf1l	DNase-H3K4me3
chr16	21794470	21794471	-0.341064	0.0190668	1300002E11Rik	PLS
chr2	76675700	76675701	-0.366862	0.0190707	Plekha3	pELS
chr17	29093564	29093565	0.672393	0.0190812	Cdkn1a	PLS
chr4	44982095	44982096	0.491127	0.0190916	Grhpr	pELS
chr1	39576848	39576849	-0.428954	0.019094	Rnf149	pELS
chr1	57377932	57377933	-0.324509	0.0191075	1700066M21Rik	pELS
chr15	39232855	39232856	0.635254	0.0191128	Rims2	dELS
chr10	112928878	112928879	-0.345954	0.0191386	Atxn7l3b	PLS
chr10	127030708	127030709	-0.305217	0.0191483	Tsfm	PLS
chr11	78246126	78246127	-0.279566	0.0191662	Supt6	PLS
chr18	9449655	9449656	-0.339648	0.0191724	Ccny	pELS
chr12	75818431	75818432	-0.3143	0.0191766	Syne2	PLS
chr10	82699925	82699926	0.412003	0.0191861	Hcfc2	pELS
chr5	130222959	130222960	0.444614	0.0192311	Gm6598	PLS
chr12	78226200	78226201	-0.377745	0.0192523	Gphn	PLS
chr10	17723019	17723020	-0.301752	0.0192553	Cited2	PLS
chr4	115101957	115101958	0.757206	0.0192601	Pdzk1ip1	CTCF-only
chr3	90490887	90490888	-0.309147	0.019281	Snapin	PLS
chr15	11995887	11995888	-0.373308	0.0192827	Sub1	PLS
chr2	150904589	150904590	-0.393319	0.0192937	Abhd12	PLS
chr13	119488299	119488300	-0.435403	0.0193001	3110070M22Rik	PLS
chr4	12907136	12907137	-0.305349	0.0193002	Triqk	pELS
chr2	30801673	30801674	0.359657	0.0193198	1700001O22Rik	PLS
chr5	37338574	37338575	-0.453189	0.019321	Evc2	PLS
chr19	5568525	5568526	0.450084	0.0193661	Ap5b1	pELS
chr1	130462676	130462677	-0.337308	0.0193723	Cd55	PLS
chr11	116587129	116587130	0.730769	0.0193896	Aanat	dELS
chr7	80947979	80947980	-0.392064	0.0194033	Sec11a	PLS
chr6	114873909	114873910	0.790574	0.0194178	Vgll4	dELS
chr3	130060435	130060436	-0.475298	0.0194217	Sec24b	pELS
chr3	57847609	57847610	-0.598174	0.0194278	Pfn2	PLS
chr13	119790645	119790646	-0.358078	0.0194872	Zfp131	PLS
chr13	51100992	51100993	-0.424442	0.0194959	Spin1	PLS
chr1	132212387	132212388	0.605385	0.0195045	Lemd1	dELS
chr12	108266197	108266198	0.741332	0.0195227	Ccdc85c	dELS
chr3	94582649	94582650	-0.374635	0.0195473	Snx27	PLS
chr2	180709186	180709187	0.449195	0.0195763	Dido1	pELS
chr2	104815627	104815628	0.674219	0.019592	Qser1	pELS
chr3	116007792	116007793	-0.353945	0.0195954	Extl2	pELS
chr11	9010814	9010815	-0.319926	0.0196093	Hus1	pELS
chr6	29917110	29917111	-0.262881	0.0196136	Strip2	PLS
chr2	38287232	38287233	-0.368995	0.0196406	Dennd1a	PLS
chr4	40269705	40269706	-0.27461	0.019665	Smim27	PLS
chr7	100465867	100465868	0.720321	0.0196784	C2cd3	pELS
chr2	84872300	84872301	0.720415	0.0196815	Rtn4rl2	DNase-H3K4me3
chr2	116064104	116064105	-0.383766	0.019698	Meis2	pELS
chr2	15055439	15055440	-0.332031	0.0197157	Arl5b	PLS
chr16	21423304	21423305	-0.338597	0.019717	Vps8	PLS
chr3	98427136	98427137	0.575849	0.0197262	Gm43190	DNase-H3K4me3
chr8	120537607	120537608	-0.375766	0.0197377	1700016A09Rik	PLS
chrX	74429817	74429818	-0.349123	0.0197582	Ikbkg	PLS
chr8	105636941	105636942	-0.373106	0.0197786	Ctcf	pELS
chr4	134251766	134251767	0.537788	0.0197786	Grrp1	dELS
chr11	95713287	95713288	-0.410127	0.0197867	Zfp652	pELS
chr7	13038130	13038131	-0.259639	0.0198099	Ube2m	PLS
chr19	59345671	59345672	-0.316794	0.0198115	Pdzd8	PLS
chr1	161251537	161251538	-0.606757	0.0198127	Prdx6	pELS
chr17	43952724	43952725	-0.627098	0.0198137	Rcan2	pELS
chr9	111117937	111117938	-0.347404	0.0198393	Lrrfip2	PLS
chr1	135688156	135688157	-0.387075	0.0198704	Nav1	PLS
chr1	80339260	80339261	-0.446866	0.0198895	Cul3	pELS
chr8	80880211	80880212	-0.344458	0.0199178	Gab1	pELS
chr7	19004580	19004581	0.38793	0.0199238	Irf2bp1	pELS
chr5	76140426	76140427	-0.349052	0.0199389	Srd5a3	pELS
chr2	75659740	75659741	-0.46828	0.0199403	Hnrnpa3	pELS
chr1	160793021	160793022	-0.416661	0.0199405	Rabgap1l	PLS
chr9	44498196	44498197	0.625291	0.0199518	Bcl9l	pELS
chr2	157367741	157367742	-0.2927	0.0199648	Manbal	PLS
chr4	48043072	48043073	-0.330053	0.0199695	Nr4a3	dELS
chr1	93801608	93801609	-0.412418	0.0199713	Dtymk	pELS
chr12	55820629	55820630	-0.374274	0.0199941	Gm9812	PLS
chr12	80435086	80435087	-0.323028	0.0200001	Gm30025	PLS
chr2	91182978	91182979	-0.426222	0.0200049	Madd	PLS
chr2	49451641	49451642	-0.33931	0.0200107	Epc2	PLS
chr5	37336814	37336815	-0.319827	0.0200158	Evc	PLS
chr3	133310624	133310625	-0.44491	0.0200257	Ppa2	pELS
chr6	83038913	83038914	0.469999	0.0200303	Loxl3	dELS
chr4	106560304	106560305	0.644809	0.0200308	Dhcr24	pELS
chr8	70488035	70488036	0.661859	0.0200593	1700020G03Rik	PLS
chr4	141559246	141559247	0.483542	0.0200682	B330016D10Rik	dELS
chr15	8444114	8444115	-0.320011	0.0201042	Nipbl	pELS
chr19	11912726	11912727	-0.40396	0.020111	Patl1	pELS
chr16	65562611	65562612	-0.327688	0.0201198	Chmp2b	PLS
chr5	137306989	137306990	-0.412047	0.0201293	Srrt	pELS
chr6	124996842	124996843	-0.583988	0.0201378	Pianp	PLS
chr15	99874835	99874836	0.565319	0.0201391	Lima1	pELS
chr7	109616462	109616463	0.327919	0.0201593	St5	PLS
chr10	127339988	127339989	0.453329	0.0201605	Gli1	pELS
chr13	97243026	97243027	0.437287	0.0201654	Enc1	pELS
chr8	25785051	25785052	-0.409625	0.0201678	Bag4	pELS
chr15	44427512	44427513	-0.308587	0.0201923	Nudcd1	pELS
chr2	125247369	125247370	-0.462708	0.0202022	Dut	PLS
chr7	133122041	133122042	-0.312964	0.0202082	Ctbp2	pELS
chr6	50456019	50456020	-0.274149	0.0202286	Osbpl3	pELS
chr16	5203682	5203683	-0.375569	0.0202302	Nagpa	pELS
chr4	123748931	123748932	0.52021	0.0202372	Akirin1	pELS
chr2	25292487	25292488	0.730694	0.0202506	Grin1os	pELS
chr15	79774145	79774146	-0.273841	0.0202536	Dnal4	PLS
chr1	168430278	168430279	-0.456471	0.020257	Pbx1	pELS
chr16	97962508	97962509	-0.326106	0.020266	Zbtb21	PLS
chr17	26069224	26069225	-0.403075	0.020275	Rab11fip3	PLS
chr18	21002234	21002235	-0.351381	0.0202751	Rnf138	pELS
chr7	43579730	43579731	-0.362543	0.0202963	Zfp719	PLS
chr13	55593625	55593626	-0.408671	0.0203214	Tmed9	pELS
chr7	45216307	45216308	0.612638	0.0203361	Tead2	pELS
chr2	153742009	153742010	-0.347926	0.0203451	Mapre1	pELS
chr14	20929165	20929166	-0.431774	0.0203614	Vcl	PLS
chr18	54992990	54992991	0.383187	0.020362	Zfp608	dELS
chr7	101451378	101451379	-0.444354	0.0203698	Pde2a	pELS
chr13	45963936	45963937	-0.33883	0.020374	Atxn1	pELS
chr6	56715459	56715460	-0.351514	0.0203809	Avl9	pELS
chr9	109932467	109932468	-0.312282	0.020384	Map4	pELS
chr17	46546702	46546703	0.739602	0.0203882	Cul9	pELS
chrX	140665723	140665724	-0.450866	0.0204262	Mid2	pELS
chr9	108003088	108003089	-0.341642	0.0204301	Ip6k1	pELS
chr5	30713504	30713505	0.530415	0.0204342	Dpysl5	pELS
chr4	116017226	116017227	-0.450838	0.0204367	Faah	pELS
chr1	9943987	9943988	-0.315232	0.0204586	Snhg6	PLS
chr17	72837385	72837386	-0.31414	0.0204788	Ypel5	pELS
chr13	5862980	5862981	-0.394573	0.0204841	Klf6	pELS
chr6	88199286	88199287	0.812861	0.02051	Gata2	pELS
chr14	59201318	59201319	-0.356141	0.0205122	Rcbtb1	PLS
chr2	179976197	179976198	-0.401861	0.020539	4921531C22Rik	pELS
chr8	109778764	109778765	-0.344127	0.0205542	Ap1g1	PLS
chr16	97850716	97850717	-0.443654	0.0205572	Prdm15	pELS
chr12	102743845	102743846	-0.312356	0.0205766	Moap1	PLS
chr3	97610067	97610068	-0.280245	0.0205904	Chd1l	PLS
chr4	140962016	140962017	0.315776	0.0205913	Sdhb	pELS
chr15	38662546	38662547	0.351905	0.0206062	Atp6v1c1	pELS
chr11	78164202	78164203	0.528598	0.0206196	Traf4	pELS
chr5	101933576	101933577	0.722514	0.0206235	Wdfy3	dELS
chr12	80260606	80260607	-0.326919	0.0206256	Actn1	PLS
chr2	73312279	73312280	0.331776	0.0206315	Cir1	pELS
chr5	114568982	114568983	0.472916	0.0206475	Fam222a	pELS
chr17	94865032	94865033	-0.312989	0.0206587	Gm20939	dELS
chr9	63757100	63757101	-0.36882	0.0206607	Smad3	pELS
chr4	15265831	15265832	-0.375865	0.0206774	Tmem64	PLS
chr2	130450400	130450401	-0.298277	0.0206813	Ptpra	PLS
chr5	93094895	93094896	0.532299	0.020693	Sept11	pELS
chr1	128103643	128103644	-0.31132	0.0207045	R3hdm1	pELS
chr19	38396170	38396171	-0.434045	0.0207337	Slc35g1	pELS
chr10	83337031	83337032	-0.614802	0.0207395	Slc41a2	pELS
chr15	76090751	76090752	0.5399	0.0207452	Nrbp2	pELS
chr7	102267912	102267913	-0.353527	0.0207479	Stim1	PLS
chr17	24687565	24687566	0.556961	0.0207503	Syngr3	dELS
chr17	47368718	47368719	-0.897264	0.0207544	Mrps10	PLS
chr9	20581452	20581453	0.447349	0.0207564	Zfp846	PLS
chr2	91256126	91256127	-0.516139	0.0207602	Pacsin3	PLS
chr5	45639551	45639552	-0.443714	0.0208103	9630001P10Rik	PLS
chr2	129066855	129066856	0.510681	0.020825	Ttl	pELS
chr5	147430748	147430749	-0.376433	0.0208391	Pan3	pELS
chr5	4104489	4104490	-0.449852	0.0208433	Cyp51	pELS
chr16	20302054	20302055	-0.314604	0.0208579	Parl	PLS
chr9	106368909	106368910	-0.406211	0.0208583	Dusp7	pELS
chr18	15150848	15150849	-0.349576	0.0208764	Kctd1	pELS
chr3	129533920	129533921	-0.332665	0.0208904	Elovl6	pELS
chr15	76350232	76350233	-0.452512	0.0208997	Sharpin	pELS
chr17	31058609	31058610	-0.413914	0.0209035	Abcg1	pELS
chr3	156562467	156562468	-0.510855	0.0209072	Negr1	pELS
chr5	108549713	108549714	-0.485774	0.0209233	Cplx1	pELS
chr7	28826146	28826147	0.597649	0.0209305	Ech1	pELS
chr4	119105984	119105985	0.367867	0.0209379	Slc2a1	dELS
chr15	82047457	82047458	-0.299107	0.0209429	Snu13	PLS
chr15	84450583	84450584	0.690807	0.0209434	Shisal1	dELS
chr3	31094954	31094955	-0.517561	0.0209619	Skil	PLS
chr5	122050349	122050350	-0.489754	0.0209738	Cux2	pELS
chr12	111766572	111766573	0.628592	0.0209913	Klc1	dELS
chr11	5485980	5485981	0.421943	0.021015	Gm11962	dELS
chr4	86748519	86748520	-0.470092	0.0210176	Dennd4c	PLS
chr13	17805059	17805060	-0.522239	0.0210566	Cdk13	PLS
chr19	42779334	42779335	-0.558776	0.0210603	Gm16244	pELS
chr8	11556746	11556747	-0.434617	0.0211132	Ing1	pELS
chr15	99875359	99875360	-0.371422	0.0211227	Lima1	PLS
chr11	50457863	50457864	0.672049	0.0211239	Rufy1	dELS
chr3	87970909	87970910	0.659242	0.0211493	Nes	PLS
chr13	75089769	75089770	-0.692038	0.0211509	Pcsk1	PLS
chr3	105801193	105801194	-0.414832	0.0211557	Rap1a	PLS
chr5	100159203	100159204	-0.442927	0.0211875	Tmem150c	pELS
chr2	155518341	155518342	-0.444086	0.02124	Ggt7	PLS
chr17	45574670	45574671	0.562629	0.0212418	Hsp90ab1	pELS
chrX	160994927	160994928	-0.536336	0.021252	Cdkl5	PLS
chr13	64432675	64432676	-0.2926	0.0212625	Cdk20	pELS
chr8	22398146	22398147	0.28816	0.0212626	Slc25a15	pELS
chr1	34700745	34700746	0.668262	0.0212665	Arhgef4	CTCF-only
chr11	117114635	117114636	0.3957	0.021272	Sec14l1	pELS
chr8	46741304	46741305	-0.315316	0.0212909	Irf2	pELS
chr9	108692247	108692248	-0.461883	0.0213356	Prkar2a	PLS
chr13	21749603	21749604	0.573365	0.0213742	Hist1h4k	pELS
chr13	91462247	91462248	-0.453672	0.0213839	Ssbp2	pELS
chr2	92456069	92456070	0.790004	0.0214067	Slc35c1	dELS
chr9	56995204	56995205	-0.330637	0.0214068	Ptpn9	pELS
chr16	52450756	52450757	-0.333326	0.0214086	Alcam	pELS
chr1	42694945	42694946	-0.366708	0.0214086	Gm20646	PLS
chr16	10541644	10541645	0.360184	0.0214297	Dexi	pELS
chr17	71598279	71598280	-0.381725	0.0214359	Trmt61b	pELS
chrX	112600831	112600832	-0.528259	0.021436	Zfp711	PLS
chr8	115707233	115707234	-0.393434	0.0214866	Maf	pELS
chr7	19095012	19095013	0.401697	0.0214919	Six5	pELS
chr8	105496766	105496767	-0.332203	0.0215064	Zdhhc1	PLS
chr13	93498812	93498813	-0.469579	0.0215481	Jmy	pELS
chr11	98863840	98863841	-0.421046	0.0215491	Wipf2	pELS
chr9	101034759	101034760	-0.365606	0.021553	Pccb	pELS
chr7	30457029	30457030	0.49493	0.0215622	Kirrel2	pELS
chr16	17723100	17723101	0.462508	0.0215659	Med15	PLS
chr1	10993704	10993705	-0.428278	0.0215688	Prex2	pELS
chr16	13820429	13820430	0.580434	0.0215814	Ntan1	pELS
chr15	80091592	80091593	-0.370883	0.0216089	Syngr1	PLS
chr10	54074961	54074962	-0.302266	0.021609	Man1a	pELS
chr6	90715386	90715387	0.783674	0.0216117	Iqsec1	pELS
chr10	76531454	76531455	-0.609129	0.0216223	Lss	PLS
chr2	167240669	167240670	0.6481	0.0216722	Ptgis	PLS
chr6	85916453	85916454	0.498986	0.0216737	Tprkb	pELS
chr11	120239335	120239336	0.695316	0.0216841	Bahcc1	dELS
chr7	16948265	16948266	0.460746	0.0217038	Pnmal2	dELS
chr16	23988775	23988776	-0.307343	0.0217302	Bcl6	PLS
chr2	30442628	30442629	0.651472	0.0217371	Ptpa	PLS
chr2	157279165	157279166	-0.270337	0.0217379	Rpn2	PLS
chr12	27062079	27062080	0.66832	0.0217391	Gm9866	dELS
chr11	97150322	97150323	0.524624	0.021789	Tbkbp1	pELS
chr7	34168431	34168432	-0.256233	0.0217917	Uba2	PLS
chr2	118901738	118901739	-0.35373	0.0218102	Bahd1	pELS
chr10	128060897	128060898	0.709434	0.0218183	Ptges3	pELS
chr11	80430027	80430028	0.783908	0.0218449	Psmd11	pELS
chr3	62339081	62339082	-0.349678	0.0218733	Arhgef26	pELS
chr18	80933909	80933910	-0.312295	0.0218906	Atp9b	PLS
chr2	18689020	18689021	0.720556	0.0219052	Spag6	dELS
chr11	4874450	4874451	0.457301	0.0219111	Nipsnap1	pELS
chrX	36874638	36874639	-0.435378	0.0219234	Ube2a	PLS
chr15	31367767	31367768	-0.428825	0.0219275	Ankrd33b	PLS
chr2	164857363	164857364	0.345003	0.0219332	Pltp	pELS
chr5	144014597	144014598	-0.282948	0.0219428	Ccz1	PLS
chr1	52799392	52799393	0.609792	0.0219589	Inpp1	dELS
chr11	119058343	119058344	0.638928	0.0219615	Cbx8	dELS
chr5	113503535	113503536	0.7069	0.0219615	Wscd2	dELS
chr13	64151847	64151848	0.615128	0.0219627	Zfp367	pELS
chr9	48837017	48837018	0.522405	0.0219683	Zbtb16	pELS
chr6	106799941	106799942	-0.312885	0.0219687	Crbn	PLS
chr4	81442511	81442512	-0.361044	0.0219747	Mpdz	PLS
chr17	5841639	5841640	-0.370824	0.0219819	Snx9	pELS
chr10	70440985	70440986	-0.32106	0.0220734	Fam13c	PLS
chr3	97767482	97767483	-0.331157	0.0221062	Pde4dip	pELS
chr7	105639598	105639599	0.758623	0.0221175	Arfip2	pELS
chr4	126610130	126610131	-0.308073	0.0221289	5730409E04Rik	pELS
chr14	32165602	32165603	0.456537	0.0221291	Ncoa4	PLS
chr10	93889668	93889669	-0.30442	0.022157	Metap2	PLS
chr3	79286603	79286604	-0.351081	0.0222061	Rapgef2	PLS
chr13	74010761	74010762	-0.596882	0.0222305	Tppp	pELS
chr9	78448528	78448529	-0.425232	0.0222359	Gm17324	pELS
chr10	89872775	89872776	-0.521552	0.0222573	Anks1b	pELS
chr2	69885788	69885789	-0.353454	0.0222877	Mettl5	PLS
chr9	121705389	121705390	0.463362	0.0223019	Sec22c	pELS
chr4	49597640	49597641	-0.326506	0.0223106	Tmem246	pELS
chr17	56080110	56080111	0.331908	0.0223219	Hdgfl2	pELS
chr9	15239466	15239467	0.374161	0.0223272	Vstm5	pELS
chr5	142820303	142820304	-0.340179	0.0223342	Tnrc18	dELS
chr11	50430988	50430989	-0.389874	0.0223345	Rufy1	PLS
chr1	74068446	74068447	0.628055	0.0223366	Tns1	dELS
chr8	12384198	12384199	0.622956	0.0223464	Sox1ot	pELS
chr2	118704139	118704140	0.529999	0.022348	Ankrd63	pELS
chr6	71493986	71493987	-0.308736	0.0223716	Rnf103	PLS
chr7	25282528	25282529	-0.568817	0.0223948	Cic	pELS
chr4	130571165	130571166	0.769983	0.0224099	Nkain1	dELS
chr13	51792867	51792868	-0.428222	0.0224233	Sema4d	pELS
chr14	59201190	59201191	-0.502231	0.0224291	Rcbtb1	PLS
chr10	39731634	39731635	-0.368955	0.0224348	E130307A14Rik	pELS
chr2	118883394	118883395	0.416672	0.0224458	Ivd	dELS
chrX	48054685	48054686	0.587943	0.0224509	Apln	dELS
chr5	53589171	53589172	-0.357319	0.0224788	Rbpj	pELS
chr4	152125919	152125920	0.630994	0.0224805	Espn	dELS
chr11	120235366	120235367	-0.718307	0.0224854	Gm11772	pELS
chr2	18063821	18063822	0.518527	0.0225172	Mllt10	pELS
chr12	112674760	112674761	0.45325	0.0225297	Akt1	pELS
chr19	53903659	53903660	-0.430245	0.0225361	Pdcd4	pELS
chr4	141053442	141053443	0.895586	0.0225388	Crocc	pELS
chr8	46151727	46151728	-0.322954	0.022554	Snx25	PLS
chr4	43431988	43431989	0.941021	0.0225967	Fam166b	dELS
chr5	21425253	21425254	-0.276319	0.0226037	Fam185a	pELS
chr8	47674594	47674595	-0.378204	0.0226142	Ing2	pELS
chr14	79487298	79487299	0.560276	0.0226144	Wbp4	dELS
chr12	80436632	80436633	-0.46821	0.0226238	Dcaf5	PLS
chr5	64513724	64513725	0.596661	0.0226558	C030018K13Rik	dELS
chr5	5380331	5380332	-0.416262	0.022658	Cdk14	PLS
chrX	112600912	112600913	-0.505912	0.0226854	Zfp711	pELS
chr13	9765198	9765199	-0.385162	0.022699	Zmynd11	PLS
chr11	102438803	102438804	-0.73804	0.022702	Fam171a2	dELS
chr2	31142175	31142176	-0.310147	0.0227157	Fnbp1	PLS
chr11	5244886	5244887	0.632018	0.0227518	Kremen1	dELS
chr15	100914787	100914788	0.584473	0.0227652	Scn8a	DNase-H3K4me3
chr11	54304167	54304168	-0.372392	0.0227726	Acsl6	PLS
chr6	97179001	97179002	-0.276532	0.0227827	Tmf1	pELS
chr15	59648353	59648354	-0.297601	0.0227932	Trib1	PLS
chr2	39065085	39065086	-0.323028	0.0228147	Golga1	pELS
chr2	13544342	13544343	-0.345647	0.0228313	Trdmt1	PLS
chr9	106226483	106226484	0.42417	0.0228327	Tlr9	dELS
chr8	83715824	83715825	0.363287	0.0228445	Ddx39	pELS
chr17	27827037	27827038	0.751731	0.0228557	Ilrun	dELS
chr4	131915426	131915427	0.588337	0.0228933	Gm12992	dELS
chr8	79294819	79294820	-0.40459	0.0229012	Mmaa	PLS
chr1	82839570	82839571	-0.302695	0.0229094	Agfg1	PLS
chr6	86364932	86364933	0.531184	0.0229139	Fam136a	pELS
chr19	8880437	8880438	0.305041	0.0229149	Uqcc3	pELS
chr9	14785189	14785190	-0.491175	0.0229521	Mre11a	pELS
chrX	106187453	106187454	-0.527028	0.0229811	Pgk1	pELS
chr9	114731481	114731482	-0.287205	0.0229832	Cmtm6	pELS
chr5	31094659	31094660	0.704551	0.0230135	Slc30a3	DNase-H3K4me3
chr1	181016548	181016549	0.599254	0.0230573	Ephx1	pELS
chr17	69382506	69382507	-0.378214	0.0230711	Zbtb14	pELS
chr6	48086062	48086063	-0.335561	0.0230801	Zfp746	pELS
chr2	117249855	117249856	-0.239047	0.023087	Fam98b	PLS
chr10	70097437	70097438	-0.360698	0.0230954	Ccdc6	pELS
chr6	6956309	6956310	-0.326749	0.0231297	Sdhaf3	pELS
chr14	59441330	59441331	-0.358107	0.0231485	Cab39l	pELS
chr7	130519914	130519915	-0.341331	0.0231919	Ate1	PLS
chr14	54876088	54876089	0.507516	0.0232	Ppp1r3e	pELS
chr17	23593104	23593105	0.470873	0.0232001	Zfp13	dELS
chr5	116591919	116591920	0.559194	0.0232074	Srrm4	PLS
chr10	67536319	67536320	0.512872	0.0232133	Egr2	pELS
chr19	6848316	6848317	0.566747	0.0232223	Ccdc88b	DNase-H3K4me3
chr11	97574132	97574133	0.515875	0.0232443	Srcin1	PLS
chr2	105016554	105016555	-0.354468	0.0232454	Eif3m	pELS
chr10	59943242	59943243	0.687343	0.0232589	Ddit4	dELS
chr4	42950186	42950187	-0.432069	0.023269	Dnajb5	PLS
chr5	108367831	108367832	-0.645003	0.0232837	Gm42517	PLS
chr1	132212555	132212556	0.750866	0.0232871	Lemd1	dELS
chr12	25096957	25096958	0.675945	0.0232885	Id2	PLS
chr3	101109163	101109164	0.693957	0.0232991	Ptgfrn	pELS
chr12	21543130	21543131	0.468597	0.0233032	Gm19196	pELS
chr1	167270661	167270662	0.557361	0.0233079	Uck2	dELS
chrX	59567185	59567186	-0.517472	0.023311	Fgf13	pELS
chr2	26964029	26964030	-0.348608	0.0233213	Rexo4	pELS
chr13	43192075	43192076	0.720207	0.0233246	Tbc1d7	dELS
chr13	93499609	93499610	-0.304787	0.023361	Jmy	PLS
chr11	115810596	115810597	0.743686	0.0233611	Caskin2	dELS
chr4	44084247	44084248	0.706379	0.0233824	Gne	PLS
chr8	69654603	69654604	-0.297522	0.0233859	Zfp964	PLS
chr14	76506110	76506111	-0.381436	0.0233888	Tsc22d1	pELS
chr11	112782515	112782516	-0.399616	0.0234088	Sox9	pELS
chr9	111118782	111118783	-0.348291	0.0234243	Lrrfip2	pELS
chr1	10232306	10232307	-0.317179	0.023429	Arfgef1	pELS
chr8	120300913	120300914	0.712338	0.0234322	Gse1	dELS
chr15	79108600	79108601	0.469882	0.0234484	Micall1	pELS
chr7	141070710	141070711	0.541412	0.0234523	B4galnt4	dELS
chr3	95905527	95905528	0.548725	0.0234858	Car14	pELS
chr11	115165183	115165184	0.565292	0.023524	Slc9a3r1	pELS
chr5	100498809	100498810	-0.439342	0.023539	Lin54	PLS
chr11	94236115	94236116	0.682996	0.0235433	Wfikkn2	dELS
chr19	36926820	36926821	0.496229	0.0235477	Btaf1	pELS
chr3	30600959	30600960	-0.403178	0.0235483	Actrt3	pELS
chr10	91170874	91170875	-0.39903	0.0235543	Tmpo	pELS
chr16	18777417	18777418	0.49903	0.0235616	Cldn5	pELS
chr13	9764093	9764094	-0.344481	0.0236098	Zmynd11	pELS
chr1	59685103	59685104	-0.278268	0.0236488	Nop58	PLS
chr6	90463689	90463690	0.449678	0.0236599	Klf15	pELS
chr13	75943423	75943424	-0.331557	0.0236736	Rhobtb3	pELS
chr14	40956100	40956101	-0.619574	0.0237014	Tspan14	dELS
chr1	165282771	165282772	0.488497	0.0237377	Gpr161	dELS
chr2	20963649	20963650	0.720519	0.0237402	Arhgap21	dELS
chr11	97663235	97663236	-0.555638	0.0237444	Mllt6	pELS
chr2	165880594	165880595	0.723572	0.0237513	Gm11465	pELS
chr11	8468646	8468647	-0.451127	0.0237631	Tns3	dELS
chr9	110117797	110117798	-0.3502	0.0237711	Smarcc1	PLS
chr3	136670673	136670674	-0.467793	0.0237744	Ppp3ca	PLS
chr18	35815513	35815514	0.749774	0.0237932	Cxxc5	dELS
chr7	45715734	45715735	0.643979	0.0237949	Rpl18	pELS
chr7	80026550	80026551	-0.449861	0.0238009	Zfp710	pELS
chr1	10232721	10232722	-0.393535	0.0238055	Arfgef1	PLS
chr2	38379136	38379137	0.599014	0.0238604	Gm13584	dELS
chr9	58488266	58488267	-0.451823	0.0238733	Insyn1	PLS
chr19	6869537	6869538	0.686628	0.0238902	Ccdc88b	dELS
chr1	177258621	177258622	-0.331157	0.0238961	Akt3	pELS
chr3	108911241	108911242	-0.369534	0.0239369	Prpf38b	pELS
chr5	76305726	76305727	0.640048	0.0239513	Gm7467	pELS
chr2	162932028	162932029	-0.319131	0.0239624	Srsf6	pELS
chr8	109565490	109565491	-0.299959	0.0239666	Dhx38	pELS
chr2	121414214	121414215	-0.355535	0.0239725	Pdia3	pELS
chr17	57086154	57086155	0.649741	0.0239779	Tubb4a	pELS
chr6	117907832	117907833	-0.366468	0.0240233	4933440N22Rik	PLS
chr10	26374923	26374924	-0.357549	0.0240352	L3mbtl3	PLS
chr5	44101126	44101127	-0.324124	0.0240397	Prom1	pELS
chr19	21472586	21472587	-0.44887	0.0240663	Gda	PLS
chr14	47598321	47598322	0.685652	0.0240696	Atg14	dELS
chr10	80741640	80741641	0.38008	0.0240841	Ap3d1	pELS
chr17	46546045	46546046	-0.278576	0.0241041	Cul9	pELS
chr7	99979941	99979942	-0.36405	0.0241055	Rnf169	pELS
chr6	49073958	49073959	-0.243409	0.0241104	Malsu1	PLS
chr6	117907626	117907627	-0.422374	0.0241157	4933440N22Rik	PLS
chr16	72664248	72664249	0.466552	0.024129	Robo1	pELS
chr5	136907919	136907920	0.533602	0.02413	Ift22	PLS
chr6	128438891	128438892	0.438509	0.0241335	Fkbp4	PLS
chr12	85219935	85219936	0.387244	0.0241348	Eif2b2	pELS
chr14	55788947	55788948	0.759741	0.0241373	Ripk3	PLS
chr1	182517462	182517463	-0.35551	0.0241389	Capn2	PLS
chr13	41220517	41220518	-0.860347	0.0241434	Elovl2	PLS
chr15	97825338	97825339	0.48139	0.0241814	Hdac7	dELS
chr4	140962105	140962106	0.356597	0.0241989	Sdhb	pELS
chr11	87778259	87778260	0.726425	0.0242099	Tspoap1	dELS
chr8	72492341	72492342	-0.423334	0.024215	Slc35e1	pELS
chr8	119837932	119837933	0.662598	0.0242687	Cotl1	dELS
chr12	55821034	55821035	-0.382766	0.0243095	Ralgapa1	PLS
chr11	4594284	4594285	-0.273804	0.0243135	Mtmr3	pELS
chr10	93261817	93261818	0.628634	0.0243159	Cdk17	dELS
chr6	82041824	82041825	-0.320123	0.0243304	Eva1a	pELS
chr18	31804241	31804242	-0.300249	0.0243318	Wdr33	pELS
chr8	23412334	23412335	0.570471	0.0243452	Sfrp1	pELS
chr2	156775307	156775308	0.514723	0.0243495	Myl9	PLS
chr7	113766055	113766056	-0.411997	0.0243585	Spon1	PLS
chr4	82859281	82859282	-0.315143	0.0243658	Zdhhc21	pELS
chr13	59770214	59770215	-0.320756	0.0243923	Etohd2	pELS
chr18	79109899	79109900	-0.307198	0.0243983	Setbp1	pELS
chr1	186117147	186117148	-0.281326	0.0244013	Lyplal1	PLS
chr2	73529153	73529154	-0.38765	0.0244074	Wipf1	pELS
chr8	66486267	66486268	-0.322034	0.0244287	Tma16	pELS
chr2	118903522	118903523	0.767374	0.0244475	Bahd1	dELS
chr5	74066940	74066941	0.509107	0.0244479	Usp46	pELS
chr2	122369017	122369018	-0.357868	0.0244488	Shf	pELS
chr2	174761092	174761093	0.668039	0.0244538	Edn3	pELS
chr4	136021200	136021201	-0.338705	0.0244652	Eloa	pELS
chr15	32920915	32920916	-0.334007	0.0244755	Sdc2	PLS
chr4	102254760	102254761	-0.545703	0.0245313	Pde4b	PLS
chr18	10029944	10029945	-0.304438	0.0245617	Usp14	PLS
chr3	108146004	108146005	-0.274071	0.0245618	Gnai3	PLS
chr13	29985607	29985608	-0.328839	0.0245633	E2f3	pELS
chr1	33756901	33756902	0.69549	0.024588	Bag2	pELS
chr2	36103947	36103948	0.456201	0.0246063	Lhx6	PLS
chr5	28317045	28317046	-0.259209	0.0246123	Rbm33	PLS
chr11	93885383	93885384	-0.407666	0.0246147	Utp18	pELS
chr4	119492459	119492460	-0.360385	0.0246255	Rimkla	PLS
chr1	157458663	157458664	-0.535969	0.0246494	Cryzl2	PLS
chr5	38561636	38561637	-0.539908	0.0246554	Wdr1	PLS
chr5	35758518	35758519	0.299252	0.024661	Ablim2	pELS
chr4	152130893	152130894	0.746114	0.0246753	Espn	pELS
chr11	102216850	102216851	0.623818	0.0247049	Hdac5	dELS
chr4	132074130	132074131	0.694299	0.0247505	Gm10300	pELS
chr10	80929702	80929703	0.45392	0.0247574	Gadd45b	pELS
chr17	12991976	12991977	-0.295526	0.0247611	Wtap	pELS
chr12	40446570	40446571	-0.404319	0.0247842	Dock4	pELS
chr7	34389292	34389293	-0.30608	0.0248027	Lsm14a	pELS
chr10	79793684	79793685	-0.354565	0.0248149	Palm	PLS
chr2	118896245	118896246	0.691912	0.024837	Bahd1	dELS
chr2	3284186	3284187	-0.486141	0.0248397	Nmt2	PLS
chr1	80340387	80340388	-0.483791	0.0248427	Cul3	PLS
chr16	77760196	77760197	0.641543	0.02485	Gm37694	dELS
chr3	87907554	87907555	-0.408296	0.024904	Hdgf	pELS
chr5	92138227	92138228	-0.379075	0.0249404	Uso1	pELS
chr3	95014487	95014488	0.388708	0.0249531	Zfp687	pELS
chr3	121262708	121262709	-0.45339	0.025002	Tmem56	pELS
chr12	36382102	36382103	-0.263377	0.0250286	D630036H23Rik	PLS
chr2	157367918	157367919	-0.333022	0.0250291	Manbal	pELS
chr11	49712088	49712089	-0.35339	0.0250444	Cnot6	pELS
chr6	13070271	13070272	-0.325424	0.0250792	Tmem106b	pELS
chr5	90365920	90365921	-0.385112	0.0250945	Ankrd17	pELS
chr11	60177393	60177394	0.62074	0.0251051	Rai1	pELS
chr10	43479554	43479555	-0.412677	0.0251071	Bend3	pELS
chr11	3288609	3288610	0.580755	0.0251194	Patz1	pELS
chr8	111094414	111094415	-0.331606	0.025146	Pdpr	PLS
chr18	38212388	38212389	0.370392	0.0251769	Pcdh1	pELS
chr6	37871199	37871200	-0.35385	0.0252013	Trim24	pELS
chr4	119415388	119415389	-0.2854	0.0252058	Ccdc30	PLS
chr2	75659918	75659919	-0.269684	0.0253212	Hnrnpa3	pELS
chr1	131244728	131244729	-0.566186	0.025324	Rassf5	pELS
chr11	115535545	115535546	-0.303635	0.0253453	Sumo2	pELS
chr5	114127918	114127919	0.321884	0.0253592	Alkbh2	pELS
chr6	108783393	108783394	-0.422454	0.0253903	Arl8b	pELS
chr2	157077367	157077368	0.540397	0.0253933	Soga1	pELS
chr11	75530700	75530701	0.352042	0.0254039	Slc43a2	pELS
chrX	75515014	75515015	-0.723246	0.0254147	Vbp1	pELS
chr8	12671821	12671822	-0.278651	0.0254228	Tubgcp3	pELS
chr4	46664794	46664795	0.842765	0.0254396	Tbc1d2	dELS
chr3	79286195	79286196	-0.28963	0.025461	Rapgef2	pELS
chr11	75656847	75656848	0.638909	0.025482	Myo1c	pELS
chr2	133552148	133552149	-0.505299	0.0254838	Bmp2	PLS
chr9	56995419	56995420	-0.354396	0.0255057	Ptpn9	pELS
chr13	98925486	98925487	-0.460936	0.0255163	Tnpo1	pELS
chr11	96997531	96997532	0.52316	0.025518	Sp2	dELS
chr7	79508840	79508841	-0.605068	0.0255306	A330074H02Rik	pELS
chr2	32353206	32353207	-0.424946	0.0255367	Dnm1	PLS
chr10	93431116	93431117	0.709287	0.0255488	Mir7688	dELS
chr9	44233868	44233869	-0.331115	0.0255659	Cbl	PLS
chr9	65021238	65021239	-0.274454	0.0255714	Hacd3	pELS
chr6	122761290	122761291	-0.449122	0.0255739	Slc2a3	dELS
chr17	36988636	36988637	0.74406	0.0255815	H2	pELS
chr15	81859121	81859122	0.387354	0.0256054	Tob2	pELS
chr18	67245602	67245603	-0.269343	0.0256174	Mppe1	pELS
chr10	80356406	80356407	0.527924	0.0256189	Plk5	PLS
chr13	24801762	24801763	-0.343613	0.0256255	BC005537	PLS
chr12	110889386	110889387	-0.308601	0.0256412	Cinp	PLS
chrX	7899736	7899737	-0.439803	0.0256727	Timm17b	pELS
chr13	55330392	55330393	0.534683	0.0256942	Mxd3	pELS
chr14	34311863	34311864	0.389522	0.0256958	Glud1	pELS
chr5	33273835	33273836	0.397936	0.0257402	Ctbp1	pELS
chr1	135284176	135284177	0.296539	0.0257801	Rnpep	PLS
chr7	80199052	80199053	0.34121	0.0257836	Sema4b	pELS
chr18	44829005	44829006	-0.328359	0.0257855	Ythdc2	pELS
chr13	47044019	47044020	-0.327725	0.0258608	Kdm1b	pELS
chr2	170511350	170511351	-0.349397	0.0258699	Pfdn4	PLS
chr17	46297230	46297231	0.650687	0.025874	Dlk2	PLS
chr19	4305144	4305145	0.418996	0.0258744	Grk2	pELS
chr9	44485984	44485985	0.57941	0.0258778	Bcl9l	pELS
chr2	131178801	131178802	0.482988	0.0259028	Cenpb	pELS
chr12	64966796	64966797	-0.393071	0.025904	Togaram1	pELS
chr6	42324750	42324751	-0.500723	0.0259077	Fam131b	PLS
chr14	54877061	54877062	-0.398538	0.0259235	Ppp1r3e	pELS
chr19	32388747	32388748	-0.363667	0.0259447	Sgms1	pELS
chr7	127770612	127770613	0.523037	0.02596	Orai3	pELS
chr6	145863637	145863638	-0.3991	0.025981	Gm43909	pELS
chr17	28698119	28698120	0.690725	0.0260203	Mapk14	dELS
chr12	54655690	54655691	-0.445526	0.0260535	Sptssa	pELS
chr2	150786895	150786896	-0.276683	0.0260642	Pygb	PLS
chr9	121760852	121760853	0.475451	0.0260668	Zfp651	pELS
chr2	32534819	32534820	0.352852	0.0260759	Fam102a	pELS
chr13	86046485	86046486	-0.355256	0.026119	Cox7c	PLS
[truncated: 1,660 more rows]
