# Supplementary material for: Epigenetic Signatures of Social Defeat Stress Varying Duration
Source: Int J Mol Sci. 2025 Dec 19;27(1):18. doi: 10.3390/ijms27010018 (PMC12785521; doi:10.3390/ijms27010018)
Supplement: Supplementary file 1 [file ijms-27-00018-s001.zip › Supplementary Table S2.xlsx]

## Sheet: ST2a
Supplementary Table S2a
The list of single-nucleosome non-сCRE DE peaks (p.val<0.05) of S10 group compared to NS group
Peak location			log2FoldChange	p.value
chr12	40221602	40221603	1.32325	5.4033e-05
chr12	119236165	119236166	1.64384	5.93306e-05
chr2	97472193	97472194	1.43173	0.00011135
chr17	24752611	24752612	-0.829574	0.000144751
chr2	55438717	55438718	1.54345	0.000146928
chr7	34312495	34312496	1.3977	0.000158545
chr9	59485157	59485158	0.971383	0.000180153
chr7	7121688	7121689	0.8925	0.000189655
chr12	119237025	119237026	1.30297	0.000240996
chr4	86577116	86577117	1.30292	0.000253695
chr5	125056896	125056897	-1.28183	0.000285368
chr13	44841219	44841220	1.39665	0.000329137
chr2	177206334	177206335	2.29208	0.000347532
chr16	45159824	45159825	1.09496	0.000369394
chr5	9725861	9725862	0.720097	0.000374143
chr15	99127017	99127018	-0.531167	0.000522986
chr1	82284847	82284848	1.34289	0.000565135
chr15	80800212	80800213	1.10896	0.000565193
chr11	29247616	29247617	0.910126	0.000580266
chr1	93804121	93804122	0.578845	0.000589025
chr18	35211679	35211680	1.69253	0.000597858
chr11	106038195	106038196	1.30024	0.000622952
chr18	56572416	56572417	1.27381	0.000664881
chr19	32760268	32760269	1.04441	0.000715699
chr15	25621967	25621968	-1.00373	0.000728522
chr16	32278560	32278561	-0.900137	0.000761572
chr3	101602883	101602884	1.17967	0.000807663
chr10	91182858	91182859	0.781328	0.00084801
chr15	27468379	27468380	1.15412	0.000886141
chr7	134225312	134225313	-0.669827	0.000886419
chr5	88583852	88583853	1.10822	0.000892781
chr5	23432264	23432265	0.919777	0.00091434
chr8	115706164	115706165	0.970959	0.000937229
chr1	143701774	143701775	0.849689	0.0010616
chr3	155092766	155092767	1.09905	0.00108153
chrX	152782116	152782117	1.03903	0.00109909
chr8	9769607	9769608	1.11278	0.0011424
chr14	31779703	31779704	1.29435	0.00115736
chr5	122821582	122821583	0.665645	0.0011625
chr4	122836951	122836952	-0.921284	0.00117594
chr1	156041006	156041007	0.778872	0.00118007
chr3	137625473	137625474	1.20406	0.00119834
chr6	131293705	131293706	0.76286	0.00121095
chr9	25254074	25254075	0.7955	0.00127327
chr1	59765644	59765645	1.1506	0.00132879
chr6	71496383	71496384	1.12927	0.00133079
chr3	96602740	96602741	1.08933	0.00137095
chr1	168428730	168428731	1.00005	0.0014295
chr4	123342816	123342817	-0.745539	0.00143174
chr6	54699919	54699920	1.20381	0.00143317
chr10	100051468	100051469	1.12188	0.00147142
chr7	139390063	139390064	-0.889532	0.00149986
chr15	11994498	11994499	1.06334	0.00151012
chr2	39226185	39226186	0.461166	0.00153447
chr18	46523573	46523574	0.704944	0.00156003
chr18	34247137	34247138	0.989982	0.00166278
chr7	90131684	90131685	0.780712	0.00171908
chr13	96388433	96388434	0.435072	0.00173946
chr8	70138885	70138886	0.551259	0.00175441
chr7	34812576	34812577	-0.492694	0.00178788
chr14	17662323	17662324	1.12632	0.00178986
chr3	58417956	58417957	0.873903	0.00179955
chr13	115101623	115101624	-0.58271	0.00180489
chr16	31663370	31663371	-0.823267	0.0018564
chr1	84283763	84283764	0.78654	0.00185713
chr4	155214650	155214651	-1.12349	0.00186312
chr1	164457109	164457110	0.86205	0.00189232
chr6	42709843	42709844	0.447488	0.00189278
chr3	63962998	63962999	1.2282	0.0019014
chr9	104408848	104408849	0.953726	0.00196442
chr11	74650623	74650624	0.920863	0.00197621
chr2	125866675	125866676	0.640862	0.00197941
chr3	82144440	82144441	1.19993	0.00202217
chr2	93822081	93822082	0.480428	0.00204894
chr7	73555550	73555551	1.17714	0.0020591
chr3	145653177	145653178	-0.902892	0.00207953
chr13	84347919	84347920	1.12446	0.00210719
chr11	31874815	31874816	1.18057	0.00212646
chr10	75586099	75586100	-1.11964	0.00214125
chr10	70597479	70597480	1.1611	0.00214474
chr11	83304582	83304583	1.27348	0.0021462
chr10	108301112	108301113	0.944121	0.00214769
chr8	70673498	70673499	0.48331	0.00216122
chr1	132541608	132541609	-0.849983	0.00221403
chr1	58795771	58795772	0.579603	0.00229586
chr3	138143278	138143279	0.768565	0.00232166
chr2	25621684	25621685	0.628104	0.00234446
chr15	81803742	81803743	0.837342	0.00235748
chr6	83121302	83121303	0.464183	0.00236471
chr7	133121661	133121662	-0.611915	0.00236524
chr6	87811302	87811303	-0.512136	0.00240519
chr18	10179913	10179914	1.04298	0.00241093
chr3	53864281	53864282	1.35634	0.00241217
chr6	120036446	120036447	1.04209	0.002467
chr13	37994413	37994414	0.847958	0.00250214
chr6	31219394	31219395	1.04785	0.00253007
chr2	45116613	45116614	0.745643	0.00257907
chr16	77595192	77595193	1.13506	0.00259596
chr15	68363560	68363561	0.835901	0.00260513
chr4	41465267	41465268	0.383909	0.00263133
chr4	24850275	24850276	1.14613	0.00263611
chr11	31875324	31875325	1.14226	0.00265038
chr14	70076591	70076592	-0.839189	0.00266406
chr13	83723274	83723275	1.29027	0.00268836
chr10	29360864	29360865	1.02889	0.00269216
chr18	90580254	90580255	0.935509	0.00270992
chr15	31529755	31529756	1.21412	0.00275295
chr10	79917440	79917441	-0.875502	0.00277404
chr2	29125901	29125902	0.962855	0.00278538
chr9	83548806	83548807	1.00906	0.00279712
chr13	67108882	67108883	0.907802	0.00281326
chr11	70668380	70668381	0.659215	0.00283544
chr10	7682247	7682248	1.20153	0.00284572
chr8	64733470	64733471	0.437355	0.00291565
chr6	31219493	31219494	0.946776	0.00292163
chr18	10029074	10029075	0.83109	0.00295827
chr3	156563958	156563959	1.20813	0.00295838
chr7	97401090	97401091	1.01554	0.00297252
chr5	57722539	57722540	0.96389	0.00302843
chr14	29969220	29969221	0.650001	0.00304587
chr16	77422209	77422210	1.21007	0.00318447
chr12	40221715	40221716	0.841302	0.00320262
chr5	148551247	148551248	0.656869	0.00320917
chr5	51552403	51552404	0.701826	0.00321341
chr10	29360464	29360465	0.93723	0.00322474
chr19	32760121	32760122	1.24953	0.00323485
chr9	4375945	4375946	0.657646	0.0032358
chr4	25281648	25281649	0.432808	0.00323942
chr12	76962621	76962622	0.478334	0.00324203
chr16	31199185	31199186	-1.0826	0.0032625
chr18	11841473	11841474	0.619369	0.00329944
chr3	45382841	45382842	0.81129	0.00330323
chr12	91590638	91590639	0.630915	0.00331094
chr11	101552230	101552231	0.650025	0.00333526
chr12	55302883	55302884	0.64118	0.003348
chr5	64161389	64161390	-0.892197	0.00335086
chr10	68279788	68279789	0.760158	0.00336503
chr5	74067699	74067700	0.779097	0.00336578
chr5	136714736	136714737	-0.95705	0.00338656
chr3	80799827	80799828	1.26441	0.00340727
chr15	80799789	80799790	0.644317	0.00343847
chr17	28952274	28952275	0.419392	0.00350935
chr10	52381110	52381111	0.690984	0.00354633
chr11	48816737	48816738	0.562836	0.00354997
chr9	57949916	57949917	-0.976854	0.00357233
chr7	141448267	141448268	0.853595	0.00359873
chr9	115307813	115307814	0.848368	0.00361358
chr17	26941391	26941392	0.850754	0.00361767
chr5	129778924	129778925	0.653748	0.00362138
chr15	103239731	103239732	0.511732	0.00364263
chr2	167942573	167942574	-0.96754	0.00367982
chr6	29853227	29853228	-1.02675	0.0037013
chr17	56269484	56269485	0.76378	0.00371894
chr18	10608899	10608900	1.09319	0.00372079
chr13	83527875	83527876	1.12859	0.00380028
chr18	10618622	10618623	0.94807	0.0038202
chr3	129725542	129725543	1.20808	0.00382303
chr3	26330122	26330123	1.16319	0.00385539
chr7	30374101	30374102	1.01537	0.00385862
chr3	130059679	130059680	0.758528	0.00386384
chr14	75754824	75754825	1.15376	0.00388923
chr1	38128453	38128454	1.058	0.003905
chr2	37423399	37423400	0.985381	0.00391741
chr14	16364832	16364833	0.565349	0.00391974
chr16	32247682	32247683	1.01324	0.00392534
chr4	120814769	120814770	1.08672	0.00393119
chr9	40193159	40193160	-0.952502	0.00394087
chr5	23432655	23432656	0.62516	0.0039642
chr2	73659558	73659559	0.936796	0.00397992
chr10	76237728	76237729	0.438069	0.00399467
chr14	47298413	47298414	-0.431397	0.00404494
chr3	96486357	96486358	-3.38322	0.00405843
chr7	28797398	28797399	-2.40612	0.0040881
chr2	156312267	156312268	0.422005	0.00411314
chr19	4395065	4395066	0.926018	0.0041553
chr2	60037252	60037253	0.684711	0.00417541
chr1	157231547	157231548	1.14412	0.00419528
chr11	6603822	6603823	-0.923115	0.00419758
chr8	94772819	94772820	0.783422	0.00421901
chr10	91187740	91187741	0.745821	0.00424153
chr16	77595686	77595687	1.05058	0.00426027
chr2	29542213	29542214	-0.995809	0.0043294
chr12	51377706	51377707	0.526815	0.00436172
chr4	154139638	154139639	-0.896833	0.00436568
chr3	49756779	49756780	0.692629	0.00438981
chr14	19976314	19976315	0.763031	0.00444077
chr17	24887359	24887360	-0.596045	0.00445385
chr1	156041171	156041172	0.671447	0.00446225
chr13	41267873	41267874	-0.980515	0.00448016
chr9	57563346	57563347	-1.0183	0.00451194
chr5	32786048	32786049	0.775036	0.00456477
chr9	75609948	75609949	0.860214	0.00461228
chr16	65816001	65816002	1.06283	0.00465597
chr15	5235531	5235532	-0.950016	0.00466373
chr7	28278215	28278216	-0.648263	0.00467985
chr10	101681958	101681959	1.07028	0.00469528
chr4	25797279	25797280	1.16821	0.00469771
chr11	78095346	78095347	0.592365	0.00470265
chr5	142906581	142906582	0.558286	0.0047299
chr16	45724022	45724023	0.513475	0.00475437
chr8	94037548	94037549	0.425671	0.0047557
chr7	127478287	127478288	0.480051	0.0047573
chr2	168205821	168205822	0.511532	0.00478195
chr11	120795797	120795798	-0.769448	0.00478323
chr15	64919717	64919718	0.972938	0.0048147
chr12	111275495	111275496	-1.03253	0.00481723
chr2	148731304	148731305	1.03031	0.00485391
chr3	58526345	58526346	0.757779	0.00486234
chr14	54253381	54253382	0.898646	0.0049359
chr1	42692661	42692662	1.08951	0.00495237
chr3	98337929	98337930	-0.914463	0.00496311
chr7	47009064	47009065	0.620509	0.00502173
chr8	70139004	70139005	0.446403	0.00505316
chr3	134303082	134303083	0.988358	0.00509705
chr6	143168868	143168869	0.973822	0.00512901
chr19	5844863	5844864	-0.759628	0.00519571
chr11	83304490	83304491	1.0904	0.00520404
chr11	60778187	60778188	-0.715597	0.00520763
chrX	94178358	94178359	1.10025	0.00521741
chr9	88547859	88547860	0.888361	0.00522332
chr1	190928349	190928350	0.756004	0.00522732
chr5	20950133	20950134	1.04052	0.00524277
chr13	40919647	40919648	-1.01228	0.00526065
chr11	116532614	116532615	-0.675694	0.00534312
chr7	144678639	144678640	-0.936915	0.00537804
chr1	176812914	176812915	0.890334	0.00539567
chr8	33385389	33385390	0.413308	0.00540614
chr6	67268294	67268295	0.740963	0.00541395
chr11	6603692	6603693	-0.854725	0.00541477
chr13	103918464	103918465	1.19035	0.00545505
chr6	136172045	136172046	0.955259	0.00551475
chr3	63963307	63963308	1.19728	0.00551689
chr9	56419303	56419304	0.585203	0.00551909
chr4	46991994	46991995	0.724554	0.00552777
chr1	74601740	74601741	-0.643696	0.00553634
chr1	3670167	3670168	1.01627	0.00556757
chr4	132768794	132768795	-0.54252	0.00564174
chr9	56418729	56418730	0.915186	0.00564223
chr17	23770773	23770774	0.716265	0.00567526
chr4	107179187	107179188	-0.370843	0.00569191
chr18	23416615	23416616	0.824768	0.00577668
chr3	45383012	45383013	1.05242	0.00577862
chr3	115715740	115715741	0.816306	0.00580144
chr18	39483372	39483373	1.21344	0.0058079
chr7	54837506	54837507	0.998241	0.00582078
chr18	49117637	49117638	1.03803	0.00587536
chr2	119326482	119326483	-0.501105	0.00587537
chr3	95995033	95995034	0.714824	0.0058895
chr5	130029631	130029632	0.478327	0.00589041
chr10	111506176	111506177	-0.574941	0.00589701
chr10	115361745	115361746	0.931308	0.00589975
chrX	85049147	85049148	0.963816	0.00591551
chr9	44418434	44418435	0.818688	0.00599383
chr8	124947150	124947151	-0.568583	0.00599388
chr5	52190797	52190798	0.667005	0.00600966
chr5	43236971	43236972	1.08747	0.0060386
chr7	45433696	45433697	-0.796264	0.00604658
chr2	97471591	97471592	1.07903	0.0060762
chr12	98747114	98747115	0.409253	0.00608082
chr6	134886979	134886980	0.759727	0.00611128
chr5	24996228	24996229	1.0543	0.00611829
chr10	13965573	13965574	0.401732	0.0061536
chr14	57424571	57424572	0.942209	0.00615455
chr14	66866248	66866249	0.970462	0.00619631
chr14	79588215	79588216	0.708273	0.0062022
chr7	5081045	5081046	0.490745	0.00620582
chr1	84283932	84283933	0.766035	0.00626229
chr4	28816051	28816052	0.994559	0.00626737
chr6	88725598	88725599	0.957452	0.0062846
chr5	149031773	149031774	-0.825184	0.00628907
chr11	58955533	58955534	0.746425	0.00630486
chr1	191024660	191024661	1.09357	0.00634114
chr19	6934749	6934750	0.951455	0.00635705
chr3	116967717	116967718	0.84961	0.00636014
chr10	128548004	128548005	-0.630299	0.00637448
chr5	124862835	124862836	0.412535	0.00638295
chr2	97469232	97469233	0.891295	0.00643883
chr17	14960766	14960767	-0.515757	0.0064477
chr18	10029434	10029435	0.59969	0.00644972
chr8	94268747	94268748	1.01201	0.0064587
chr9	70655699	70655700	1.01173	0.00647252
chr18	42275473	42275474	0.378515	0.00648611
chr11	69395595	69395596	0.674257	0.00652788
chr5	105654732	105654733	-0.970383	0.00653572
chr3	122274060	122274061	0.821611	0.00661124
chr13	62467038	62467039	0.45443	0.00661761
chr1	59482471	59482472	-0.503839	0.00663122
chr7	30717356	30717357	-0.616873	0.00663216
chr14	115091856	115091857	0.912725	0.00670444
chr4	24496058	24496059	0.685087	0.00672277
chr14	8080839	8080840	0.548815	0.00673669
chr18	10051820	10051821	0.81411	0.00673964
chr17	27017855	27017856	-0.545848	0.00681183
chr16	4211987	4211988	0.994746	0.00683412
chr4	148901582	148901583	-0.557004	0.00683864
chr7	141392531	141392532	-0.398413	0.00685617
chr1	66863032	66863033	0.420732	0.0068612
chr3	58691952	58691953	0.51547	0.00688605
chr13	58811856	58811857	0.949119	0.00689586
chr5	122952634	122952635	-0.890891	0.0069322
chr4	148900733	148900734	-0.572499	0.00694186
chr10	96621564	96621565	0.777905	0.00695091
chr8	110723695	110723696	0.865654	0.00696164
chr6	32586438	32586439	0.667691	0.00698139
chr4	21766337	21766338	0.708633	0.00701532
chr9	108451820	108451821	0.921165	0.00703142
chr11	5065207	5065208	0.442657	0.00705215
chr7	102208976	102208977	1.19403	0.00708726
chr4	117883648	117883649	-0.567013	0.00709077
chr15	72807740	72807741	0.66657	0.00712432
chr3	82143898	82143899	0.991589	0.00714892
chr13	21179732	21179733	0.414925	0.00715914
chr16	29541248	29541249	0.882254	0.00719448
chr18	43058776	43058777	1.04535	0.00721017
chr7	143548984	143548985	-0.359288	0.00721852
chr9	26998870	26998871	0.904511	0.00722036
chr2	27442600	27442601	-0.408495	0.00723742
chr5	81519822	81519823	0.940734	0.00724437
chr15	91189198	91189199	1.25191	0.00726732
chr7	73556193	73556194	0.889607	0.00729441
chr3	63963142	63963143	1.10308	0.00733883
chr14	39474367	39474368	0.834957	0.00736801
chr3	57846472	57846473	0.745446	0.00744694
chr14	6756570	6756571	-0.732335	0.007489
chr16	8424814	8424815	-0.820351	0.00749575
chr13	59586235	59586236	-0.759478	0.00749588
chr1	184998210	184998211	0.832657	0.00750004
chr4	134946283	134946284	-0.618227	0.007517
chr11	75460937	75460938	0.655601	0.00752343
chr3	62603439	62603440	0.766519	0.00752887
chr15	98608127	98608128	-0.823295	0.00754093
chr5	122264708	122264709	0.937702	0.00754323
chr10	111248699	111248700	1.09358	0.00760362
chr4	19708027	19708028	0.952074	0.00762283
chr11	106086134	106086135	0.885784	0.00762517
chr5	129942370	129942371	-0.612419	0.00764871
chr6	121183518	121183519	0.891083	0.00765219
chr3	17790351	17790352	0.676343	0.0076591
chr12	111275151	111275152	-0.861299	0.00766956
chr6	3498547	3498548	0.408257	0.00770734
chr2	24049527	24049528	0.985065	0.00770818
chr9	13748810	13748811	0.794084	0.00778362
chr9	113794486	113794487	1.16809	0.00779495
chr6	116055968	116055969	0.734105	0.00787326
chr11	6547017	6547018	-0.53807	0.00788185
chr4	82501898	82501899	1.26984	0.00788201
chr17	46553138	46553139	0.544975	0.00788894
chr18	37218117	37218118	0.901133	0.00790787
chr11	97311420	97311421	-0.806868	0.0079235
chr2	143063337	143063338	0.434429	0.00793498
chr2	125782489	125782490	0.444571	0.00797022
chr14	47418097	47418098	-0.621848	0.0079791
chrX	7764087	7764088	0.687674	0.00798932
chr14	45655993	45655994	0.881803	0.0079923
chr16	75091409	75091410	1.14245	0.00806955
chr9	115307585	115307586	0.91954	0.00807879
chr14	61360170	61360171	0.403187	0.00812221
chr11	95587512	95587513	-0.60625	0.00814544
chr2	25984376	25984377	0.890423	0.00816245
chr7	122672389	122672390	0.930698	0.00818954
chr16	23227816	23227817	-0.809121	0.00819007
chr13	58811527	58811528	0.726366	0.00823186
chr12	44269977	44269978	0.946799	0.0082584
chr11	87109363	87109364	0.483737	0.00827745
chr11	58956333	58956334	0.778113	0.00830963
chr7	19095399	19095400	-0.588618	0.00831013
chr12	119237135	119237136	0.757671	0.00831876
chr5	88721225	88721226	0.379058	0.00832369
chr2	146834783	146834784	-0.617127	0.00835541
chr5	31047782	31047783	-0.442578	0.00837434
chr1	193173293	193173294	0.756793	0.00840713
chr11	62456415	62456416	0.876163	0.00840804
chr6	92532215	92532216	0.935714	0.00841569
chr7	143459318	143459319	-0.954507	0.00843059
chr9	41582636	41582637	1.09261	0.0084438
chr15	30480840	30480841	-0.804592	0.00844536
chr1	133133436	133133437	0.516212	0.00846182
chr7	131970346	131970347	1.30763	0.00852911
chr7	101933753	101933754	0.443397	0.00857952
chr4	109676386	109676387	0.444567	0.00859223
chr14	78307788	78307789	-0.89093	0.00863562
chr2	90680028	90680029	1.14231	0.00864912
chr16	49615915	49615916	0.962079	0.00865266
chr9	121642006	121642007	-0.635214	0.00865823
chr6	35253024	35253025	0.510503	0.0086953
chr14	55885111	55885112	-0.404148	0.00872481
chr1	175491475	175491476	0.957886	0.00876447
chr1	56971309	56971310	0.776969	0.00877444
chr8	105255041	105255042	-0.680434	0.00880375
chr5	65538165	65538166	0.63778	0.00880413
chr18	43059144	43059145	0.886612	0.00894511
chr6	119417084	119417085	1.0195	0.00895149
chrX	21061759	21061760	0.715244	0.00899536
chr4	49632894	49632895	0.994879	0.00900059
chr12	50120769	50120770	1.0882	0.00900842
chr19	7381703	7381704	-0.875085	0.0090164
chr3	88424995	88424996	-0.387607	0.00903205
chr18	38296430	38296431	0.888447	0.00904512
chr19	41933172	41933173	0.341937	0.00905562
chr10	89256540	89256541	-0.77137	0.00907917
chr19	4943627	4943628	0.857272	0.00908553
chr6	131386999	131387000	0.803081	0.00909276
chr1	77516075	77516076	-0.523807	0.00913275
chr3	103020210	103020211	0.637294	0.00915259
chr11	117963756	117963757	-0.531078	0.0091666
chr12	85305369	85305370	-0.889646	0.00918534
chr9	57522796	57522797	1.00431	0.00921072
chr2	156179145	156179146	0.727424	0.00923291
chr5	150258745	150258746	0.977597	0.00925001
chr19	8722752	8722753	0.529779	0.00926932
chr10	18056867	18056868	0.638362	0.00928373
chr11	49712581	49712582	0.437227	0.00929168
chr2	126933219	126933220	0.435488	0.00929588
chr9	94671164	94671165	0.921631	0.00931631
chr9	98614040	98614041	-1.0296	0.00948605
chr8	120634172	120634173	-0.556591	0.00948978
chr18	69594306	69594307	0.582484	0.00954311
chr9	72275109	72275110	0.40379	0.00954954
chr5	139150359	139150360	-0.385826	0.00956856
chr3	138143075	138143076	1.25126	0.00960657
chr4	108300003	108300004	0.578899	0.00961251
chrX	136034072	136034073	-1.03105	0.0096544
chr10	70596924	70596925	0.888536	0.00965718
chr10	128909554	128909555	0.731827	0.00969795
chr1	23379636	23379637	0.86862	0.00974357
chr3	60501659	60501660	0.497095	0.00975327
chr1	95313416	95313417	0.802158	0.00975863
chr5	144014240	144014241	0.959374	0.00976306
chr13	22020000	22020001	1.05334	0.00979211
chr4	17854275	17854276	0.823124	0.00979305
chr18	20746584	20746585	0.633683	0.00983964
chr1	52499437	52499438	1.04739	0.0098452
chrX	95967803	95967804	0.929873	0.0098582
chr1	134494408	134494409	0.534406	0.00987336
chr12	71049220	71049221	0.963646	0.00989353
chr3	5575529	5575530	0.685791	0.00990833
chr1	195020883	195020884	0.939854	0.00992511
chr7	92740953	92740954	0.508977	0.00992893
chr5	140607731	140607732	-0.571141	0.00995327
chrX	77794756	77794757	0.898805	0.00998414
chr2	14074227	14074228	0.394135	0.00999332
chr15	27785977	27785978	0.834698	0.0100454
chr2	33468222	33468223	-0.441654	0.0100784
chr8	111536179	111536180	0.553148	0.0100789
chr6	77979495	77979496	0.542864	0.0100872
chr13	8886780	8886781	1.21076	0.0101303
chr12	54656832	54656833	0.442162	0.0101791
chr10	79705781	79705782	-0.795532	0.0101905
chr14	105897008	105897009	0.532117	0.0102001
chr16	58409751	58409752	0.722255	0.010266
chr5	144767664	144767665	1.55485	0.0103383
chr19	6951800	6951801	0.4317	0.0103426
chr5	143180456	143180457	-0.479277	0.0103514
chr3	110248788	110248789	0.968179	0.0103514
chr7	73556015	73556016	0.990838	0.0103521
chr3	110248868	110248869	0.849775	0.0104154
chr3	58417754	58417755	0.815068	0.0104605
chr12	86880811	86880812	0.973505	0.0104761
chr7	19327503	19327504	-0.881474	0.0104853
chr11	23894404	23894405	0.776664	0.0104988
chr11	103115669	103115670	0.918916	0.0105287
chr12	59012332	59012333	0.686676	0.0105384
chr7	111122953	111122954	0.476703	0.0105486
chr1	168426026	168426027	0.748018	0.0105522
chr11	77686295	77686296	0.407798	0.0105554
chr19	42519827	42519828	-0.697573	0.0105684
chr7	66109099	66109100	-0.457458	0.0106027
chr6	21851155	21851156	-0.687057	0.0106089
chr13	35968708	35968709	0.44821	0.0106121
chr19	60789318	60789319	1.03996	0.010648
chr4	16013148	16013149	1.02941	0.0106889
chr11	42000173	42000174	0.879703	0.0107041
chr16	8736031	8736032	0.689999	0.0107131
chr14	56865133	56865134	-0.926588	0.0107209
chr5	121397381	121397382	0.933909	0.0107387
chr5	144014409	144014410	0.693767	0.0107388
chr17	66479793	66479794	-0.864471	0.0107456
chr5	114569356	114569357	-0.624746	0.0107647
chr9	25484107	25484108	0.907543	0.0107949
chr12	81594858	81594859	0.509751	0.0108183
chr16	70329295	70329296	-0.807393	0.0108267
chr11	106276444	106276445	-0.765706	0.0108706
chr4	97772645	97772646	0.74306	0.0108905
chr13	3478726	3478727	-0.822052	0.0109368
chr4	94978945	94978946	0.45877	0.0109533
chr9	38718586	38718587	0.574097	0.0109629
chr9	108451105	108451106	1.0934	0.0109778
chr13	74011821	74011822	-0.81244	0.0110354
chr4	134253952	134253953	-1.01457	0.0110396
chr8	94735741	94735742	-0.871128	0.0111947
chr12	71014890	71014891	0.541778	0.0112442
chr12	25094215	25094216	0.739538	0.0112724
chr2	25372426	25372427	-0.402081	0.0112882
chr2	65621068	65621069	0.908944	0.0112901
chr18	72348542	72348543	0.987843	0.0112931
chr7	91263416	91263417	0.756212	0.0112985
chr9	41583307	41583308	0.766477	0.0113117
chrX	41401530	41401531	0.794515	0.0113428
chr16	32099443	32099444	-0.345764	0.0113701
chr6	56714655	56714656	0.515768	0.011373
chr10	62487160	62487161	0.382365	0.0114971
chr11	98942521	98942522	-0.763256	0.0115052
chr4	134252168	134252169	-0.877295	0.0115192
chr15	36304477	36304478	-0.865516	0.0115263
chr13	109260221	109260222	0.606973	0.0115365
chr7	126928492	126928493	-0.639626	0.0116015
chr11	93997644	93997645	-0.876382	0.0116051
chr12	21113224	21113225	0.723377	0.0116096
chr6	23180135	23180136	0.991444	0.0116346
chr9	109098467	109098468	-0.794632	0.0116507
chr16	22162032	22162033	-0.80778	0.0116571
chr4	44664361	44664362	-0.531072	0.0117564
chr1	4857140	4857141	0.994207	0.0117645
chr15	99701743	99701744	-1.00459	0.0117945
chr2	105904779	105904780	0.423483	0.0118639
chr8	129233747	129233748	0.465852	0.0118863
chr4	102572603	102572604	0.936361	0.0118998
chr19	56547937	56547938	0.421993	0.0119577
chr17	35127160	35127161	0.877404	0.0119579
chr3	146768842	146768843	1.09742	0.0119782
chr16	31697869	31697870	1.09308	0.0119902
chr9	65587965	65587966	-0.44206	0.0119932
chr12	49384966	49384967	0.601655	0.0120095
chr4	106911607	106911608	0.410231	0.0120707
chr2	163054882	163054883	-0.818384	0.0120746
chr2	125859297	125859298	0.410237	0.0121155
chr11	6547569	6547570	0.695015	0.0121323
chr6	72825213	72825214	-0.607215	0.0121812
chr7	100708062	100708063	0.701136	0.0121832
chr14	103345590	103345591	0.481539	0.0122161
chr9	106821588	106821589	0.481102	0.0122253
chr9	18291911	18291912	0.661561	0.0122374
chr1	72582960	72582961	0.624406	0.0123156
chr11	83303669	83303670	0.960243	0.0123173
chr7	139582614	139582615	-0.779346	0.012323
chr9	58249444	58249445	0.722002	0.0123612
chr8	48554656	48554657	0.932525	0.012371
chr9	120571629	120571630	0.36541	0.012376
chr10	34301063	34301064	1.07839	0.012381
chr12	119947106	119947107	0.754216	0.0123999
chr2	4717461	4717462	-0.522247	0.0124026
chr5	107901587	107901588	0.679118	0.0124066
chrX	134059726	134059727	0.651134	0.0124197
chr15	99497799	99497800	-0.911225	0.0124879
chr10	128525716	128525717	-0.38754	0.0125246
chr11	3514467	3514468	-0.59053	0.0125341
chr2	83814513	83814514	0.665253	0.0125615
chr7	64288991	64288992	0.850706	0.0125872
chr6	133105983	133105984	0.772106	0.0126222
chr15	102459458	102459459	0.607245	0.0126528
chr12	84997806	84997807	0.794869	0.0126824
chr9	108491791	108491792	-0.990703	0.0126852
chr6	126643281	126643282	-0.711795	0.012707
chr11	5838192	5838193	0.808755	0.0127174
chr13	21216061	21216062	0.877655	0.0127524
chr4	25798075	25798076	0.99636	0.0127581
chr10	4266418	4266419	-0.425509	0.0127637
chr5	129778789	129778790	0.766218	0.0127649
chr2	37422098	37422099	0.570988	0.0127826
chr2	4389525	4389526	0.799067	0.0127958
chr17	81669371	81669372	0.432024	0.0128161
chr6	38381792	38381793	0.587351	0.0128384
chr11	49902676	49902677	-1.07513	0.0129532
chr5	137116107	137116108	-0.40758	0.0129677
chr13	83724700	83724701	0.977107	0.0129816
chr5	31452212	31452213	0.594496	0.0129909
chr4	133251160	133251161	0.874234	0.0130511
chr7	102064503	102064504	0.877025	0.013071
chr4	48586850	48586851	-0.764137	0.0130751
chr4	148160963	148160964	0.526711	0.0131203
chr1	16092849	16092850	-0.86694	0.0131218
chr4	41501979	41501980	0.89839	0.013132
chr19	45363309	45363310	0.650613	0.0131575
chr11	17159945	17159946	-0.386086	0.0131665
chr13	69534359	69534360	0.721916	0.0132057
chr2	28539592	28539593	0.857053	0.0132405
chr3	33142113	33142114	0.708462	0.0133108
chr6	11906841	11906842	0.704345	0.0134149
chr2	154406946	154406947	0.790049	0.0134209
chr16	13820512	13820513	-0.767223	0.0134289
chr11	87986686	87986687	0.488736	0.0134408
chr2	180894703	180894704	0.771943	0.0134444
chr5	33018179	33018180	0.737246	0.0135253
chr5	148548572	148548573	-0.964425	0.0135283
chr8	64733117	64733118	0.537442	0.013533
chr10	12964180	12964181	-0.47476	0.0135706
chr11	87778472	87778473	0.759079	0.0135707
chr6	129535766	129535767	0.64197	0.0135961
chr4	13751953	13751954	0.750643	0.0136571
chr6	92533287	92533288	0.815583	0.0136744
chr13	21167433	21167434	0.641798	0.01368
chr6	4601289	4601290	0.752743	0.0136913
chr1	58445070	58445071	0.478853	0.0136947
chr2	138280939	138280940	0.820674	0.0136984
chr6	32586329	32586330	0.667697	0.0137264
chr1	128104346	128104347	0.812085	0.0137293
chr6	114398692	114398693	0.785077	0.0137411
chr2	90580255	90580256	0.503634	0.0137637
chr8	123255505	123255506	-0.733536	0.013765
chr11	22973934	22973935	0.648985	0.0137666
chr18	56974722	56974723	0.741976	0.0137754
chr14	120479858	120479859	1.12882	0.013782
chr2	178023906	178023907	0.5559	0.013785
chr7	24933552	24933553	-0.974908	0.0138462
chr7	141448451	141448452	0.792704	0.0138494
chr2	117120312	117120313	0.595169	0.0138518
chr7	97417396	97417397	-0.588838	0.013938
chr19	8872505	8872506	-0.812681	0.0139915
chr10	80740623	80740624	-0.800382	0.0140156
chr13	100125652	100125653	-0.823691	0.0140197
chr19	22905562	22905563	1.00378	0.0140551
chr2	105017398	105017399	0.526551	0.014089
chr15	85577454	85577455	-0.694873	0.0140963
chr17	33950655	33950656	-0.656708	0.0141062
chr13	109212675	109212676	-0.967369	0.0141103
chr16	38347511	38347512	0.754249	0.0141208
chrX	152146020	152146021	0.906128	0.0141214
chr17	24960419	24960420	-0.343579	0.0141218
chr1	161969878	161969879	0.70856	0.0141373
chr19	4838524	4838525	-0.991013	0.0141435
chr7	113369766	113369767	-0.334774	0.0141453
chr13	69532143	69532144	0.64318	0.0141455
chr6	72438715	72438716	0.545723	0.014172
chr11	42182750	42182751	0.735236	0.0141813
chr14	19975449	19975450	0.694526	0.0141908
chr1	44118185	44118186	0.778707	0.0142129
chr14	61599988	61599989	0.969883	0.0142232
chr5	30889050	30889051	0.34253	0.0142305
chr2	104070197	104070198	-0.876032	0.0142365
chr12	85473446	85473447	0.544596	0.0142657
chr17	21488770	21488771	0.422032	0.0142677
chr11	71004304	71004305	0.356379	0.0142933
chr1	64533116	64533117	0.505177	0.0142985
chr15	48790292	48790293	0.553555	0.0143499
chr7	122673515	122673516	1.12291	0.0143546
chr12	111576099	111576100	0.885902	0.0143685
chr4	45343170	45343171	0.515565	0.0143975
chr9	36833683	36833684	0.425792	0.0144229
chr12	8923662	8923663	0.984598	0.0144278
chr13	106937152	106937153	0.50722	0.0144305
chr18	60560570	60560571	0.556082	0.0144353
chr10	40882633	40882634	0.675508	0.0144472
chr11	103028680	103028681	0.336454	0.0144599
chr5	145232737	145232738	0.79006	0.0144727
chr15	84985183	84985184	-0.942439	0.0144784
chr4	119292662	119292663	0.702862	0.0144993
chr1	164455089	164455090	0.605466	0.0145064
chr1	42685315	42685316	0.741773	0.0145287
chr13	55210649	55210650	-0.602397	0.0145719
chr13	21468068	21468069	-0.734863	0.0145891
chr17	50189994	50189995	-0.546247	0.0145944
chr16	21311280	21311281	-0.57345	0.014601
chr11	103952537	103952538	0.931421	0.0146443
chr5	108366898	108366899	-0.468237	0.0146489
chr2	173659093	173659094	0.581947	0.0147081
chr7	16312693	16312694	-0.59966	0.0147236
chr7	44351118	44351119	-0.822478	0.0147656
chr6	8260082	8260083	0.706688	0.0147954
chr4	155235937	155235938	-0.855859	0.0148113
chr18	76222425	76222426	-0.804263	0.0148192
chr8	125255311	125255312	-0.928841	0.0148257
chr17	25832800	25832801	0.347259	0.0148301
chr2	23040085	23040086	0.451512	0.0148379
chr13	53310121	53310122	-0.832682	0.0148706
chr11	120086684	120086685	-0.355335	0.0148827
chr8	22507835	22507836	-0.82326	0.0149187
chr10	62650063	62650064	0.791445	0.0149265
chr7	44588633	44588634	-0.847479	0.0149418
chr5	35679226	35679227	-0.596458	0.0149612
chr8	69716204	69716205	0.651409	0.0149759
chr4	49632209	49632210	0.347485	0.0149764
chr9	4795049	4795050	0.739338	0.015017
chr16	46495682	46495683	0.846371	0.0150359
chr1	25828852	25828853	0.833941	0.0150791
chr2	25264656	25264657	-0.732151	0.0151029
chr7	119721113	119721114	0.641486	0.0151266
chr4	35156961	35156962	-0.433497	0.0151428
chr11	104550819	104550820	0.525233	0.0151906
chr11	98052720	98052721	-0.492935	0.0151966
chr9	57950399	57950400	-1.02553	0.0152158
chr11	114065947	114065948	-0.715301	0.0152167
chr2	118549395	118549396	-0.512988	0.0152452
chr11	69045754	69045755	-0.391631	0.0152708
chrX	134686236	134686237	0.889379	0.0152738
chr5	114658285	114658286	-0.59286	0.0152753
chr1	134416134	134416135	0.585088	0.015281
chr10	70597375	70597376	0.89197	0.015315
chr12	119947331	119947332	0.933266	0.0153153
chr7	128462073	128462074	-0.486324	0.0153158
chr3	95173567	95173568	-0.774125	0.015347
chr19	55643243	55643244	0.864212	0.0153652
chr1	181151625	181151626	0.926939	0.0153805
chr11	104468438	104468439	0.889841	0.0153846
chr7	80904950	80904951	-0.450866	0.0153979
chr11	118201791	118201792	0.540799	0.015402
chr2	164137670	164137671	-0.850094	0.015403
chr16	45407927	45407928	0.628477	0.0154062
chr1	136130721	136130722	-0.868897	0.0154286
chr13	38959840	38959841	0.894604	0.015444
chr13	85290085	85290086	0.985855	0.0154444
chr17	24142404	24142405	-0.752866	0.0154786
chr7	44588977	44588978	0.736418	0.0154987
chr8	33747449	33747450	0.924846	0.0154993
chrX	134600850	134600851	0.553729	0.0155546
chr10	79780674	79780675	-0.480497	0.0155573
chr14	20640295	20640296	0.579542	0.0155875
chr16	62845990	62845991	0.966117	0.0155876
chr3	96630283	96630284	0.546145	0.0156477
chr15	82354110	82354111	-0.375339	0.0156625
chr11	110336763	110336764	0.739627	0.0156775
chr1	72284515	72284516	0.681246	0.0156922
chr3	9832154	9832155	1.02438	0.0156983
chr11	75733665	75733666	0.373832	0.0157018
chr12	100201643	100201644	0.865726	0.0157255
chr3	58419492	58419493	0.753745	0.0157264
chr18	21300022	21300023	0.344296	0.0157268
chr13	113615324	113615325	0.500904	0.0157307
chr2	138280770	138280771	0.795893	0.0157538
chr17	71783893	71783894	0.833406	0.0157605
chr3	123507837	123507838	0.642427	0.0157649
chr5	38516353	38516354	-0.934953	0.0157863
chrY	1245979	1245980	1.17407	0.0157904
chr17	68838106	68838107	0.881972	0.0157905
chr4	3834666	3834667	0.970153	0.0158214
chr2	65021207	65021208	-0.950968	0.0158482
chrX	106011679	106011680	0.474247	0.0158576
chr3	58419691	58419692	0.997355	0.0158636
chr6	31216142	31216143	0.511875	0.0158883
chr3	110249036	110249037	0.854005	0.0158937
chr14	47277440	47277441	0.52695	0.0159041
chr8	87958508	87958509	-0.437849	0.0159113
chr4	105159846	105159847	0.763867	0.0159276
chr8	84664294	84664295	0.414731	0.0159766
chr7	122673885	122673886	0.880437	0.0159874
chr18	34006751	34006752	-0.433313	0.0159938
chr2	32538441	32538442	-0.684483	0.016021
chr8	26118169	26118170	0.612429	0.0160269
chr10	25199863	25199864	0.530915	0.0160661
chr16	3744237	3744238	0.33247	0.0160855
chr18	77939237	77939238	0.816807	0.0161071
chr18	4354007	4354008	-0.79612	0.0161449
chr7	144176879	144176880	0.859105	0.0161636
chr18	76060207	76060208	-0.636189	0.0162278
chr8	81013232	81013233	0.733872	0.0162391
chr14	30480465	30480466	0.58331	0.016289
chr7	97738427	97738428	-0.38468	0.0163154
chr4	35226354	35226355	0.570724	0.0163201
chr2	26408222	26408223	-0.649085	0.0163348
chr5	145141047	145141048	0.71326	0.0163934
chr13	67332946	67332947	0.925676	0.0164382
chr9	95955266	95955267	0.362529	0.0164498
chr7	66427780	66427781	-0.597194	0.0164769
chr1	179962517	179962518	0.730155	0.0165019
chr19	8821793	8821794	0.639558	0.0165092
chr2	106002817	106002818	0.817149	0.0165139
chr11	60931254	60931255	-0.897003	0.0165667
chr15	44427714	44427715	0.340372	0.0165861
chr3	14610802	14610803	0.983537	0.01661
chr1	135259137	135259138	-0.570897	0.0166123
chr2	121414755	121414756	0.729046	0.0166397
chr2	158794321	158794322	0.585674	0.0166509
chr9	88482401	88482402	0.455619	0.0166585
chr16	18811375	18811376	-0.686889	0.0166816
chr7	97481705	97481706	-0.69405	0.0167011
chr6	136828708	136828709	0.754852	0.016728
chr19	48203938	48203939	-0.831967	0.0167651
chr1	59765067	59765068	0.932198	0.0167668
chr15	88863647	88863648	0.503544	0.0167758
chr2	101886554	101886555	0.478333	0.0167833
chr18	42898561	42898562	0.461219	0.0167869
chr3	105053280	105053281	0.705743	0.016791
chr5	104113067	104113068	0.969162	0.0168021
chr16	22857975	22857976	0.316876	0.0168127
chr1	93479509	93479510	0.371251	0.016827
chr9	106173423	106173424	-0.753282	0.0168309
chr7	69493371	69493372	0.853231	0.016838
chr11	80384575	80384576	0.49427	0.0168517
chr10	62864059	62864060	0.746119	0.016879
chr7	6344306	6344307	0.589601	0.016893
chr8	40634072	40634073	0.8572	0.016893
chr16	17454925	17454926	0.764358	0.0169314
chr8	34108020	34108021	0.344927	0.0169332
chr15	76721584	76721585	0.966388	0.0169547
chr12	100202522	100202523	0.719973	0.0169834
chr4	34777727	34777728	0.699967	0.0170241
chr13	78200130	78200131	0.799082	0.0170286
chr7	80801825	80801826	-0.742233	0.017038
chr9	57950575	57950576	-0.871521	0.017043
chr19	37550243	37550244	-0.489143	0.0170453
chr16	91597578	91597579	-0.398373	0.0170934
chr7	126429768	126429769	-0.644521	0.0171342
chr12	70826856	70826857	0.591079	0.0171462
chr2	55438499	55438500	0.854252	0.0171774
chr11	62820058	62820059	-0.807701	0.0172553
chr2	19910752	19910753	1.03842	0.0172788
chr5	92603611	92603612	-0.695909	0.0172817
chr1	66387469	66387470	0.929064	0.0173237
chr9	54587776	54587777	0.921626	0.0173237
chr11	85235297	85235298	0.44125	0.017342
chr16	55821281	55821282	0.542192	0.0173432
chr7	38108200	38108201	-0.578012	0.0174228
chr5	9726392	9726393	1.06855	0.0174398
chrX	112311519	112311520	0.521206	0.0174635
chr3	138142914	138142915	0.978953	0.0174648
chr1	14309708	14309709	0.529342	0.0174988
chr1	138617784	138617785	0.672502	0.0175378
chr3	89101090	89101091	-0.682787	0.0175567
chr3	36151205	36151206	0.305607	0.0175761
chr8	22193297	22193298	0.386205	0.0176159
chr3	95433932	95433933	0.820445	0.0176363
chr9	72533094	72533095	0.391158	0.0176453
chr6	142506197	142506198	0.895077	0.0176832
chr17	28363044	28363045	-0.904389	0.017706
chr2	69803159	69803160	-0.930211	0.0177153
chr11	3864110	3864111	-0.448622	0.017724
chr2	91181785	91181786	0.900502	0.0177256
chr14	73383382	73383383	0.837666	0.0177296
chr1	127869260	127869261	0.515356	0.0177317
chr18	73701988	73701989	0.629173	0.0177597
chr4	17855167	17855168	0.88694	0.0177919
chr12	76496342	76496343	-0.938679	0.0178019
chrX	36796091	36796092	-0.550794	0.0178022
chr8	26780600	26780601	-0.708151	0.0178216
chr14	21750200	21750201	-0.82888	0.0178516
chr17	22739217	22739218	0.642112	0.017871
chr17	22818127	22818128	0.590381	0.0178954
chr15	27629725	27629726	-0.755952	0.0179101
chr3	103914694	103914695	0.388437	0.0179496
chr4	116150126	116150127	0.424491	0.0179831
chr16	81202339	81202340	1.0076	0.0179994
chr10	30618840	30618841	0.792994	0.0180298
chr14	120912109	120912110	0.653611	0.0180618
chr3	95972907	95972908	-0.623075	0.0180912
chr5	9724906	9724907	0.590774	0.0180932
chr11	29247172	29247173	0.321844	0.0181352
chr2	152398507	152398508	0.566809	0.0181628
chr7	109255515	109255516	-0.937862	0.0182201
chr19	47454573	47454574	-0.874765	0.0182314
chr11	97439967	97439968	-0.789541	0.0182397
chr2	177956621	177956622	0.864589	0.0182618
chr4	137862756	137862757	-0.404373	0.0183121
chr8	85083965	85083966	-0.601431	0.0183167
chr7	44495962	44495963	0.46345	0.0183633
chr14	57665885	57665886	0.787852	0.0183678
chr14	79106924	79106925	-1.01148	0.018378
chr19	42519985	42519986	-0.798068	0.0183898
chr7	81213383	81213384	-0.617446	0.0183974
chr1	136629242	136629243	0.70804	0.0184322
chr2	165563747	165563748	-0.817154	0.0185247
chr1	135373162	135373163	-0.763365	0.0185268
chr11	95587103	95587104	-0.652459	0.018543
chr4	15268278	15268279	0.78976	0.0185467
chr12	52505577	52505578	0.691503	0.0185559
chr11	5261509	5261510	-0.446059	0.0185765
chr1	132138715	132138716	-0.744717	0.0185906
chr2	181366549	181366550	0.683264	0.0185969
chr14	52118787	52118788	0.71414	0.0185988
chr1	38128554	38128555	0.783892	0.0186052
chrX	12673828	12673829	0.848036	0.0186184
chr7	25187977	25187978	0.755775	0.0186217
chr13	54694700	54694701	0.617309	0.0186681
chr10	80574238	80574239	-0.921102	0.0186694
chr6	53642065	53642066	0.830519	0.0186974
chr9	123528942	123528943	0.522946	0.0187002
chrX	153723735	153723736	0.433303	0.0187115
chr15	5243605	5243606	-0.639001	0.0187429
chr2	145822422	145822423	-0.70837	0.018759
chrX	36988214	36988215	0.970972	0.0187777
chr7	44247565	44247566	-0.632021	0.0188158
chr5	88554929	88554930	0.468111	0.0188461
chr9	121404823	121404824	0.871442	0.0188598
chr6	28829700	28829701	0.979815	0.0188783
chr6	91686367	91686368	-0.492631	0.0188913
chr5	20952623	20952624	0.990877	0.018931
chr2	10081061	10081062	0.541561	0.0189713
chr12	79172864	79172865	0.536546	0.0189829
chr4	14826817	14826818	0.915851	0.018984
chrX	73675079	73675080	0.829831	0.0189876
chr10	29146527	29146528	0.687178	0.0190062
chr6	90810009	90810010	-0.65633	0.0190175
chr1	22804274	22804275	0.846256	0.0190956
chr2	152914329	152914330	-0.850301	0.0191013
chr2	15049515	15049516	0.662874	0.0191232
chr17	26067278	26067279	0.62294	0.0191532
chr19	44511374	44511375	-0.70013	0.0191605
chr10	111164528	111164529	0.414765	0.019167
chr1	92641467	92641468	-0.408817	0.0191834
chr16	43890009	43890010	0.389616	0.0191917
chr4	70533192	70533193	0.810278	0.0192108
chr11	85233456	85233457	0.677314	0.0192217
chr11	4160500	4160501	0.332536	0.0192326
chr11	3292755	3292756	-0.530615	0.0192979
chr16	77420465	77420466	0.8065	0.0192981
chr6	91516158	91516159	0.332447	0.0193022
chr2	168206501	168206502	-0.416431	0.0193055
chr11	95587180	95587181	-0.619217	0.0193251
chr2	119595583	119595584	0.691125	0.0193278
chr1	6214095	6214096	0.598732	0.0193354
chr10	70521673	70521674	0.832626	0.019356
chr11	120660666	120660667	-0.58877	0.0193993
chr5	108433592	108433593	-0.632622	0.0194179
chr6	143168997	143168998	0.739155	0.0194304
chr9	113932488	113932489	-0.517121	0.0194413
chr3	68573032	68573033	0.931915	0.0194441
chr3	121723780	121723781	0.571038	0.0194546
chr5	123747204	123747205	0.908804	0.0194895
chr11	113172316	113172317	-0.931971	0.0195302
chr10	99266709	99266710	0.847127	0.0195325
chrX	7639723	7639724	1.01568	0.0195369
chr1	135687145	135687146	-0.607457	0.0195373
chr12	80645914	80645915	-0.868768	0.0195712
chr4	155945132	155945133	-0.830378	0.0195924
chr3	54736015	54736016	0.430193	0.0195929
chr17	80060142	80060143	0.960652	0.0196711
chr2	48816089	48816090	0.648763	0.019689
chr5	33434057	33434058	-0.856139	0.0196909
chr7	80802068	80802069	-0.678311	0.0197103
chr10	17724224	17724225	0.345461	0.0197288
chr1	36511634	36511635	0.542152	0.0197328
chr5	148551030	148551031	0.453133	0.0197628
chr9	57763209	57763210	-0.822358	0.0198083
chr4	102761122	102761123	0.575737	0.019824
chr14	63607648	63607649	-0.644303	0.0198291
chr2	60209644	60209645	0.506511	0.0198501
chr7	35585088	35585089	-0.406878	0.0198579
chr11	100711644	100711645	0.860587	0.0198622
chr6	83439325	83439326	-0.64747	0.0198745
chrX	102644828	102644829	0.827272	0.01988
chr11	111066733	111066734	0.426271	0.0198928
chr4	128729403	128729404	-0.543721	0.019901
chr10	70441993	70441994	0.622761	0.0199188
chr19	8662239	8662240	-0.56684	0.0199328
chr10	128548161	128548162	-0.85628	0.0199384
chr4	15265506	15265507	0.393827	0.0199435
chr2	29845464	29845465	0.958965	0.0199522
chr4	150283014	150283015	0.856125	0.0199526
chr11	58329898	58329899	-0.419316	0.0199628
chr1	164307369	164307370	0.705409	0.0199931
chr13	45965363	45965364	-0.359692	0.020036
chr1	132476757	132476758	0.508397	0.0200404
chr7	27164410	27164411	-0.721875	0.0201083
chr13	34342969	34342970	0.651183	0.0201086
chr5	130221835	130221836	0.511725	0.0201145
chr3	144568793	144568794	0.600188	0.0201703
chr10	101682134	101682135	0.939222	0.0201968
chr13	59842481	59842482	-1.17173	0.0202022
chr19	7562606	7562607	-1.06446	0.0202282
chr12	81779840	81779841	0.933259	0.0202814
chr3	82357528	82357529	0.803924	0.0203085
chr16	38093408	38093409	0.682728	0.0203221
chr5	84281423	84281424	0.69271	0.0203262
chr14	105258391	105258392	0.506519	0.0203855
chr8	25604328	25604329	-0.751282	0.020394
chr2	33370244	33370245	-0.787631	0.0204051
chr3	127159886	127159887	0.703479	0.0204316
chr1	168425352	168425353	0.822825	0.0204814
chr3	61364710	61364711	0.375939	0.0204867
chr10	79718031	79718032	-0.667987	0.0204995
chr2	32538310	32538311	-0.736449	0.02052
chr14	61037091	61037092	0.757722	0.0205563
chr9	113932602	113932603	-0.532919	0.0205673
chr13	49681894	49681895	0.552469	0.020626
chr10	7793537	7793538	0.628974	0.0206467
chr7	100465602	100465603	-0.949071	0.0206617
chr8	36951989	36951990	0.726926	0.0206836
chr18	31609088	31609089	0.804214	0.0207257
chr4	137664586	137664587	-0.537949	0.0207438
chr14	70204711	70204712	-0.773008	0.020745
chr12	70825788	70825789	-0.354398	0.0207612
chr12	70344299	70344300	0.619904	0.0207692
chr8	123255670	123255671	-0.887359	0.0207848
chr11	5762580	5762581	0.724587	0.0207882
chr1	66322587	66322588	0.956983	0.0207977
chr2	12300872	12300873	0.839849	0.0208114
chr7	144582151	144582152	-0.357347	0.0208127
chr8	54955466	54955467	0.924327	0.0208497
chr13	42682210	42682211	0.824295	0.0208881
chr8	27024661	27024662	0.839774	0.0209114
chr11	100640092	100640093	-0.708599	0.0209487
chr4	53713988	53713989	0.409064	0.0209792
chr3	17790273	17790274	0.584682	0.0210334
chr17	46496935	46496936	-0.379793	0.0210354
chr3	144203984	144203985	0.886327	0.0210473
chr11	70701704	70701705	-0.54062	0.0211211
chr18	64342365	64342366	-0.720955	0.0211237
chr3	102203719	102203720	-0.51866	0.0211315
chr8	69395042	69395043	0.670217	0.0211643
chr8	25521440	25521441	0.797853	0.0212034
chr14	32322623	32322624	0.661945	0.0212175
chr17	46110822	46110823	-0.431018	0.0212516
chr1	175691952	175691953	0.48497	0.0213125
chr9	41582903	41582904	0.729676	0.0213232
chr1	25829009	25829010	0.777239	0.0213297
chr4	70533297	70533298	0.652101	0.0213352
chr10	40300069	40300070	0.727203	0.0213502
chr17	31434285	31434286	-0.841627	0.0213579
chrX	85573535	85573536	0.602418	0.0213773
chr1	183368702	183368703	-0.45486	0.0213938
chr16	92301416	92301417	0.332041	0.0214005
chr17	25792573	25792574	0.438882	0.0214051
chr9	4794889	4794890	0.764537	0.0214202
chr9	56937205	56937206	0.641523	0.0214287
chr16	4212088	4212089	0.744727	0.0214456
chr7	4995480	4995481	-0.447321	0.0215221
chr3	131112543	131112544	-0.529873	0.0215353
chr5	66523898	66523899	0.720263	0.0215619
chrX	72919038	72919039	0.763994	0.0215724
chr2	97468512	97468513	0.658639	0.0215728
chr11	115322003	115322004	-0.875867	0.0215795
chr8	85839758	85839759	0.841799	0.021607
chr11	51060270	51060271	-0.761328	0.0216296
chr10	13968004	13968005	0.389737	0.0216561
chr1	75318193	75318194	0.796985	0.0216801
chrX	101641893	101641894	0.689826	0.021715
chr12	34906928	34906929	-0.540594	0.0217333
chr1	143776898	143776899	0.317445	0.0217584
chr8	114439826	114439827	-0.320386	0.0217624
chr12	81594709	81594710	0.438153	0.0218106
chr11	64979825	64979826	-0.722764	0.0218572
chr2	150311746	150311747	0.718587	0.0218734
chr10	80623512	80623513	-0.447184	0.0218809
chr7	122673936	122673937	0.817802	0.0218862
chr3	8509636	8509637	0.69129	0.021908
chr15	7813866	7813867	-0.474573	0.0219134
chr9	51008030	51008031	0.490247	0.0219535
chr3	58526169	58526170	0.487807	0.0219804
chr3	22075320	22075321	0.65961	0.022068
chr10	63428998	63428999	0.393654	0.0220708
chr9	75682534	75682535	0.824249	0.0220799
chr8	36095758	36095759	0.435083	0.0220866
chr7	27553879	27553880	-0.602747	0.0221224
chr9	94535961	94535962	0.819364	0.0221585
chr12	72663756	72663757	-0.702798	0.0221872
chr5	142906474	142906475	0.3908	0.0221981
chr9	62123027	62123028	0.498397	0.0222184
chr2	32361558	32361559	-0.620409	0.0222248
chr14	75753579	75753580	-0.676029	0.0222313
chr11	46437803	46437804	-0.491292	0.022258
chr7	45897183	45897184	0.362493	0.022261
chr8	120538389	120538390	-0.515618	0.0222693
chr7	82017382	82017383	-0.736517	0.0222695
chr2	158546830	158546831	-0.796035	0.0222706
chr1	137901727	137901728	0.95943	0.022271
chr1	163403542	163403543	0.344044	0.0222783
chr4	135964140	135964141	-0.346799	0.0222893
chr12	81845225	81845226	-0.725474	0.0223278
chr3	68493061	68493062	-0.815478	0.0223291
chr11	120572715	120572716	-0.291116	0.0223464
chr19	8724057	8724058	0.481747	0.0223629
chr3	101603821	101603822	0.406961	0.0223646
chr8	14381807	14381808	0.832844	0.0223655
chr10	109008379	109008380	1.06579	0.0223829
chr11	109312612	109312613	0.503409	0.0223935
chr11	106786952	106786953	0.582094	0.0224027
chr12	41272353	41272354	-0.968025	0.02242
chr11	50026708	50026709	0.798924	0.0224256
chr5	124184101	124184102	-0.682364	0.0224393
chr1	60566551	60566552	0.367621	0.0224594
chr7	25238715	25238716	0.875226	0.0224619
chr3	36520718	36520719	0.773905	0.022466
chr1	167394266	167394267	0.296635	0.0224672
chr12	4917125	4917126	0.36316	0.0224812
chrX	101639641	101639642	0.824594	0.0224937
chr17	21516871	21516872	-0.360379	0.0225362
chr5	124014987	124014988	-0.82851	0.022584
chr7	141475024	141475025	-0.481446	0.022587
chr2	119618948	119618949	-0.511029	0.0226217
chr9	14785376	14785377	0.913543	0.0226348
chr18	77570710	77570711	-0.861149	0.0226674
chr4	22483716	22483717	0.79817	0.0226827
chr12	37881518	37881519	0.677669	0.0226864
chr16	8514035	8514036	0.527041	0.0226889
chr10	62577316	62577317	0.795172	0.0227187
chr13	101691011	101691012	0.792609	0.022744
chr8	126970296	126970297	0.852767	0.0227538
chr2	126875882	126875883	0.394627	0.0227681
chr5	137502764	137502765	-0.32804	0.0227727
chr3	90537468	90537469	0.688655	0.0228539
chr11	53463532	53463533	-0.777853	0.0228662
chr7	101933422	101933423	0.508586	0.0228754
chr7	141447950	141447951	-0.402689	0.0228821
chr5	38261028	38261029	0.887725	0.022886
chr13	93306151	93306152	0.803929	0.0229028
chr10	34418021	34418022	0.680041	0.0229384
chr16	41534313	41534314	0.731405	0.0229498
chr13	83733982	83733983	0.570733	0.0229514
chr5	149412150	149412151	0.525976	0.0230018
chr12	111537804	111537805	0.322402	0.023032
chr8	107150763	107150764	-0.314237	0.0230507
chr15	89179931	89179932	0.499167	0.0230632
chr17	25272736	25272737	-0.451322	0.0230689
chr8	79399696	79399697	0.651017	0.0230864
chrX	71215153	71215154	0.556473	0.0231039
chr18	20188184	20188185	0.826435	0.023118
chr19	6128443	6128444	0.717785	0.0231203
chr8	35825918	35825919	-0.493448	0.0231408
chr16	91225052	91225053	-0.58999	0.0231569
chr7	97581231	97581232	0.425001	0.0231711
chr19	46043200	46043201	0.763583	0.0232718
chr11	95666632	95666633	0.454195	0.0232773
chr15	64310529	64310530	-0.758396	0.0233282
chr17	32320596	32320597	-0.397607	0.0233396
chr11	30954873	30954874	0.441404	0.0233841
chr3	123508023	123508024	0.431506	0.0234329
chr11	77348513	77348514	0.34735	0.023443
chr5	109690194	109690195	1.41711	0.0234451
chr4	117891558	117891559	-0.60442	0.0234453
chr12	70344093	70344094	0.869912	0.0234568
chr2	118762311	118762312	-0.486938	0.0235012
chr2	73658808	73658809	0.878421	0.0235164
chr11	70019360	70019361	0.62618	0.0235255
chr2	73659733	73659734	0.777335	0.0235333
chr15	100092168	100092169	-0.727517	0.0235338
chr3	34649236	34649237	0.725997	0.0235351
chr10	62863943	62863944	0.672547	0.0235977
chr5	21787421	21787422	0.615831	0.0236086
chr11	45851603	45851604	0.885663	0.0236353
chr2	92424094	92424095	-0.784287	0.0236819
chr7	112679450	112679451	-0.705336	0.0237794
chr10	80621862	80621863	0.703035	0.0237868
chr5	146385030	146385031	0.494054	0.0237869
chr16	49857527	49857528	0.590011	0.0237957
chr4	48472246	48472247	0.873428	0.0237992
chr6	29433398	29433399	-0.681765	0.0238301
chrX	71556064	71556065	-0.567585	0.0238408
chr15	37008232	37008233	-0.861174	0.0238645
chr11	33201100	33201101	-1.03736	0.0239007
chr7	70364863	70364864	0.907061	0.0239329
chr11	106613615	106613616	0.862503	0.0239715
chr16	3884408	3884409	-0.320498	0.0239835
chr11	80385170	80385171	-0.514179	0.0240003
chr12	12265149	12265150	0.769257	0.0240084
chr13	78207840	78207841	0.666895	0.0240271
chr2	117123664	117123665	0.847591	0.024036
chr5	96209750	96209751	0.462776	0.0240626
chr17	36958056	36958057	0.343954	0.0240774
chr2	72980101	72980102	0.517709	0.024088
chr7	127904821	127904822	-0.815743	0.0240967
chr14	20708770	20708771	-0.662389	0.0240982
chr3	107516384	107516385	0.67199	0.0241097
chr8	71367624	71367625	-0.361499	0.024113
chr1	136628917	136628918	0.879551	0.024118
chr9	124282058	124282059	0.309801	0.0241363
chr14	36968076	36968077	-0.600385	0.024185
chr1	20892609	20892610	0.930136	0.0241879
chr14	69731736	69731737	0.563554	0.0241887
chr6	25688954	25688955	0.585288	0.0242512
chr7	139833949	139833950	-0.700809	0.0242539
chr17	35918529	35918530	0.687639	0.0242843
chr12	98259584	98259585	0.449419	0.0243025
chr2	45117774	45117775	0.889926	0.0243155
chr2	140170109	140170110	0.504349	0.0243467
chr7	127511791	127511792	0.759917	0.0243679
chr7	19094839	19094840	-0.41739	0.0243788
chr10	77516206	77516207	-0.467711	0.024399
chr9	83805572	83805573	0.494807	0.0244058
chr16	46497895	46497896	0.401767	0.0244226
chr10	28077098	28077099	0.810401	0.0244358
chr13	119742030	119742031	0.604844	0.024499
chr6	83572710	83572711	0.499085	0.0245031
chr5	86805447	86805448	0.607921	0.0245138
chr1	195131887	195131888	0.663912	0.0245197
chr10	84438036	84438037	0.63232	0.0245374
chr18	67465776	67465777	0.732512	0.024563
chr18	11645765	11645766	-0.77761	0.0245976
chr3	17791940	17791941	0.95027	0.0246026
chr11	107132560	107132561	-0.633371	0.0246082
chr6	77246745	77246746	0.803256	0.02461
chr11	61453730	61453731	-0.584092	0.0246141
chr9	91355606	91355607	0.652212	0.0246669
chr11	5788287	5788288	0.375614	0.0246919
chr3	36066684	36066685	-0.435954	0.0246974
chr9	64022616	64022617	-0.50956	0.0247032
chr5	114942512	114942513	-0.315094	0.0247342
chrX	53669388	53669389	1.07848	0.0247599
chr12	55504265	55504266	-0.7219	0.0247677
chr16	74410684	74410685	0.795775	0.0247711
chr3	31095625	31095626	-0.319581	0.0248288
chr19	19109203	19109204	0.584052	0.0248398
chr15	68363724	68363725	0.49442	0.0248434
chr6	90422543	90422544	-0.724343	0.0248573
chr13	8886235	8886236	0.483605	0.024912
chr10	62230943	62230944	-0.354848	0.0249566
chr2	70662767	70662768	0.780596	0.0249587
chr11	87578259	87578260	-0.582205	0.0249611
chr5	88584588	88584589	0.586607	0.0249621
chr8	99415654	99415655	0.641829	0.0249743
chr3	17791433	17791434	0.801927	0.0250044
chr11	113202068	113202069	1.01927	0.0250054
chr19	5693313	5693314	-0.617313	0.0250321
chr2	151631142	151631143	0.795569	0.025033
chr4	132075666	132075667	-0.726161	0.0250574
chr13	49214916	49214917	-0.719189	0.025062
chr1	84282430	84282431	0.759135	0.0250772
chr1	136628537	136628538	0.976816	0.0250777
chr17	25808751	25808752	-0.445882	0.0250801
chr2	91649157	91649158	-0.54147	0.0250989
chr19	9134053	9134054	-0.687803	0.0251038
chr18	86397395	86397396	0.890014	0.0251239
chr10	127618599	127618600	0.601739	0.0251426
chr13	98889899	98889900	0.826867	0.0251458
chr16	35542604	35542605	-0.529581	0.025158
chr16	64852441	64852442	0.44611	0.0251721
chr1	42692787	42692788	0.742268	0.0251994
chr14	69823541	69823542	-0.521252	0.0252002
chr8	123413525	123413526	0.78243	0.025235
chr2	97471498	97471499	0.854938	0.0252413
chr2	177956473	177956474	0.804385	0.0252703
chr17	66123891	66123892	0.543676	0.0253521
chr9	88482259	88482260	0.665624	0.0253668
chr11	84066635	84066636	0.783004	0.0254092
chr19	5040597	5040598	-0.667253	0.025412
chr17	35918941	35918942	0.641272	0.0254478
chr1	137902676	137902677	0.863755	0.0254606
chr8	105254875	105254876	-0.503963	0.0254756
chr6	8511946	8511947	0.694854	0.0254902
chr4_GL456216_random	49213	49214	-1.50826	0.0254994
chr5	31697508	31697509	-0.353766	0.0255115
chr4	125030627	125030628	-0.5242	0.0255201
chr5	114356960	114356961	-0.849276	0.025521
chr4	125128137	125128138	-0.502042	0.0255241
chr8	41241244	41241245	0.825047	0.0255277
chr2	166786133	166786134	0.679337	0.0255619
chr17	24141906	24141907	0.369782	0.0255984
chr6	72346838	72346839	0.896139	0.0256097
chrX	44789443	44789444	0.806429	0.0256127
chr5	124182627	124182628	-0.756209	0.0256129
chr11	54523026	54523027	0.303745	0.0256228
chr17	24632142	24632143	0.542537	0.0256343
chr7	29909154	29909155	0.807835	0.0256438
chr15	89122528	89122529	-0.616807	0.0256556
chr18	10028944	10028945	0.859565	0.0256673
chr15	82962054	82962055	-0.928528	0.0256701
chr9	94669205	94669206	0.7574	0.0256811
chr7	27486665	27486666	0.601229	0.0256959
chr10	80854892	80854893	-0.451619	0.0257131
chr3	41082886	41082887	0.359831	0.0257265
chr1	169969541	169969542	0.690224	0.0257365
chr8	122556978	122556979	-1.03586	0.0257374
chr7	127573482	127573483	0.338403	0.0258114
chr7	15921219	15921220	0.529424	0.0258483
chr13	32338924	32338925	0.466108	0.0258644
chr2	12709568	12709569	0.808748	0.0258728
chr16	94314126	94314127	0.905211	0.0258751
chr4	152028096	152028097	0.538406	0.0258806
chr15	100637007	100637008	-0.602587	0.025892
chr5	135903536	135903537	-0.550739	0.0259015
chr15	91571351	91571352	0.720301	0.0259123
chr15	81235382	81235383	-0.684213	0.0259465
chr5	138443563	138443564	-0.772321	0.0259693
chr1	179962675	179962676	1.05652	0.0259972
chr10	52380918	52380919	0.921542	0.0260202
chr7	122673253	122673254	0.968509	0.0260205
chr10	37135108	37135109	0.756065	0.0260513
chr13	49188339	49188340	-0.581599	0.0261192
chr19	5024539	5024540	-0.355022	0.0261236
chr8	71591579	71591580	-0.437054	0.0261703
chr11	23895446	23895447	0.506449	0.0261787
chr10	127121469	127121470	0.68295	0.0262332
chr1	91540827	91540828	-0.299739	0.0262486
chr8	116920958	116920959	-0.597491	0.0262764
chr2	23571836	23571837	0.340006	0.0263013
chrX	169880307	169880308	0.628634	0.0263183
chr12	74285228	74285229	0.734038	0.0263697
chrX	16910995	16910996	0.698836	0.0263854
chr2	35623515	35623516	-0.944649	0.0264135
chr17	78835685	78835686	0.33981	0.0264176
chr12	38780137	38780138	0.401695	0.0264674
chr11	69064296	69064297	0.812471	0.0264911
chr5	35893697	35893698	-0.321182	0.0265354
chr4	117120094	117120095	-0.56939	0.0265545
chr13	21721587	21721588	-2.73956	0.026557
chr14	11555784	11555785	-0.330111	0.0266011
chr2	167490830	167490831	-0.721494	0.0266187
chr11	88715304	88715305	0.848689	0.0266677
chr2	63182482	63182483	1.07205	0.0266768
chr5	35574447	35574448	-0.756398	0.0267047
chr13	119838004	119838005	0.879383	0.0267626
chr1	84694520	84694521	0.848554	0.0267964
chr12	69447030	69447031	-0.808584	0.0267988
chr1	14310086	14310087	0.416705	0.0268156
chr4	148174211	148174212	-0.721556	0.0268233
chr15	76207359	76207360	-0.750726	0.0268326
chr13	65112447	65112448	0.357306	0.0268476
chr1	146494642	146494643	0.743147	0.0268691
chr12	5375607	5375608	0.515945	0.0269001
chr12	73124523	73124524	0.591904	0.0269219
chr1	111864015	111864016	0.887641	0.0269561
chr15	85581833	85581834	-0.560722	0.0269698
chr15	36281793	36281794	0.956278	0.0270313
chr3	137625369	137625370	0.749965	0.0270362
chr5	57717229	57717230	0.438351	0.0270779
chr4	120282460	120282461	-0.767027	0.0271177
chr19	36736016	36736017	0.832747	0.0271181
chrX	85048990	85048991	0.689846	0.0271258
chr9	124281727	124281728	0.678319	0.0271317
chr7	4922438	4922439	-0.820674	0.0271546
chr5	108433741	108433742	-0.51004	0.0271817
chr9	78588416	78588417	-0.683036	0.0271884
chr16	22266203	22266204	0.414087	0.0272103
chr2	37422866	37422867	0.38791	0.0272224
chr18	83011991	83011992	-0.795736	0.0272255
chr10	21996447	21996448	0.639365	0.0272337
chr6	113640001	113640002	-0.81949	0.0272605
chr12	70131484	70131485	0.694613	0.0272633
chr12	69891862	69891863	0.886927	0.0272755
chr3	45383342	45383343	0.770405	0.0273261
chr15	78710680	78710681	-0.720366	0.0273395
chr1	54557490	54557491	0.386785	0.0273414
chr10	122983768	122983769	0.747424	0.0273476
chr16	90726748	90726749	-0.794542	0.0273537
chr14	74947091	74947092	-0.305439	0.0273846
chr8	90828992	90828993	0.332851	0.0273922
chr19	46505541	46505542	-0.683867	0.0274669
chr10	94545526	94545527	0.5505	0.0274712
chr19	10102064	10102065	-0.439566	0.0275013
chrX	160994546	160994547	0.47143	0.0275059
chr15	12205983	12205984	0.472428	0.0275076
chr7	126649775	126649776	0.399669	0.0275098
chr19	4624913	4624914	-0.65506	0.0275239
chr15	102693569	102693570	0.68465	0.027534
chr15	3996189	3996190	0.373626	0.0275444
chr15	91189006	91189007	0.830698	0.0275646
chr19	19109755	19109756	0.528607	0.0275653
chr10	70599174	70599175	0.463046	0.0275991
chr7	144943216	144943217	-0.561142	0.0276029
chr4	88763510	88763511	-0.95376	0.0276031
chr7	83891775	83891776	0.748375	0.0276632
chr14	77156532	77156533	0.454726	0.0276996
chr3	60531247	60531248	0.684327	0.027726
chr5	24685471	24685472	0.455783	0.0277713
chr9	107666482	107666483	0.681609	0.0277723
chr11	60353639	60353640	0.812352	0.0277795
chr1	34237045	34237046	0.703127	0.0277801
chr9	44484930	44484931	-0.597436	0.0278233
chr15	59828290	59828291	-0.69398	0.0278422
chr12	65172478	65172479	0.350569	0.0278974
chr9	75626485	75626486	0.404906	0.0279133
chr11	108920046	108920047	-0.648135	0.0279161
chr19	45064242	45064243	-0.732354	0.0279263
chr8	83740898	83740899	-0.653737	0.0279311
chr9	107541584	107541585	-0.445505	0.0279687
chr2	34754291	34754292	-0.362734	0.0279719
chr18	11841588	11841589	0.472123	0.0279734
chr18	31804727	31804728	0.354602	0.0280022
chrX	37085678	37085679	0.755662	0.028005
chr7	12898587	12898588	0.747674	0.0280217
chr3	96277787	96277788	-0.728853	0.0280367
chr18	37217627	37217628	0.863625	0.0280589
chr1	34006337	34006338	0.404699	0.0280622
chr8	85554828	85554829	0.423563	0.028079
chr7	127895321	127895322	0.395807	0.0281582
chr14	60178279	60178280	0.757566	0.0281608
chr10	67187506	67187507	0.880306	0.0281625
chr7	118704137	118704138	-0.587446	0.0281649
chr7	90456890	90456891	0.548733	0.0281689
chr5	108434749	108434750	-0.759209	0.0281725
chr2	156476364	156476365	0.539992	0.0282077
chr12	86880707	86880708	0.763898	0.0282249
chr6	87994042	87994043	-0.686095	0.028225
chr3	8509921	8509922	0.911266	0.0282841
chr6	38381613	38381614	0.435746	0.0283809
chr3	148922647	148922648	0.721802	0.0283952
chr7	30089624	30089625	-0.763075	0.0284049
chr3	101604459	101604460	0.330887	0.0284087
chr10	45289980	45289981	0.835588	0.0284139
chr7	118703956	118703957	-0.715042	0.0284141
chr19	37696719	37696720	-0.828958	0.0284271
chr17	17838531	17838532	0.343573	0.0284377
chr14	17661882	17661883	0.742544	0.0284517
chr10	20313622	20313623	-0.785942	0.0284678
chr12	52699587	52699588	0.666459	0.0284724
chr4	115063227	115063228	-0.482864	0.0285217
chr8	106060684	106060685	0.645248	0.0285574
chr2	181598680	181598681	0.498532	0.0286122
chr8	20122838	20122839	-0.494812	0.0286223
chr3	55463677	55463678	0.694393	0.0286288
chr9	107770861	107770862	0.309455	0.0286583
chr11	65807731	65807732	0.662923	0.0286793
chr8	25754619	25754620	0.317916	0.0286987
chr4	43579055	43579056	0.29893	0.0287327
chr2	5138283	5138284	-0.649008	0.0287984
chr4	95051881	95051882	0.395477	0.0288038
chr7	30361934	30361935	-0.591154	0.02882
chr1	184998313	184998314	0.590813	0.0288871
chr9	41447452	41447453	-0.698076	0.0289103
chr13	104286175	104286176	0.415737	0.0289532
chr8	105565566	105565567	-0.286993	0.0289658
chr18	45562080	45562081	0.614855	0.0290213
chr13	46975395	46975396	0.754586	0.0290905
chr10	127078689	127078690	-0.825946	0.0291044
chr8	70043625	70043626	-0.525465	0.0291159
chr10	85917495	85917496	0.699639	0.0291246
chr10	127266083	127266084	0.81405	0.0291413
chr3	68583077	68583078	0.837931	0.0291933
chr9	56419821	56419822	0.635915	0.0292019
chr2	112455175	112455176	0.305106	0.0292165
chr14	87415746	87415747	0.718438	0.0292236
chr16	31199124	31199125	-0.762584	0.0292483
chr6	125099122	125099123	0.717501	0.0292528
chr13	103774940	103774941	0.680086	0.0292596
chr2	30206362	30206363	-0.598005	0.0292792
chr3	88150385	88150386	-0.737869	0.0292879
chr11	75732478	75732479	-0.590353	0.0292917
chr11	94677685	94677686	0.426259	0.0293249
chr17	71783655	71783656	0.650597	0.0294041
chr13	54283167	54283168	-0.82049	0.0294079
chr19	8786702	8786703	-1.10198	0.0294189
chr7	43797085	43797086	-0.424738	0.0294364
chr16	52031695	52031696	0.373963	0.0294517
chr2	132576979	132576980	0.728209	0.0294597
chr12	103434514	103434515	0.529605	0.0294628
chr18	60561583	60561584	0.536684	0.0294825
chr3	144204507	144204508	0.360496	0.0295098
chr1	33909036	33909037	0.678527	0.0295239
chr5	43237118	43237119	0.892125	0.0295396
chr1	164306818	164306819	0.507782	0.0295719
chr10	81627286	81627287	0.458388	0.0295912
chr15	76477137	76477138	-0.313149	0.0296212
chr8	95353107	95353108	-0.353446	0.0296479
chr11	118196912	118196913	-0.735205	0.0296683
chr15	67177134	67177135	-0.362135	0.0296987
chr12	110600998	110600999	0.573544	0.029701
chr17	87441803	87441804	0.83293	0.0297121
chr15	76721746	76721747	0.703282	0.0297138
chr17	17064190	17064191	0.792892	0.0297724
chr6	90371305	90371306	0.714436	0.0297727
chr1	82840083	82840084	-0.488626	0.0297979
chr15	85657363	85657364	-0.745704	0.0298753
chr11	94161290	94161291	-0.608701	0.0298818
chr17	26663316	26663317	0.362956	0.0298896
chr18	69595052	69595053	0.73035	0.0299094
chr4	147904576	147904577	0.294571	0.0299232
chr17	26946228	26946229	-0.703684	0.0299712
chr16	84621359	84621360	0.49385	0.0299721
chr2	73213881	73213882	-0.441027	0.0300432
chr6	140425084	140425085	0.429875	0.0300474
chr19	7481473	7481474	0.636228	0.030073
chr15	48789666	48789667	0.61269	0.0300747
chr5	109752094	109752095	-0.792647	0.0300864
chr8	91313662	91313663	0.280131	0.030099
chr7	45717292	45717293	-0.506892	0.0301038
chr10	80806925	80806926	-0.745435	0.0301358
chr1	125435028	125435029	0.41489	0.0301488
chr15	100872581	100872582	0.709483	0.0301521
chr6	18512625	18512626	0.916401	0.0301558
chr13	74494380	74494381	0.384291	0.0301848
chr10	109009700	109009701	0.877548	0.0302048
chr18	70472160	70472161	-0.384591	0.0302196
chr4	105245571	105245572	-0.549746	0.0302707
chr3	127790246	127790247	0.424862	0.0302832
chr2	45108207	45108208	0.761413	0.030307
chr1	93804444	93804445	0.44104	0.0303241
chr1	50925334	50925335	0.721417	0.030372
chr16	38091749	38091750	0.53547	0.0303793
chr4	122960974	122960975	-0.371725	0.0303831
chr5	73007298	73007299	-0.779397	0.0304175
chr8	25994319	25994320	-0.631008	0.0304184
chr7	122159719	122159720	-0.456287	0.0304226
chr9	96259497	96259498	0.720664	0.0304487
chr12	29530317	29530318	0.658769	0.0304566
chr13	93498072	93498073	0.572092	0.0304866
chr11	58950138	58950139	0.649464	0.0304885
chr3	129901852	129901853	0.429518	0.0305028
chr7	19118298	19118299	-0.604439	0.0305065
chr6	133984965	133984966	-0.824584	0.030514
chr1	16104270	16104271	0.391267	0.0305383
chr7	19229520	19229521	-0.598283	0.0305597
chr15	95526734	95526735	0.803337	0.0305659
chr5	24996172	24996173	0.751524	0.0305673
chr3	27984858	27984859	0.648377	0.030574
chrX	129750294	129750295	0.465197	0.0306105
chr1	75388334	75388335	-0.870232	0.0306122
chr4	46388863	46388864	0.739163	0.0306419
chr19	10019386	10019387	0.67157	0.0306664
chr9	62535357	62535358	0.595909	0.0307462
chr3	58420083	58420084	1.00253	0.0307522
chrX	41401442	41401443	0.800829	0.0307631
chr5	135393532	135393533	-0.641773	0.0307798
chr7	92562006	92562007	0.656411	0.0307843
chr10	128212189	128212190	0.906942	0.0307942
chr6	71438535	71438536	0.757137	0.030795
chr5	8057051	8057052	0.350876	0.0308482
chr19	6085187	6085188	-0.406038	0.030853
chr13	83727867	83727868	0.688547	0.0308999
chrX	142314685	142314686	0.792607	0.0309215
chr15	31530914	31530915	0.363571	0.0309306
chr11	29720241	29720242	0.965417	0.0309412
chr15	99075096	99075097	-0.544179	0.0309584
chr6	113237526	113237527	0.519868	0.0309656
chr15	5117311	5117312	-0.499615	0.0309863
chr17	85089672	85089673	0.523438	0.0309966
chr8	121591293	121591294	-0.361451	0.0310164
chr2	126151904	126151905	0.527583	0.0310396
chr19	36410324	36410325	-0.350226	0.0310477
chr1	160792645	160792646	0.483168	0.0310551
chr9	66351667	66351668	0.817495	0.031091
chr16	75091172	75091173	0.906412	0.0311247
chr8	87960388	87960389	-0.439322	0.0311253
chr15	91673339	91673340	0.329743	0.0312043
chr19	15985377	15985378	0.535785	0.0312347
chr19	19108842	19108843	0.606791	0.0312573
chr4	137476690	137476691	-0.692424	0.0312625
chr5	51553660	51553661	0.548633	0.0312873
chr5	111509056	111509057	-0.750267	0.0313016
chr3	129534129	129534130	0.33032	0.0313018
chr7	44591669	44591670	-0.653136	0.0313038
chr12	70975069	70975070	-0.364139	0.0313336
chr2	126152671	126152672	0.508356	0.0313535
chr18	46523368	46523369	0.819281	0.0313681
chr17	48410925	48410926	0.617326	0.0313824
chr7	45708142	45708143	0.61898	0.0313882
chr3	159495069	159495070	0.601095	0.0313989
chr5	91962205	91962206	0.536579	0.0314147
chr19	12500110	12500111	0.405953	0.0314247
chr7	63445235	63445236	-0.423401	0.0314256
chr8	120588837	120588838	-0.507536	0.031429
chr19	41206602	41206603	-0.499055	0.0314346
chr16	76510967	76510968	0.749264	0.0314466
chr12	99162280	99162281	-0.709077	0.0314565
chr11	5740293	5740294	-0.578898	0.0314606
chr18	6514969	6514970	0.63685	0.0314644
chr4	119423131	119423132	-0.439669	0.0314707
chr8	76902469	76902470	0.319142	0.0314728
chr19	38043257	38043258	-0.62906	0.0314914
chr5	122500004	122500005	0.783574	0.0314995
chr10	85388575	85388576	-0.541212	0.0315113
chr6	38876121	38876122	0.360672	0.0315178
chr7	29461897	29461898	0.787149	0.0315334
chr13	62015395	62015396	-1.29339	0.0315359
chr12	51692262	51692263	0.333522	0.0315678
chr16	37869812	37869813	0.728314	0.031571
chr6	126737260	126737261	0.639566	0.03158
chr4	83485363	83485364	0.799247	0.0316089
chr6	108065516	108065517	0.397207	0.0316488
chr11	46308970	46308971	0.753662	0.0316621
chr7	143599948	143599949	-0.262767	0.0316979
chrX	41402582	41402583	0.709566	0.0316987
chr1	8411081	8411082	0.851351	0.0317228
chr19	29253190	29253191	0.504339	0.031747
chr7	27507619	27507620	0.811865	0.0317713
chr18	77066553	77066554	0.691179	0.0317904
chr4	124851905	124851906	-0.741967	0.0318024
chr9	21164159	21164160	-0.796401	0.0318132
chr14	66865316	66865317	0.704416	0.0318195
chr12	12263394	12263395	0.574108	0.0318265
chr4	154170914	154170915	-0.596506	0.0318456
chr5	143270180	143270181	0.349463	0.0318866
chr1	36308981	36308982	0.695875	0.0318872
chr4	31964210	31964211	0.337172	0.0318952
chr13	55216254	55216255	-0.651306	0.031918
chr14	52014284	52014285	-0.599199	0.0319256
chr19	21273901	21273902	0.464064	0.0319287
chrUn_GL456383	12217	12218	0.854886	0.0319423
chr1	139422527	139422528	0.36385	0.0319606
chr5	24424874	24424875	-0.462572	0.0319613
chr12	12264557	12264558	0.565751	0.0320464
chr14	61359854	61359855	0.7796	0.0320843
chr12	112145217	112145218	-0.71331	0.0320905
chr10	77418498	77418499	0.359344	0.0321139
chr17	46554370	46554371	-0.727673	0.0321425
chr6	119543796	119543797	-0.604435	0.0321524
chr5	67847058	67847059	0.351766	0.0321556
chr8	70817076	70817077	-0.810339	0.0321718
chr5	137785521	137785522	-0.422322	0.0321917
chrX	9522266	9522267	2.69149	0.0322233
chr7	25781884	25781885	-0.638823	0.0322436
chr5	32713541	32713542	0.559781	0.0322624
chr2	74762669	74762670	-0.751996	0.0323015
chr4	132921546	132921547	-0.581295	0.0323889
chr10	99265790	99265791	0.475852	0.0324013
chr5	108693203	108693204	-0.732376	0.032439
chr18	5989494	5989495	-0.576971	0.0324445
chr17	6476267	6476268	-1.03575	0.0324689
chr18	34006864	34006865	-0.36116	0.0324708
chr2	93333911	93333912	-0.419493	0.0324947
chr9	62810284	62810285	0.888847	0.0325177
chr6	31214210	31214211	0.92176	0.0325336
chr7	19421281	19421282	-0.383646	0.0325386
chr8	83442838	83442839	0.454745	0.0325658
chr2	19659724	19659725	0.595793	0.0325695
chr11	61578472	61578473	0.555058	0.0325836
chr11	100321293	100321294	0.774479	0.0326188
chr4	9668233	9668234	0.711522	0.0326708
chr14	64591467	64591468	0.88345	0.0326808
chr5	23431065	23431066	0.769388	0.0326817
chr5	76975503	76975504	0.584663	0.0327352
chr18	55548332	55548333	0.594508	0.0327425
chr15	82353285	82353286	0.60332	0.0327946
chr4	55005551	55005552	0.749906	0.0328244
chr16	77329712	77329713	0.565472	0.0328541
chr11	32266786	32266787	0.649793	0.0329324
chr7	28391876	28391877	-0.74007	0.0329574
chr6	90371407	90371408	0.59286	0.0329586
chr15	52713227	52713228	0.658546	0.0329653
chr10	79857490	79857491	-0.612291	0.0329664
chr17	56997467	56997468	0.31449	0.0329713
chr14	111675213	111675214	0.550017	0.0329748
chr14	26969794	26969795	0.416027	0.0329756
chr3	89378816	89378817	-0.447536	0.0330132
chr11	121451658	121451659	0.577226	0.033024
chr14	51913646	51913647	0.394306	0.0330715
chr13	86046649	86046650	0.434	0.0330926
chr18	37020391	37020392	-0.813497	0.0330978
chr2	130451148	130451149	0.445903	0.0331113
chr2	139677904	139677905	0.426073	0.0331353
chr9	27029572	27029573	0.386079	0.0331432
chr3	28176336	28176337	0.728447	0.0331488
chr16	32419373	32419374	0.661134	0.0331927
chr8	111300600	111300601	-0.872834	0.0332951
chr6	88189495	88189496	-0.73974	0.0333173
chr4	105160443	105160444	0.804279	0.0333208
chr4	22486507	22486508	0.901676	0.033325
chr4	8110224	8110225	0.749134	0.0333731
chr11	59135577	59135578	-0.958365	0.0333819
chr13	49129852	49129853	-0.822956	0.0334305
chr7	30729431	30729432	0.330793	0.0334389
chr18	46211656	46211657	-0.71797	0.0334436
chr5	24394528	24394529	0.306892	0.0334492
chr8	12985685	12985686	0.802111	0.0334758
chr7	120835400	120835401	0.57828	0.0334827
chr14	105894568	105894569	0.508457	0.0334955
chr15	103255538	103255539	-0.699776	0.0335423
chr17	88442374	88442375	0.839026	0.0335589
chr2	127247458	127247459	-0.467346	0.0335997
chr16	4420889	4420890	-0.597435	0.0336056
chr8	84147617	84147618	-0.502368	0.0336203
chr6	13676768	13676769	0.99618	0.0336882
chr5	23431136	23431137	0.681581	0.0337123
chr8	13975377	13975378	-0.534304	0.0337463
chr4	151108271	151108272	-0.481685	0.0338472
chr19	5295772	5295773	0.408122	0.0338733
chr12	81594543	81594544	0.735029	0.0338973
chr8	54077679	54077680	0.403535	0.0339281
chr16	93608492	93608493	0.582538	0.0339304
chr11	77801786	77801787	-0.60329	0.033936
chr2	121271840	121271841	0.644855	0.0339851
chr4	76449231	76449232	0.520774	0.0340018
chr11	62602997	62602998	0.313981	0.0340085
chr7	44891614	44891615	0.510458	0.0340164
chr14	25460453	25460454	-0.342653	0.034075
chr7	55794981	55794982	0.844198	0.0341063
chr14	27338396	27338397	0.712493	0.034119
chr5	123140950	123140951	0.428694	0.0341346
chr9	119981887	119981888	-0.432756	0.0341447
chr11	69560084	69560085	-0.533142	0.0341559
chr6	134566248	134566249	-0.40253	0.0341678
chr9	108662382	108662383	-0.317968	0.0341709
chr5	129895863	129895864	0.297039	0.034174
chr6	146887930	146887931	-0.626359	0.0341977
chr4	22490352	22490353	0.485439	0.0342095
chr15	78935476	78935477	0.439353	0.03426
chr7	49246676	49246677	-0.392044	0.0342637
chrX	166345158	166345159	0.771419	0.0342641
chr15	86215028	86215029	-0.510341	0.0342647
chr6	124931542	124931543	-0.379278	0.0342698
chr3	40799837	40799838	0.544852	0.0342842
chr8	73352122	73352123	0.418881	0.034376
chr11	94989485	94989486	-0.53694	0.0343801
chr10	80152551	80152552	-0.563902	0.0343839
chr11	58323925	58323926	-0.603575	0.0343875
chr11	101302442	101302443	-0.637091	0.0344128
chr3	58418523	58418524	0.845161	0.0344359
chr9	106226164	106226165	-0.42155	0.0344701
chr3	16025327	16025328	1.30776	0.0344749
chr19	19109083	19109084	0.630529	0.0345086
chr11	78177814	78177815	-0.713592	0.0345448
chr9	82830129	82830130	0.400675	0.0345716
chr3	157949013	157949014	-0.740174	0.0346192
chr9	53705686	53705687	-0.479276	0.0346413
chr3	101600624	101600625	0.87499	0.0346775
chr9	124425512	124425513	0.437141	0.0347017
chr5	142607102	142607103	0.57343	0.0347035
chr4	135433675	135433676	-0.418535	0.0347165
chrX	12937363	12937364	-0.694472	0.0347269
chr13	46418141	46418142	-0.639232	0.0347819
chr3	155092941	155092942	0.57046	0.0347939
chr12	91588067	91588068	0.54427	0.0348345
chr13	43478614	43478615	0.46221	0.0348489
chr10	13192668	13192669	0.554691	0.0348536
chr13	60177218	60177219	-0.464517	0.0348546
chr5	132126780	132126781	-0.783942	0.0348742
chr3	122273915	122273916	0.92665	0.034885
chr1	87621494	87621495	0.702329	0.0349061
chr15	78914506	78914507	-0.551096	0.034954
chr19	6401764	6401765	-0.567591	0.0349546
chr8	121902291	121902292	-0.732609	0.0349598
chr2	164960683	164960684	-0.681949	0.0350192
chr1	34841483	34841484	0.593752	0.0350676
chr11	77492891	77492892	0.432899	0.035077
chr11	62789679	62789680	0.474785	0.0351483
chr12	64968271	64968272	0.469689	0.0351741
chr6	52640593	52640594	0.505868	0.0351953
chr4	154963919	154963920	0.485919	0.0351962
chr6	71831065	71831066	0.473111	0.0352018
chr6	38435511	38435512	0.609356	0.0352243
chr1	40791035	40791036	0.54782	0.0352269
chr12	32910883	32910884	-0.650542	0.0352461
chr8	47334717	47334718	0.674516	0.0352629
chr4	133756354	133756355	0.740162	0.0352717
chr12	112144668	112144669	-0.740203	0.035294
chr7	81214126	81214127	-0.443425	0.0352956
chr2	164804451	164804452	0.432371	0.0353057
chr7	30170422	30170423	0.518333	0.0353075
chr18	77713851	77713852	-0.402505	0.0353153
chr17	12507229	12507230	-0.609023	0.0353266
chr12	17267797	17267798	-0.588232	0.0353331
chr3	145939202	145939203	0.79553	0.0353399
chr13	34163373	34163374	0.343192	0.0353535
chr3	130708945	130708946	0.422038	0.0353732
chr8	123212169	123212170	-0.556701	0.03543
chr17	87443401	87443402	0.628461	0.0354501
chr3	82074537	82074538	0.353416	0.0354583
chr2	84648846	84648847	0.729244	0.0354843
chr9	37143902	37143903	0.724594	0.0355433
chr12	76196958	76196959	-0.64919	0.0355622
chr1	9797846	9797847	0.398544	0.0355656
chr8	12948108	12948109	-0.45658	0.0355672
chr11	108925706	108925707	0.690176	0.0355787
chr4	48541506	48541507	0.549313	0.0355911
chr3	89101007	89101008	-0.666026	0.0355994
chr8	72548653	72548654	0.292749	0.0356043
chr7	109752423	109752424	-0.304119	0.0356214
chr4	13751497	13751498	0.494629	0.0356282
chr1	42696372	42696373	0.514278	0.0356435
chr16	33831076	33831077	0.689192	0.0356689
chr4	103620719	103620720	0.782791	0.0356852
chr7	43579851	43579852	0.351353	0.0356869
chr6	72440248	72440249	0.460948	0.0356922
chrX	140957042	140957043	0.474114	0.0357229
chr9	115308219	115308220	0.699075	0.0357264
chr2	145903041	145903042	0.52511	0.035749
chr9	118479305	118479306	-0.707758	0.035766
chr3	35754786	35754787	0.424878	0.0357935
chr7	81763448	81763449	-0.344191	0.0357999
chr12	98628995	98628996	0.780426	0.0358246
chr3	27372311	27372312	-0.818572	0.0358556
chr4	117891722	117891723	-0.415758	0.0358592
chr17	46651267	46651268	-0.712075	0.0358906
chr8	25275550	25275551	-0.587392	0.0359061
chr14	45218190	45218191	0.734419	0.0359371
chr7	127776189	127776190	-0.632123	0.035939
chr4	134160142	134160143	-0.814735	0.0359917
chr15	51865771	51865772	0.915394	0.0360192
chr11	58914602	58914603	-0.536837	0.0360407
chr9	78482101	78482102	0.358697	0.036046
chr18	34625041	34625042	-0.485138	0.0360559
chr15	94404586	94404587	-0.512322	0.0360581
chr11	102189477	102189478	-0.481058	0.0360618
chr17	56303834	56303835	-0.554163	0.0360668
chr8	70213010	70213011	-0.467797	0.0360904
chr11	51636071	51636072	0.371516	0.0361073
chrX	96713243	96713244	0.712654	0.0361343
chr7	70625278	70625279	0.725543	0.036174
chr7	27804330	27804331	0.717514	0.0361919
chr5	62765117	62765118	0.792161	0.0362136
chr18	54612389	54612390	-0.539687	0.0363007
chr16	22437844	22437845	0.810512	0.0363388
chr11	20741478	20741479	0.307359	0.0363401
chr2	155357687	155357688	0.776768	0.0363432
chr15	83251190	83251191	-0.484129	0.0363871
chr3	88758093	88758094	-0.683277	0.0363993
chr2	151631313	151631314	0.718448	0.0364186
chr16	78540801	78540802	-0.638843	0.0364433
chr7	120102817	120102818	-0.387609	0.036547
chr10	13091340	13091341	0.591936	0.0365611
chr7	127345144	127345145	-0.344067	0.0365685
chr9	65460747	65460748	0.391984	0.0365733
chr11	76844454	76844455	0.560671	0.0366038
chr10	70521830	70521831	0.620055	0.0366085
chr11	94676288	94676289	-0.873772	0.0366167
chr6	93716536	93716537	0.747864	0.0366268
chr4	139311408	139311409	-0.502312	0.0366373
chr4	62360183	62360184	0.308222	0.0366379
chrX	100739563	100739564	0.617015	0.0366396
chr5	24416471	24416472	-0.701265	0.0366398
chr10	4346716	4346717	-0.658487	0.0366625
chr6	90807810	90807811	-0.757686	0.0366644
chr3	98381952	98381953	0.555662	0.0366707
chr12	34528096	34528097	0.629384	0.0367641
chr13	42103440	42103441	0.688515	0.0367643
chr9	21167993	21167994	-0.572232	0.0367763
chr9	43210295	43210296	-0.703391	0.0367787
chr7	37773251	37773252	0.611402	0.036788
chr9	63398373	63398374	0.7563	0.0367925
chr8	121909763	121909764	-0.980678	0.0368412
chr7	45917055	45917056	-0.714783	0.036882
chr15	98773184	98773185	-0.72099	0.036943
chrX	123104013	123104014	0.607532	0.0369757
chr1	84695061	84695062	-0.48636	0.0369843
chr8	70601273	70601274	-0.681617	0.0369974
chr13	58809157	58809158	0.687776	0.0369989
chr15	64920465	64920466	0.640988	0.0370053
chr8	70906769	70906770	-0.40897	0.0370111
chr12	17172832	17172833	0.741765	0.0370189
chr8	87961581	87961582	-0.561101	0.0370248
chr15	31529563	31529564	0.599811	0.0370544
chr10	9901939	9901940	0.44401	0.0370888
chr2	154557167	154557168	-0.823428	0.0370914
chr5	136919467	136919468	-0.480207	0.0370964
chr7	141215953	141215954	-0.42364	0.0370966
chr14	60381221	60381222	0.763845	0.0371222
chr18	46523760	46523761	0.794482	0.0371299
chr17	31297332	31297333	-0.792716	0.0371352
chr17	8469079	8469080	-0.77568	0.0371651
chr7	47009230	47009231	0.714508	0.0371769
chr19	6234877	6234878	-0.69683	0.0371782
chr13	90090356	90090357	0.663491	0.0372073
chr12	116280593	116280594	0.311738	0.0372274
chr17	29341408	29341409	-0.825481	0.037231
chr12	108792572	108792573	-0.346929	0.0372512
chr13	34078238	34078239	0.412458	0.0372577
chr10	91123849	91123850	0.316338	0.037269
chr5	119167800	119167801	-0.627103	0.037276
chr15	78982595	78982596	-0.689065	0.0372773
chr4	155695287	155695288	0.464676	0.0372988
chr4	102762779	102762780	0.592869	0.037301
chr1	192138852	192138853	0.422943	0.0373078
chr15	76381204	76381205	-0.48121	0.0373358
chr11	97151857	97151858	0.591822	0.0373432
chr13	69736159	69736160	0.7861	0.0373482
chr4	117550802	117550803	-0.32804	0.0373531
chr11	105456548	105456549	0.494072	0.037367
chr2	5715320	5715321	-0.591667	0.0373687
chr12	119236370	119236371	0.779514	0.0373844
chr1	36307885	36307886	-0.298259	0.037409
chr13	83523990	83523991	0.502767	0.0374212
chr1	168425935	168425936	0.663468	0.0374225
chr4	25797891	25797892	0.649096	0.0375091
chr18	67206876	67206877	0.804133	0.0375207
chr2	25225154	25225155	0.339795	0.0375876
chr17	27634553	27634554	0.546674	0.0375894
chr17	5492934	5492935	-0.310236	0.0376054
chr2	127519218	127519219	-0.670446	0.0376226
chr14	93890194	93890195	0.510423	0.0376418
chr11	85352375	85352376	0.60567	0.0376613
chr18	37147527	37147528	0.755446	0.0376875
chr7	24484661	24484662	-0.806177	0.037703
chr15	85832730	85832731	-0.511259	0.0377073
chr8	121829070	121829071	-0.425104	0.0377159
chr13	83740264	83740265	0.650134	0.0377445
chr18	87007458	87007459	2.95168	0.0377712
chr16	18129356	18129357	0.771626	0.0377756
chr10	94148757	94148758	0.629761	0.0377823
chr5	122393111	122393112	0.856618	0.037791
chr7	98657404	98657405	0.48889	0.0378162
chr13	99375892	99375893	-0.817366	0.0378447
chr4	6366686	6366687	0.601615	0.0378519
chr5	119672037	119672038	-0.834571	0.0378576
chr3	92080836	92080837	0.39346	0.0378641
chr11	75348038	75348039	-0.396877	0.0378665
chr10	44004344	44004345	0.818594	0.0378832
chr10	67098255	67098256	0.540784	0.0379238
chr11	69394434	69394435	0.724635	0.0379326
chr7	109175049	109175050	-0.406997	0.037971
chr14	49783739	49783740	-0.633727	0.037975
chr11	29693449	29693450	0.389345	0.0379896
chr15	83527037	83527038	-0.454604	0.0380258
chr17	71782342	71782343	-0.635844	0.0380659
chr9	44044448	44044449	0.76034	0.0380951
chr13	83739075	83739076	0.809486	0.0380971
chr11	49846880	49846881	-0.30816	0.0381021
chr2	129200357	129200358	0.655649	0.0381073
chr3	103808758	103808759	0.551168	0.0381161
chr4	126255129	126255130	0.34291	0.0381338
chr2	76338624	76338625	-0.873269	0.0381418
chr2	52038252	52038253	0.476606	0.0381424
chr16	17406154	17406155	0.317557	0.0381477
chr3	142880703	142880704	0.977375	0.0381828
chr4	134253811	134253812	-0.831669	0.0381888
chr9	56419897	56419898	0.65529	0.0382168
chr7	45182598	45182599	-0.516121	0.0382194
chr2	6884200	6884201	0.490986	0.0382207
chr8	94268636	94268637	0.740212	0.0382213
chr13	74348929	74348930	0.727902	0.038257
chr7	141901006	141901007	-0.521863	0.0382708
chr7	90476340	90476341	0.286509	0.0382737
chr11	75680146	75680147	-0.404409	0.03828
chr4	41501791	41501792	0.767815	0.0382904
chr19	43522614	43522615	0.7233	0.0383088
chrX	103981607	103981608	0.606682	0.0383492
chr14	18894534	18894535	-0.782113	0.0383669
chr9	108784830	108784831	0.700815	0.0383782
chr11	120991522	120991523	0.360627	0.0383839
chr8	36248971	36248972	0.367825	0.0383848
chr17	12118958	12118959	-0.305467	0.0383939
chr10	89874263	89874264	0.42902	0.038432
chr16	33057110	33057111	0.334241	0.0384448
chr7	138396857	138396858	-0.817655	0.0385263
chr13	90090219	90090220	0.492228	0.0385677
chr4	70532787	70532788	0.815135	0.0386009
chr4	87226084	87226085	0.814771	0.0386146
chr16	22858488	22858489	-0.454662	0.0386282
chr7	109671884	109671885	-0.340465	0.0386298
chr8	12948458	12948459	-0.575436	0.0386387
chr7	6729362	6729363	0.468978	0.0386717
chr7	120982212	120982213	-0.293009	0.0386733
chr5	142964470	142964471	-0.718717	0.0386769
chr14	64574900	64574901	0.776149	0.0387393
chr12	87266553	87266554	0.390265	0.0387399
chr17	22817301	22817302	0.758347	0.038754
chr12	85338719	85338720	0.588755	0.0387708
chrUn_JH584304	83974	83975	-0.842237	0.038772
chr12	70937620	70937621	0.511892	0.03879
chr4	24899051	24899052	0.770588	0.0387908
chr12	49392047	49392048	0.578714	0.0388344
chr17	26043255	26043256	-0.646293	0.0388423
chr7	144285125	144285126	0.541907	0.0388569
chr3	19162931	19162932	0.365987	0.0388572
chr13	73330834	73330835	0.807367	0.0388867
chr5	72168381	72168382	0.727048	0.0388995
chr12	29536417	29536418	0.817165	0.0389007
chr9	108050066	108050067	-0.776107	0.0389033
chr4	116463156	116463157	0.720998	0.0389247
chr5	92278411	92278412	-0.579409	0.0389346
chr6	12351012	12351013	0.981178	0.038947
chr12	76710319	76710320	-0.32861	0.0389889
chr1	52231570	52231571	0.673267	0.0390107
chr5	38219444	38219445	-0.749099	0.0390343
chr8	123318806	123318807	-0.445761	0.0390428
chr5	118246402	118246403	-0.724966	0.0390764
chr3	94837567	94837568	0.410341	0.0390794
chr18	39485816	39485817	0.877799	0.0391301
chr3	88775356	88775357	-0.333746	0.0391327
chr18	7868482	7868483	0.412678	0.0391727
chr17	73804895	73804896	-0.386755	0.0391796
chr14	70205949	70205950	-0.448181	0.0392352
chr5	129502755	129502756	-0.670297	0.0392361
chr17	24208941	24208942	-0.475309	0.0392452
chr15	28070910	28070911	0.731126	0.039309
chr19	38043176	38043177	-0.607948	0.0393576
chr2	127270868	127270869	-0.299729	0.0393803
chr11	102881334	102881335	0.461407	0.0394204
chr5	110652763	110652764	-0.739864	0.0394421
chr14	20702674	20702675	-0.360049	0.0394552
chrX	66653632	66653633	0.65119	0.0394688
chr2	118900872	118900873	-0.406273	0.0394927
chr7	45708518	45708519	-0.598312	0.0395783
chr15	93594569	93594570	0.476595	0.0396185
chr10	78009216	78009217	-0.341448	0.0396266
chr3	107105076	107105077	0.656866	0.0396319
chr3	131302919	131302920	0.301443	0.0396804
chr2	128123961	128123962	-0.542529	0.0397142
chr2	68862504	68862505	0.456166	0.039726
chr13	105053241	105053242	0.571774	0.0397395
chr1	176812401	176812402	0.667358	0.0397741
chr12	35534058	35534059	0.541223	0.0397898
chr15	65788501	65788502	0.854107	0.0397906
chr7	107569084	107569085	-0.622503	0.0398307
chr9	20651435	20651436	0.572195	0.0398483
chr19	3913164	3913165	0.389251	0.0398705
chrX	153695383	153695384	0.818931	0.0398768
chr8	27227464	27227465	-0.627749	0.0398857
chr19	36735507	36735508	0.857688	0.0398971
chr5	52669904	52669905	0.585568	0.0399153
chr13	5865597	5865598	0.599703	0.0399377
chr4	24245206	24245207	0.791919	0.0399586
chr2	75659586	75659587	0.351386	0.0399859
chr19	4202203	4202204	-0.557292	0.0399935
chr8	25518564	25518565	-0.536674	0.0399936
chr11	98774290	98774291	0.403003	0.039996
chr5	3341034	3341035	0.482012	0.0400025
chr3	57736761	57736762	0.470194	0.0400069
chr12	45075005	45075006	0.733821	0.0400072
chr13	23531920	23531921	0.669513	0.0400386
chr12	54656052	54656053	0.390658	0.0400502
chr11	57176144	57176145	1.1587	0.0400539
chr17	88441386	88441387	-0.447295	0.0400643
chr11	3291287	3291288	-0.361427	0.040116
chr17	24549653	24549654	0.391096	0.0401447
chr6	126738831	126738832	-0.702608	0.0401472
chr2	3513180	3513181	0.297851	0.0401749
chr18	36745184	36745185	-0.423039	0.0401836
chr7	132575643	132575644	0.453195	0.0401845
chr1	156718292	156718293	0.408064	0.0402021
chr10	108434198	108434199	-0.737697	0.0402305
chr18	70568018	70568019	0.624176	0.0402396
chr11	69095558	69095559	0.380546	0.0402399
chr19	57610581	57610582	0.320283	0.0403206
chr4	153974943	153974944	-0.301427	0.0403212
chr1	171078479	171078480	1.13863	0.040344
chr19	47454224	47454225	-0.70261	0.0403722
chr2	136057650	136057651	0.926411	0.0404059
chrX	74084513	74084514	0.712717	0.0404172
chr1	34751820	34751821	-0.788738	0.0404253
chr9	41583919	41583920	0.440006	0.0404337
chr14	93889175	93889176	0.609842	0.04045
chr10	81192901	81192902	-0.423494	0.0404619
chr9	89737776	89737777	0.717987	0.0404714
chr3	156564095	156564096	0.678722	0.0404782
chr7	13039067	13039068	-0.583591	0.0405128
chr6	115675054	115675055	0.64685	0.0405196
chr1	106760128	106760129	0.53333	0.0405251
chr8	106892723	106892724	0.433388	0.0405658
chr8	69395952	69395953	0.583112	0.04058
chrX	13230474	13230475	0.639807	0.0406216
chr19	25406355	25406356	-0.792229	0.0406301
[truncated: 527 more rows]

## Sheet: ST2b
Supplementary Table S2b
The list of single-nucleosome non-cCRE DE peaks (p.val<0.05) of S30 group compared to NS group
Peak location			log2FoldChange	p.value
chr6	131293705	131293706	1.06904	3.33551e-06
chr7	97401090	97401091	1.467	1.03249e-05
chr8	125569666	125569667	-0.669394	4.83138e-05
chr4	124850889	124850890	-0.752213	5.19847e-05
chr16	21311280	21311281	-0.962112	5.41752e-05
chr17	71475002	71475003	-0.613217	8.38788e-05
chr7	144553591	144553592	-0.751285	9.33896e-05
chr8	120634172	120634173	-0.832936	0.000114573
chr5	9725861	9725862	0.769707	0.000118734
chr7	143548984	143548985	-0.513364	0.000119614
chr2	55438717	55438718	1.54968	0.000124142
chr7	130547192	130547193	-0.588104	0.000172755
chr11	6547017	6547018	-0.762336	0.000172838
chr2	97472193	97472194	1.36185	0.000222543
chr4	72200203	72200204	-0.639895	0.000225407
chr9	59485157	59485158	0.946625	0.000233975
chr3	34020706	34020707	-0.827981	0.000270443
chr16	17070290	17070291	-0.556445	0.000273465
chr15	89523868	89523869	-1.32834	0.000320479
chr18	21298292	21298293	-1.25568	0.000341642
chr8	95331487	95331488	-0.565343	0.000382589
chr12	119237025	119237026	1.24757	0.000411636
chr14	25460453	25460454	-0.564189	0.000500239
chr14	50930730	50930731	-0.669531	0.000558268
chr11	49846880	49846881	-0.511884	0.00058365
chr11	120572788	120572789	-0.466295	0.000597992
chr18	77713851	77713852	-0.658982	0.000605396
chr2	52424727	52424728	-0.650306	0.000612667
chr13	51847135	51847136	0.510606	0.000631422
chr12	110696018	110696019	-0.488186	0.000669816
chr15	82354110	82354111	-0.52709	0.000671801
chr10	85184930	85184931	-0.81405	0.000679311
chr5	76303784	76303785	-0.532621	0.00069331
chr7	128297998	128297999	-0.401766	0.00073564
chr4	117202114	117202115	0.98396	0.000740204
chr12	40221602	40221603	1.10351	0.000772584
chr7	28179619	28179620	-0.458301	0.000842914
chr5	43239037	43239038	1.24128	0.000855665
chr9	35211294	35211295	-0.618611	0.000858673
chr11	17159945	17159946	-0.515527	0.000890156
chr14	79588215	79588216	0.845993	0.000897177
chr7	113513975	113513976	-0.4388	0.000913258
chr14	73510328	73510329	-0.495394	0.000961772
chr10	59616555	59616556	-0.676086	0.000999227
chr9	55150649	55150650	1.09356	0.00100361
chr17	35969631	35969632	-0.37694	0.00102988
chr5	120613232	120613233	-0.399571	0.00104374
chr18	36018002	36018003	-0.560003	0.00107266
chr11	87778472	87778473	0.986178	0.00107408
chr5	149052361	149052362	-0.694842	0.00111493
chr17	26716552	26716553	-0.399895	0.00113725
chr14	47298413	47298414	-0.481463	0.00120315
chr11	106086134	106086135	1.05533	0.00120759
chr6	124931542	124931543	-0.580115	0.00121718
chr13	9094657	9094658	-0.513979	0.0012193
chr14	99045815	99045816	-0.546366	0.00122058
chr4	154160558	154160559	-0.608712	0.00122429
chr8	87473199	87473200	-0.731944	0.00124726
chr11	23894404	23894405	0.964981	0.00125834
chr17	43017018	43017019	-0.436698	0.00128997
chr11	31875324	31875325	1.21263	0.00129718
chr17	86167347	86167348	-0.520113	0.00131933
chr18	84589372	84589373	-0.804654	0.00132481
chr6	31399186	31399187	-0.704986	0.00135772
chr1	82284847	82284848	1.24205	0.00137674
chr18	10029074	10029075	0.884503	0.00138093
chr5	144767664	144767665	1.90008	0.00138133
chr19	29806322	29806323	-0.483182	0.00138867
chr2	84715056	84715057	-0.542294	0.00141525
chr11	5261509	5261510	-0.603509	0.0014212
chr1	164457109	164457110	0.875588	0.00146552
chr2	27475527	27475528	-0.439317	0.00147043
chr12	98627862	98627863	-0.744963	0.00147219
chr1	182409318	182409319	-0.453965	0.00147257
chr12	119236165	119236166	1.30881	0.00147399
chr3	129831919	129831920	1.13102	0.00147929
chr5	24996228	24996229	1.20551	0.00150977
chr9	47531322	47531323	-0.478126	0.00153038
chr9	75609948	75609949	0.947372	0.0015724
chr3	83055984	83055985	-0.613958	0.00163746
chr5	9726392	9726393	1.39169	0.00164011
chr17	23770773	23770774	0.803648	0.00167432
chr7	27178763	27178764	-0.398371	0.00168543
chr3	36571877	36571878	-0.700499	0.0016975
chr5	24996172	24996173	1.06588	0.0017312
chr17	85645645	85645646	1.23435	0.00174577
chr18	46523573	46523574	0.691087	0.00175939
chr4	24850275	24850276	1.17926	0.00178536
chr4	152283248	152283249	-0.923945	0.00186822
chr16	10992946	10992947	-0.58151	0.00187597
chr15	86185630	86185631	-0.555001	0.00187598
chr19	22905562	22905563	1.24865	0.00188236
chr8	70523555	70523556	0.969218	0.00192052
chr3	96602740	96602741	1.049	0.00192429
chr6	31220909	31220910	0.669297	0.00194903
chr13	74494380	74494381	0.539666	0.00195657
chr5	103425352	103425353	-0.636743	0.00199892
chr8	71272836	71272837	-0.571253	0.00202405
chr2	121415536	121415537	1.08843	0.00205684
chr6	114398692	114398693	0.966968	0.00206954
chr16	87495717	87495718	-0.462919	0.00208036
chr15	79670998	79670999	-0.479593	0.00208449
chr1	137902676	137902677	1.16259	0.00212405
chr10	128377220	128377221	-0.599101	0.0021324
chr1	95313416	95313417	0.943758	0.0021369
chr2	168205821	168205822	0.549359	0.00213756
chr5	25528996	25528997	1.0635	0.00214901
chr19	25622424	25622425	-1.2356	0.00215896
chr12	50120769	50120770	1.25785	0.00217557
chr2	104491821	104491822	1.18408	0.002182
chr15	99127017	99127018	-0.459968	0.00218853
chr11	58009008	58009009	-0.814661	0.0021975
chr9	108451105	108451106	1.2943	0.00223345
chr1	53785045	53785046	-0.568369	0.0022348
chr15	7129896	7129897	-0.481704	0.00223818
chr5	21055475	21055476	-0.508447	0.00226874
chr18	37218117	37218118	1.01981	0.00235045
chr5	149183728	149183729	0.639827	0.00235856
chr4	40971316	40971317	-0.584908	0.00236633
chr6	113344124	113344125	0.811452	0.00242523
chr18	39483372	39483373	1.31809	0.00247391
chrX	36988214	36988215	1.22619	0.00248528
chr15	31529755	31529756	1.21922	0.00249282
chr13	73467362	73467363	-0.425906	0.00249285
chr2	72978908	72978909	-0.530169	0.00251899
chr13	41250256	41250257	-0.529467	0.00253353
chr14	49172321	49172322	-0.708744	0.00253746
chr6	4903271	4903272	-0.798738	0.002573
chr7	92669761	92669762	-0.430382	0.00260654
chr4	82501898	82501899	1.42559	0.00261414
chr1	93512226	93512227	-0.403515	0.00262566
chr19	9954880	9954881	1.12194	0.00264565
chr15	94589343	94589344	-0.498036	0.00265442
chr5	121397381	121397382	1.08075	0.00267333
chr16	18066679	18066680	-0.493534	0.00269562
chr11	72135755	72135756	-0.694975	0.00275636
chr11	101552230	101552231	0.65766	0.00276376
chr2	148731304	148731305	1.08375	0.00277781
chr9	48834359	48834360	0.690664	0.00278718
chr6	120036446	120036447	1.02252	0.00281551
chr2	181366549	181366550	0.849755	0.00289867
chr4	132921546	132921547	-0.809227	0.00299476
chr17	45564087	45564088	-0.62455	0.00299561
chr8	40308881	40308882	0.742898	0.00308394
chr15	98662761	98662762	-0.349467	0.00309791
chrX	85050135	85050136	1.09023	0.00310167
chr19	60581527	60581528	0.721831	0.00314002
chr4	126468517	126468518	-0.426018	0.00314111
chr14	72709692	72709693	-0.737182	0.00316054
chr18	59177082	59177083	0.916356	0.00317351
chr17	34894652	34894653	-0.689544	0.00320599
chr3	98428137	98428138	-0.611833	0.0032065
chr11	100472630	100472631	-0.447098	0.00323898
chr5	105877945	105877946	0.742483	0.00325294
chr3	58526345	58526346	0.784803	0.00325623
chr7	90131684	90131685	0.728816	0.00327215
chr19	55643243	55643244	1.03111	0.00327882
chr19	29806412	29806413	-0.486284	0.00328965
chr8	84183798	84183799	-0.807152	0.00335385
chr5	123684213	123684214	-0.571916	0.00335531
chr7	34312495	34312496	1.09052	0.00338244
chr4	148900733	148900734	-0.615528	0.00342669
chr8	9769607	9769608	0.998171	0.00342845
chr11	78095346	78095347	0.607342	0.00343484
chr2	151631313	151631314	0.984307	0.00343848
chr6	22874963	22874964	1.08785	0.00344003
chr10	100051468	100051469	1.02694	0.00345396
chr8	129233747	129233748	0.533392	0.00347429
chr1	156674714	156674715	-0.735357	0.00350333
chr15	79347795	79347796	-0.478631	0.00352415
chr9	94669205	94669206	0.967978	0.00355131
chr18	39483162	39483163	0.845305	0.00363476
chr1	165764440	165764441	0.649276	0.00371574
chr17	71783655	71783656	0.850379	0.00375411
chr1	176812401	176812402	0.919077	0.00375642
chr2	153241641	153241642	-0.393629	0.00377115
chr11	3912864	3912865	0.592622	0.00379261
chr17	62882895	62882896	-0.559593	0.00380961
chrX	94178358	94178359	1.12677	0.00386405
chr2	120243414	120243415	1.15285	0.00388051
chr9	59751020	59751021	-0.433805	0.00390126
chr5	144014779	144014780	-0.349759	0.00393488
chr2	125866675	125866676	0.592915	0.00394253
chr1	43445831	43445832	-0.564156	0.00394328
chr14	26969635	26969636	0.839208	0.00394685
chr11	100471771	100471772	0.621594	0.00395738
chr14	70624926	70624927	1.09519	0.00396666
chr9	104408848	104408849	0.88286	0.00397025
chr18	9450042	9450043	-0.586316	0.00403313
chr2	152294176	152294177	-0.499453	0.00405946
chr2	119787042	119787043	0.858584	0.00407895
chr1	80340500	80340501	-0.580689	0.00409275
chr18	21002041	21002042	-0.440542	0.00410378
chr1	16092849	16092850	-0.998331	0.00412833
chr10	29360864	29360865	0.976446	0.00419326
chr18	80207313	80207314	-0.522102	0.0042026
chr7	100582541	100582542	1.02315	0.00422632
chr4	120855959	120855960	0.909424	0.00424137
chr13	31807821	31807822	-0.857741	0.00424568
chr5	57722539	57722540	0.923299	0.004249
chr6	24664871	24664872	-0.487758	0.00434228
chr13	64274792	64274793	-0.466227	0.00435709
chr6	36809485	36809486	0.453782	0.00435872
chr19	46056687	46056688	-0.479753	0.00437723
chr15	25621967	25621968	-0.823981	0.00437785
chr10	91182858	91182859	0.664735	0.00438915
chr13	14064315	14064316	-0.546674	0.00438959
chr7	100663606	100663607	1.16526	0.00448729
chr16	56029942	56029943	-0.454018	0.00449094
chr12	71049220	71049221	1.04923	0.00449999
chr9	21425049	21425050	-0.443101	0.00459666
chr3	9832154	9832155	1.18909	0.00462601
chr7	73555550	73555551	1.07744	0.00463347
chr8	86624218	86624219	-0.38774	0.00463685
chr4	44664361	44664362	-0.591895	0.00464031
chr16	5886674	5886675	1.03764	0.00467929
chr13	47106074	47106075	-0.397899	0.00469075
chr16	75091409	75091410	1.20934	0.00469716
chr3	122245942	122245943	-0.587035	0.0047018
chr6	54681786	54681787	-0.427206	0.00479005
chr19	10868649	10868650	0.554663	0.00487199
chr2	27475342	27475343	-0.462569	0.00489271
chr4	133574881	133574882	-0.563972	0.00489469
chr2	119595583	119595584	0.816648	0.00491687
chr5	147956918	147956919	0.86084	0.00495274
chr18	61176567	61176568	-0.395586	0.00497107
chr2	34825929	34825930	-0.498623	0.00498678
chr15	98918669	98918670	-0.777527	0.00501488
chr9	66351667	66351668	1.04396	0.00508842
chr2	25621684	25621685	0.57446	0.00509477
chr3	106685443	106685444	1.11749	0.00509768
chr2	120977918	120977919	0.63103	0.00514436
chr9	48834536	48834537	0.573533	0.00515702
chr11	51689305	51689306	0.710702	0.00522036
chr8	70539813	70539814	0.40594	0.0052328
chr4	155943967	155943968	-0.534014	0.00526841
chr19	6951800	6951801	0.463688	0.00528177
chr17	14960766	14960767	-0.521935	0.00528241
chr16	94314126	94314127	1.10959	0.0053448
chr10	122096799	122096800	-0.470142	0.005382
chr10	116950282	116950283	-0.507299	0.00538445
chr8	13159368	13159369	-0.442008	0.00542955
chr7	16614457	16614458	-0.450135	0.00543095
chr2	119028773	119028774	0.779614	0.00546819
chr9	56937858	56937859	-0.383746	0.0054729
chr1	54250466	54250467	0.84105	0.00548891
chr10	62791946	62791947	-0.561244	0.00552082
chr17	87975171	87975172	-0.428832	0.00554334
chr14	34820151	34820152	-0.674249	0.00560115
chr11	120572715	120572716	-0.349681	0.00563759
chr12	70825788	70825789	-0.420581	0.00567765
chr5	9100076	9100077	0.89946	0.00569961
chr6	23180135	23180136	1.07236	0.00570436
chr15	96283872	96283873	1.0888	0.00575561
chrX	152146020	152146021	1.00648	0.00575985
chr16	32278560	32278561	-0.717356	0.00577792
chr9	65460747	65460748	0.50799	0.0057796
chr4	123917749	123917750	-0.493752	0.00578443
chr14	120479858	120479859	1.25222	0.00578695
chr8	11634932	11634933	-0.369309	0.00581555
chr14	18331617	18331618	-0.469485	0.0058296
chr9	4375945	4375946	0.611553	0.0058744
chr5	143527878	143527879	-0.453461	0.00588653
chr9	52049004	52049005	-0.386604	0.00593018
chr11	70668380	70668381	0.603306	0.00594247
chr13	105052101	105052102	0.878238	0.00596436
chr6	149101404	149101405	-0.493217	0.00597984
chr17	25867627	25867628	0.720008	0.00600971
chr4	57956026	57956027	-0.446896	0.00601499
chr10	68276917	68276918	-0.492489	0.00607421
chr13	83723274	83723275	1.17595	0.00608908
chr14	101841258	101841259	1.25673	0.00608976
chr4	25797279	25797280	1.12725	0.00610511
chr13	74349256	74349257	0.88173	0.00610805
chr17	83351082	83351083	-0.414084	0.00611121
chr5	108368581	108368582	0.737218	0.00611986
chr9	88547859	88547860	0.866477	0.0061226
chr11	43833709	43833710	1.00989	0.00612461
chr19	45659925	45659926	-0.440083	0.00612594
chr11	32205143	32205144	-0.461922	0.00616083
chr13	93307500	93307501	0.914577	0.00619513
chr6	71496383	71496384	0.962279	0.00620193
chr14	20734217	20734218	-0.592761	0.00620705
chr8	104369878	104369879	0.893797	0.00621508
chr17	29550576	29550577	0.898376	0.00625214
chr7	84408676	84408677	0.780811	0.00626632
chr10	70521673	70521674	0.958485	0.0063025
chr11	111066733	111066734	0.492679	0.00630913
chr1	132298798	132298799	-0.542908	0.00632824
chr15	27468379	27468380	0.948667	0.00633007
chr3	137625473	137625474	1.01332	0.0064179
chr14	14120803	14120804	-0.348495	0.0064206
chr1	163930169	163930170	-0.5451	0.00643557
chr9	70679309	70679310	-0.524649	0.00646526
chr16	35983632	35983633	-0.581339	0.00647906
chr6	52713870	52713871	-0.371203	0.00648156
chr11	98545818	98545819	-0.783683	0.00653842
chr11	70019360	70019361	0.741766	0.00656001
chr16	16870899	16870900	-0.38584	0.00659453
chr8	3587888	3587889	-0.479183	0.0065952
chr15	100038810	100038811	-0.512514	0.00663923
chr6	11906841	11906842	0.765231	0.00664632
chr16	92466020	92466021	-0.382546	0.00667191
chr19	29948904	29948905	0.847827	0.00670709
chr15	77306810	77306811	-0.413414	0.00673312
chr7	91263416	91263417	0.80076	0.00674393
chr6	50112794	50112795	1.11632	0.00675201
chr14	34819053	34819054	-0.896931	0.00676791
chr5	125385247	125385248	0.921419	0.00676862
chr1	53296692	53296693	-0.483549	0.00678112
chr11	90639213	90639214	1.08583	0.00678429
chr8	124231485	124231486	-0.564336	0.00679917
chr14	75754824	75754825	1.07835	0.00680241
chr7	7121688	7121689	0.648924	0.00680348
chr1	182823890	182823891	-0.892978	0.00680748
chr1	91250631	91250632	-0.49243	0.00683058
chr7	107371104	107371105	-0.507579	0.00684456
chr12	108792572	108792573	-0.447596	0.00685134
chr15	38244863	38244864	0.86671	0.00687551
chr5	105521398	105521399	1.07704	0.00689641
chr3	145924697	145924698	-0.475904	0.00690445
chr16	23227816	23227817	-0.813683	0.0069641
chr13	58811856	58811857	0.942078	0.00696746
chr2	60283059	60283060	0.958083	0.00697071
chr11	68852924	68852925	-0.473915	0.00702112
chr9	56635336	56635337	-0.530743	0.00704677
chr16	16600007	16600008	-0.44596	0.00708659
chr8	117256805	117256806	-0.525269	0.00709288
chr4	133038927	133038928	-0.555046	0.00712724
chr13	47043651	47043652	-0.434204	0.00713699
chr5	72580739	72580740	-1.205	0.00714433
chr15	103305070	103305071	-0.492032	0.00716104
chr13	58811527	58811528	0.732117	0.00717364
chr19	46045483	46045484	-0.477347	0.00718225
chr18	67934146	67934147	-0.388712	0.00719317
chr17	25919581	25919582	-0.427478	0.00720765
chr7	120982212	120982213	-0.377829	0.00722796
chr12	32379805	32379806	-0.405345	0.00726084
chr12	108272716	108272717	0.905147	0.00726614
chr6	88044197	88044198	0.698371	0.00729552
chr8	123065628	123065629	-0.397948	0.00731554
chr9	31211676	31211677	-0.376577	0.00735319
chr18	21298404	21298405	-0.834907	0.00735471
chr16	92301935	92301936	0.534274	0.00735567
chr19	38836705	38836706	-0.412602	0.00739111
chr4	41773295	41773296	-1.29503	0.00739192
chr13	55445425	55445426	-0.594763	0.00740251
chr11	116581358	116581359	-0.423278	0.00741995
chr11	29247616	29247617	0.708745	0.00742033
chr19	7039817	7039818	-0.429389	0.00744707
chr8	19785040	19785041	-0.415075	0.00745587
chr5	137288726	137288727	0.526652	0.00746082
chr10	20347917	20347918	-0.607735	0.00746565
chr18	73703489	73703490	-0.680166	0.00750993
chr3	156563958	156563959	1.08326	0.0075694
chr8	94268747	94268748	0.986746	0.00757664
chr11	5838192	5838193	0.857831	0.0075789
chr4	106651735	106651736	-0.920777	0.00758684
chr9	51008030	51008031	0.56392	0.00758861
chr15	95791148	95791149	-0.463566	0.00762405
chr7	34812576	34812577	-0.412435	0.00762837
chr8	22975148	22975149	-0.491376	0.0076554
chr18	45558730	45558731	-0.556395	0.0076805
chr4	133251160	133251161	0.92685	0.00769921
chr2	93642503	93642504	0.917529	0.00770948
chr1	58421360	58421361	0.979996	0.00771619
chr8	129264080	129264081	1.05323	0.00774361
chr16	77595686	77595687	0.974699	0.00775651
chr11	120349853	120349854	0.483292	0.00779118
chr16	93832764	93832765	-0.479775	0.00779595
chr5	107402870	107402871	-0.867878	0.00781802
chr4	141722322	141722323	0.740388	0.00788056
chr17	75436536	75436537	1.0581	0.00788288
chr10	82763780	82763781	-0.486007	0.00789578
chr7	112679450	112679451	-0.825549	0.00793015
chr1	179960201	179960202	-0.467455	0.00794201
chr17	79895384	79895385	-0.401338	0.00794914
chr14	25608010	25608011	-0.595017	0.00798005
chr8	27261009	27261010	-0.527939	0.00799607
chr8	64690491	64690492	0.821406	0.00800109
chr7	127209637	127209638	0.841812	0.00800484
chr12	81631498	81631499	-0.542501	0.00803671
chr5	20952623	20952624	1.10803	0.00810769
chr15	38299549	38299550	-0.516286	0.00813762
chr19	6085187	6085188	-0.493627	0.00817286
chr5	137502764	137502765	-0.37754	0.00817388
chr9	57522796	57522797	1.01055	0.00819342
chr15	83149171	83149172	-0.344376	0.0081988
chr8	13338797	13338798	-0.578334	0.00821268
chr1	166003119	166003120	-0.505386	0.00822668
chr17	35127160	35127161	0.914104	0.00823166
chr2	155518148	155518149	-0.379674	0.00823529
chr2	127009011	127009012	-0.453842	0.00826582
chr11	30264046	30264047	1.06259	0.0082674
chr4	151861261	151861262	-0.653544	0.00828418
chr3	82144440	82144441	1.0258	0.00828546
chr1	194621652	194621653	0.668749	0.00829529
chr9	101074924	101074925	-0.46575	0.00830675
chr2	25983128	25983129	-0.407235	0.00833733
chr7	24904506	24904507	-0.362977	0.00835001
chr2	15055643	15055644	-0.397702	0.00835493
chr7	25278235	25278236	0.759192	0.0084063
chr2	170219147	170219148	0.846154	0.00842856
chr8	23411617	23411618	-0.623297	0.00843965
chr7	130265359	130265360	0.484028	0.00844468
chr18	10608899	10608900	0.988856	0.00845541
chr1	25826659	25826660	1.13197	0.00846436
chr19	44562977	44562978	-0.361326	0.00849311
chr15	25984726	25984727	-0.425994	0.00857033
chr6	99692972	99692973	-0.689688	0.00857472
chr11	115536048	115536049	-0.428415	0.00857917
chr8	82774513	82774514	0.649858	0.00858713
chr12	31351103	31351104	-0.330538	0.00863753
chr6	32586438	32586439	0.644805	0.00867671
chr6	125148081	125148082	0.908525	0.00871867
chr1	16105132	16105133	-0.465396	0.00874333
chr14	31779703	31779704	1.04658	0.00875358
chr16	37539603	37539604	0.467556	0.00877272
chr1	46854337	46854338	0.601469	0.00881947
chr11	121452108	121452109	-0.512075	0.00882765
chr17	80060142	80060143	1.06436	0.0088299
chr6	145863012	145863013	-0.500123	0.00885666
chr8	106936211	106936212	-0.450821	0.00887149
chr4	153974943	153974944	-0.382118	0.00888108
chr15	41789337	41789338	-0.526422	0.00893609
chr12	44331485	44331486	0.966129	0.00896218
chr18	77742449	77742450	0.95864	0.00896509
chr14	74732459	74732460	-0.370021	0.00899998
chr1	23922200	23922201	-0.553084	0.00900726
chr16	90386118	90386119	-0.495224	0.00902572
chr11	20249321	20249322	-0.410292	0.00902943
chr15	5144004	5144005	-0.39846	0.00903595
chr19	7216775	7216776	-0.528259	0.00906925
chr8	123654085	123654086	-0.637279	0.00908346
chr14	27338087	27338088	0.975898	0.00909403
chr7	99963723	99963724	0.993554	0.00909689
chr3	63963307	63963308	1.12119	0.00909856
chr8	129234925	129234926	0.838973	0.00915006
chr7	27804330	27804331	0.879217	0.00917423
chr5	23437724	23437725	0.955176	0.0091974
chr9	95955266	95955267	0.388936	0.00921305
chr2	129297057	129297058	-0.399754	0.00922067
chr2	167631869	167631870	-0.432185	0.00925116
chr18	9449844	9449845	-0.500778	0.00925829
chr4	87225344	87225345	0.841677	0.00926462
chr16	55821854	55821855	-0.425455	0.00926893
chr7	66109788	66109789	-0.529158	0.00927256
chr14	120912109	120912110	0.710591	0.00929192
chr1	92180139	92180140	-0.464464	0.00930359
chr10	70596924	70596925	0.88437	0.00933626
chr17	47673128	47673129	1.1156	0.0093363
chr9	110533487	110533488	0.585521	0.00934407
chr10	77622472	77622473	-0.410537	0.00935636
chr2	97471591	97471592	1.0159	0.00939142
chr13	43304090	43304091	-0.447088	0.00941789
chr8	46210212	46210213	0.515827	0.00941876
chr2	181521440	181521441	0.743316	0.00944179
chr2	150904343	150904344	-0.398146	0.00944532
chr5	24586863	24586864	-0.351267	0.00945506
chr16	16983539	16983540	-0.36894	0.00945602
chr17	17829951	17829952	0.673161	0.00947488
chr1	38988629	38988630	0.614702	0.00949233
chr12	35046974	35046975	-0.427047	0.00953194
chr11	98941274	98941275	-0.759133	0.0095525
chr8	105347814	105347815	-0.375689	0.00955768
chr17	28486014	28486015	-0.472672	0.00956452
chr2	69713203	69713204	-0.47378	0.009571
chr16	92058595	92058596	-0.443455	0.00958074
chr5	146232267	146232268	0.669598	0.00958209
chr19	8665675	8665676	0.833249	0.00960464
chr6	28480659	28480660	-0.412005	0.00962082
chr2	91947021	91947022	0.966961	0.00963202
chr12	16800806	16800807	-0.689458	0.00963233
chr7	98703367	98703368	-0.495854	0.00963453
chr9	49340522	49340523	-1.2694	0.00964155
chr7	111029095	111029096	-0.38118	0.00964209
chr13	58128443	58128444	-0.380861	0.00965359
chr16	97535391	97535392	0.628602	0.00965925
chr4	150237344	150237345	0.376642	0.00967932
chr6	128446011	128446012	-0.890699	0.00969443
chr6	91153838	91153839	0.87311	0.00981167
chr2	118549395	118549396	-0.540123	0.00982616
chr7	16729620	16729621	-0.837823	0.00983673
chr1	23379636	23379637	0.861045	0.00985224
chr7	90442916	90442917	-0.470196	0.00987725
chr14	65096679	65096680	0.739446	0.00994018
chr3	129536183	129536184	0.572875	0.00995179
chr4	102239984	102239985	0.972589	0.00997855
chr12	84997806	84997807	0.814186	0.00999968
chr4	149586593	149586594	-0.489879	0.0100515
chr6	30304246	30304247	-0.656098	0.0100531
chr5	104047048	104047049	-0.346104	0.0100779
chr2	153741454	153741455	-0.657877	0.0101155
chr2	148396902	148396903	0.765844	0.0101238
chr6	142387340	142387341	-0.479168	0.0101772
chr7	114562886	114562887	-0.433086	0.0102134
chr1	83406951	83406952	1.11275	0.0102188
chr4	138913824	138913825	-0.360665	0.01026
chr3	155092766	155092767	0.864593	0.0102901
chr7	113369766	113369767	-0.346261	0.0102959
chr2	4389525	4389526	0.816951	0.0103042
chr4	70533192	70533193	0.880334	0.0103177
chr14	65837473	65837474	-0.357889	0.0103672
chr18	77939237	77939238	0.86007	0.0103705
chr5	137293200	137293201	0.758672	0.0104066
chr7	83891775	83891776	0.860086	0.0104156
chr18	74065823	74065824	0.921262	0.0104293
chr3	54157749	54157750	0.918254	0.0104432
chr7	98341872	98341873	0.745584	0.0104456
chr17	27204291	27204292	-0.555992	0.0104498
chr9	121760129	121760130	-0.433525	0.0104555
chr4	70533297	70533298	0.71808	0.0104576
chr5	8423339	8423340	0.689675	0.0105197
chr19	36348789	36348790	-0.46951	0.0105351
chr6	24664811	24664812	-0.392585	0.0105567
chr18	23416615	23416616	0.758893	0.01058
chr16	33381126	33381127	-0.576923	0.0105909
chr9	50555037	50555038	0.504237	0.0106649
chr18	34953710	34953711	0.582772	0.0106889
chr2	158410177	158410178	-0.595829	0.0107625
chr2	19659943	19659944	1.01016	0.0107841
chr5	101765414	101765415	-0.536826	0.0107972
chr3	105053280	105053281	0.745	0.0107997
chr18	72348542	72348543	0.983907	0.0108397
chr2	155930624	155930625	0.812545	0.0108569
chr14	55885111	55885112	-0.388526	0.0108638
chr6	72345038	72345039	-0.539712	0.0108673
chr4	107880064	107880065	-0.394897	0.0108741
chr10	23609713	23609714	0.894091	0.0108808
chr3	116967717	116967718	0.7883	0.0109062
chr10	109008379	109008380	1.17662	0.0109321
chr11	21091652	21091653	-0.60261	0.0109373
chr1	168426026	168426027	0.73749	0.0109434
chr10	83648888	83648889	-0.626411	0.010957
chr5	110779975	110779976	-0.652233	0.0109741
chr19	60874749	60874750	0.836942	0.0110389
chr16	32247682	32247683	0.890695	0.0110592
chr7	44588977	44588978	0.765273	0.0110878
chr1	36068540	36068541	-0.494197	0.0110998
chr6	134566248	134566249	-0.479489	0.0111128
chr12	24572550	24572551	-0.442948	0.0111459
chr8	77611158	77611159	0.830827	0.0111574
chr4	99120052	99120053	0.876956	0.0111731
chr11	100356019	100356020	-0.380627	0.0111823
chr13	48968506	48968507	-0.365521	0.0112357
chr12	86893817	86893818	0.841094	0.0112408
chr9	40803613	40803614	0.787058	0.0112722
chr7	120636190	120636191	0.575512	0.0112755
chr11	120784592	120784593	-0.456694	0.0112786
chr11	115475278	115475279	0.677594	0.0112983
chr17	69156955	69156956	-0.457685	0.0113356
chr2	59163661	59163662	1.09834	0.01135
chr6	35177737	35177738	-0.378192	0.0113684
chr2	59162537	59162538	0.677837	0.0114092
chr16	35983467	35983468	-0.456521	0.0114422
chr15	79658181	79658182	0.819211	0.0114512
chr4	139130710	139130711	-0.416794	0.011456
chrX	10992921	10992922	0.899462	0.0114702
chr5	24451608	24451609	0.555927	0.0114929
chr19	36349213	36349214	-0.363367	0.0115239
chr10	62230943	62230944	-0.395169	0.0115754
chr12	119237135	119237136	0.719328	0.0115939
chr4	103113241	103113242	1.01703	0.0116304
chr19	32389562	32389563	0.361678	0.0116325
chr2	168230250	168230251	-0.430273	0.011636
chr5	104460193	104460194	-0.413618	0.0116394
chr3	107696403	107696404	-0.439303	0.0116515
chr11	117332156	117332157	0.584354	0.0116794
chr2	130838760	130838761	0.845936	0.011686
chr4	119292662	119292663	0.716981	0.0117113
chr12	106010594	106010595	-0.428236	0.0117345
chr7	37773251	37773252	0.726924	0.011743
chr8	121950755	121950756	-0.583002	0.0117465
chr7	12780501	12780502	-0.397135	0.0118182
chr19	46764374	46764375	0.518804	0.011845
chr2	24919466	24919467	-0.393662	0.0118567
chrX	102071523	102071524	0.853502	0.0118662
chr1	56971309	56971310	0.741006	0.0118744
chr2	105688026	105688027	0.840747	0.0119029
chr4	136469930	136469931	-0.402837	0.0119055
chr10	52381799	52381800	-0.372109	0.0119134
chr18	67465776	67465777	0.809999	0.0119137
chr6	131387082	131387083	0.72281	0.0119276
chr11	107794562	107794563	-0.754679	0.0119409
chr11	83304582	83304583	1.0449	0.0119502
chr4	148159771	148159772	-0.416438	0.0119522
chr10	58323694	58323695	-0.386701	0.0119676
chr4	46489604	46489605	-0.376967	0.0119898
chr10	84438036	84438037	0.696552	0.012028
chr17	5492934	5492935	-0.371377	0.0120495
chr13	8870744	8870745	-0.382418	0.0120613
chr17	28622152	28622153	-0.403102	0.0120849
chr14	31251195	31251196	-0.380652	0.012126
chr12	3309602	3309603	-0.525138	0.0121282
chr15	84985944	84985945	0.623818	0.0121319
chr5	64580128	64580129	0.836088	0.0121358
chr17	69383664	69383665	-0.675372	0.0121363
chr3	135825032	135825033	0.811633	0.012144
chr4	11007489	11007490	-0.446963	0.0121824
chr4	151933873	151933874	-0.428261	0.0122151
chr4	126533289	126533290	-0.422669	0.012238
chr17	28328713	28328714	-0.408266	0.0122647
chr9	95406771	95406772	-0.399575	0.0122958
chr14	18331285	18331286	-0.449465	0.0123097
chr6	142386944	142386945	-0.36628	0.0123277
chr18	80207444	80207445	-0.49818	0.0123371
chr13	43304012	43304013	-0.399047	0.0123527
chr2	6322550	6322551	-0.402257	0.0124047
chr7	127364011	127364012	0.703912	0.0124264
chr12	100200446	100200447	-0.497821	0.0124345
chr15	91673520	91673521	0.419479	0.012503
chrX	166345752	166345753	0.907526	0.0125052
chr10	62650063	62650064	0.804347	0.0125758
chr16	43335071	43335072	0.986907	0.0125997
chr5	119097555	119097556	2.28675	0.0126003
chr17	47140645	47140646	-0.438531	0.0126003
chr7	81829138	81829139	-0.459284	0.0126008
chr4	117883120	117883121	-0.473604	0.0126118
chr11	61175561	61175562	0.618151	0.0126331
chr16	91597578	91597579	-0.41186	0.0126814
chr11	82871079	82871080	-0.449182	0.0127118
chr4	86857227	86857228	-0.362214	0.0127532
chr5	3647765	3647766	-0.386483	0.0127609
chr7	45707461	45707462	-0.64707	0.0127685
chr11	95713172	95713173	-0.476336	0.0128083
chrX	72919038	72919039	0.816697	0.0128378
chr16	56717277	56717278	-0.458773	0.0128639
chr6	113482566	113482567	-0.591293	0.0128888
chr18	10051820	10051821	0.742337	0.0129146
chr5	24908287	24908288	-0.478355	0.0129567
chr7	80534962	80534963	-0.378834	0.0129924
chr8	124663070	124663071	-0.421918	0.0130051
chr12	17348910	17348911	-0.379275	0.0130439
chr2	181288460	181288461	-0.668703	0.0130776
chr15	60824698	60824699	-0.377412	0.0130795
chr6	72438715	72438716	0.547294	0.0130838
chr2	168954969	168954970	-0.347231	0.013089
chr18	73572873	73572874	-0.376183	0.0131103
chr7	63445235	63445236	-0.484929	0.0131123
chr19	12794192	12794193	0.926467	0.013114
chr3	84259331	84259332	-0.504465	0.0131193
chr15	82353285	82353286	0.691751	0.0131221
chr17	50189994	50189995	-0.548457	0.0131458
chr9	59484586	59484587	0.868211	0.01315
chr9	63958700	63958701	1.13888	0.0131554
chr17	86169594	86169595	0.773793	0.0131628
chr11	58956333	58956334	0.726969	0.0131674
chr3	36520718	36520719	0.831279	0.0131717
chr3	139205280	139205281	0.659188	0.0132461
chr5	122393111	122393112	1.004	0.0133215
chr17	47610632	47610633	-0.707003	0.0133335
chrX	102157415	102157416	0.852286	0.01336
chr12	72761379	72761380	-0.549487	0.0133678
chr12	28635583	28635584	-0.374121	0.013404
chr5	125179064	125179065	-0.645082	0.013406
chr2	78869391	78869392	-0.56428	0.0134215
chrX	157598549	157598550	-0.564746	0.0134582
chr13	67728523	67728524	0.809777	0.0134643
chr10	128909554	128909555	0.694115	0.0134823
chr12	21112043	21112044	-0.437749	0.0134936
chr6	71439924	71439925	-0.390738	0.0134939
chr3	88624633	88624634	0.825354	0.0135378
chr8	115706490	115706491	-0.545202	0.0135397
chr10	13966198	13966199	-0.423282	0.0135439
chr17	22818127	22818128	0.60973	0.0135486
chr19	45074812	45074813	-0.426691	0.0135558
chr4	133967723	133967724	-0.471458	0.0135804
chr1	85793779	85793780	-0.59482	0.013669
chr5	140420464	140420465	0.950462	0.0136745
chr4	86577116	86577117	0.886483	0.0136854
chr4	117891558	117891559	-0.651818	0.0136881
chr5	66523898	66523899	0.765696	0.0137032
chr16	4757381	4757382	1.04302	0.0137044
chr15	76721746	76721747	0.789135	0.013727
chr14	66865187	66865188	0.779968	0.013727
chr16	32914452	32914453	-0.389097	0.0137411
chr17	87672605	87672606	-0.394293	0.0137911
chr16	4076973	4076974	0.821181	0.0137933
chr16	29541248	29541249	0.804165	0.0137943
chr15	74679417	74679418	0.871099	0.0138086
chr10	93641305	93641306	-0.473452	0.0138089
chr17	23542418	23542419	-0.672477	0.0138093
chr3	30595481	30595482	-0.461766	0.013822
chr5	110652763	110652764	-0.881964	0.0138231
chr2	118549562	118549563	-0.443451	0.0138424
chr18	9957810	9957811	-0.474204	0.0138441
chr19	16063945	16063946	0.960005	0.01386
chr1	179517723	179517724	-0.400762	0.0138732
chr19	36736181	36736182	0.700736	0.0138905
chr1	91540981	91540982	-0.348622	0.0139105
chr3	30793456	30793457	-0.350872	0.013914
chr9	72533094	72533095	0.400877	0.0139162
chr19	17394399	17394400	-0.35822	0.0139169
chr3	138142914	138142915	1.00427	0.0139333
chr2	164070796	164070797	-0.375087	0.0139436
chrX	73675079	73675080	0.860225	0.0139512
chr17	84958309	84958310	-0.330962	0.0139656
chr15	64919717	64919718	0.846162	0.0139709
chr15	85671574	85671575	-0.532562	0.0139764
chr7	127511791	127511792	0.820256	0.0139792
chr9	25149200	25149201	0.936284	0.0139797
chr17	34024228	34024229	-0.442955	0.0139992
chr9	57502980	57502981	0.856633	0.0140257
chr7	132930737	132930738	-0.47308	0.0140463
chr2	120730873	120730874	-0.445214	0.0140531
chr9	114639828	114639829	-0.381614	0.0140631
chr15	101285079	101285080	-0.780224	0.0140834
chr10	81545008	81545009	-0.384798	0.0141061
chr3	69126750	69126751	-0.491296	0.0141342
chr7	92740953	92740954	0.479957	0.0141345
chr16	37584921	37584922	0.838685	0.0141401
chr13	49683113	49683114	1.22425	0.0141574
chr8	78508775	78508776	-0.386289	0.0141577
chr8	85700777	85700778	-0.453613	0.0141676
chr1	106172876	106172877	-0.502343	0.0141763
chr12	44269977	44269978	0.875459	0.014182
chr18	10028944	10028945	0.934363	0.0141836
chr5	115565390	115565391	-0.459756	0.0142051
chr19	38837137	38837138	-0.469664	0.0142257
chr7	27228094	27228095	-0.363869	0.014242
chr7	141448267	141448268	0.716779	0.0142974
chr3	118674494	118674495	0.885939	0.0143121
chr11	45851603	45851604	0.948724	0.0143358
chr4	126429406	126429407	-0.376053	0.0144093
chr17	64601035	64601036	-0.453044	0.0144532
chr1	182763371	182763372	0.922643	0.014459
chr2	127788779	127788780	-0.330397	0.0144762
chr5	75044841	75044842	-0.493024	0.0144874
chr7	83891656	83891657	0.893932	0.0144875
chr6	125099122	125099123	0.792287	0.0145233
chr2	18028068	18028069	-0.445268	0.0145332
chr8	64690597	64690598	0.844402	0.0145405
chr13	74462580	74462581	0.372265	0.0145459
chr2	122701510	122701511	0.815749	0.0145497
chr15	76818030	76818031	-0.379362	0.0145575
chr19	41263467	41263468	-0.375789	0.0145582
chr16	94329204	94329205	0.993893	0.0145654
chr6	48594029	48594030	-0.37534	0.0145698
chr9	96478864	96478865	0.650016	0.014597
chr2	28539592	28539593	0.838278	0.0146218
chr15	79506227	79506228	0.609139	0.0146241
chr18	46522767	46522768	0.554552	0.0146322
chr7	65862450	65862451	-0.624959	0.0146353
chr2	179443246	179443247	-0.478348	0.0146843
chr5	92603611	92603612	-0.704189	0.0147205
chr8	104542079	104542080	0.822161	0.014734
chr7	114117464	114117465	-0.496059	0.0147352
chr7	67950746	67950747	-0.532218	0.01477
chr14	57889893	57889894	-0.440859	0.0148061
chr17	56626611	56626612	-0.415753	0.0148124
chr15	18820912	18820913	0.907345	0.0148135
chr8	123042720	123042721	-0.373584	0.0148336
chr9	25149287	25149288	1.06124	0.0148649
chr14	20294425	20294426	1.16196	0.0148732
chr2	26444867	26444868	0.362267	0.0148979
chr2	31258796	31258797	0.594638	0.0149057
chr7	123124310	123124311	-0.45537	0.0149087
chr5	33434057	33434058	-0.880813	0.0149112
chr13	23531920	23531921	0.782719	0.0149506
chr8	115706399	115706400	-0.555167	0.0149652
chrX	101641893	101641894	0.724101	0.0150115
chr19	10576465	10576466	0.849404	0.0150418
chr17	34647335	34647336	-0.362422	0.0150623
chr15	80711695	80711696	-0.68038	0.015081
chr10	85044577	85044578	0.875608	0.01509
chr4	129377645	129377646	-0.417382	0.0151243
chr2	181187057	181187058	-0.500648	0.0151645
chr8	70138885	70138886	0.426381	0.015175
chr2	167932479	167932480	-0.319455	0.0152036
chr11	96064828	96064829	-0.409779	0.0152108
chr17	74489266	74489267	0.923839	0.0152176
chr10	40300069	40300070	0.757201	0.0153132
chr4	135856816	135856817	-0.44205	0.0153255
chr4	102589387	102589388	0.770036	0.0153428
chr8	121651164	121651165	0.523215	0.0153508
chr1	191396922	191396923	-0.527359	0.0153622
chr2	104123042	104123043	-0.357191	0.015363
chr19	5272990	5272991	-0.478831	0.0153719
chr6	124862214	124862215	0.944719	0.0154026
chr7	142071186	142071187	0.621521	0.0154092
chr10	127618599	127618600	0.644022	0.0154133
chr10	94199480	94199481	-0.430958	0.0154454
chr4	154864744	154864745	0.772043	0.0154723
chr1	172126373	172126374	-0.648944	0.0155061
chr2	12709568	12709569	0.867386	0.0155439
chr3	41564043	41564044	-0.577967	0.0155643
chr9	110245101	110245102	-0.523735	0.0155754
chr13	78195823	78195824	0.605216	0.0155826
chr19	21272425	21272426	-0.388022	0.01562
chr8	105264501	105264502	-0.419188	0.0156579
chrX	162887783	162887784	-0.83233	0.0156853
chr3	118674632	118674633	0.815449	0.0156925
chr9	119322291	119322292	-0.40691	0.015695
chr12	15813466	15813467	0.58062	0.0157045
chr11	67052794	67052795	-0.360099	0.0157076
chr17	6654971	6654972	-0.902316	0.01571
chr4	139310884	139310885	-0.333101	0.0157412
chr17	64602696	64602697	-0.772427	0.0157466
chr8	57511300	57511301	-0.384576	0.0157569
chr4	41137255	41137256	0.927147	0.0157899
chr4	41722354	41722355	0.897732	0.0158023
chr2	20969876	20969877	0.538585	0.0158425
chr13	83740264	83740265	0.744263	0.0158516
chr6	92533287	92533288	0.791957	0.0158619
chr2	102400439	102400440	-0.544582	0.0158797
chr5	32136058	32136059	-0.312979	0.0158806
chr2	167503560	167503561	-0.460369	0.0158868
chr6	145746133	145746134	-0.612483	0.0159044
chr13	99344349	99344350	-0.360484	0.0159382
chrX	7639723	7639724	1.04011	0.0159519
chr14	55854333	55854334	-0.436728	0.0159707
chr19	38837225	38837226	-0.451967	0.0159757
chr16	35158895	35158896	0.8502	0.0160359
chr9	62810135	62810136	0.821776	0.0160361
chr16	58409751	58409752	0.672651	0.016055
chr8	61224333	61224334	-0.403723	0.0160684
chr2	73659558	73659559	0.782006	0.0160875
chr11	102296775	102296776	-0.660354	0.0161219
chr12	59219369	59219370	-0.446587	0.0162137
chr7	144678639	144678640	-0.793901	0.0162383
chr16	90284185	90284186	-0.326227	0.0162403
chr11	69394434	69394435	0.828018	0.0162436
chr1	33909036	33909037	0.74021	0.0162436
chr18	7006672	7006673	0.786383	0.0162932
chrX	38601328	38601329	0.709393	0.01637
chrX	52613290	52613291	-0.833468	0.0163714
chr1	4857140	4857141	0.942274	0.0163872
chr5	115348837	115348838	-0.398335	0.0163902
chr7	127912152	127912153	-0.628697	0.0164256
chrX	21061759	21061760	0.652887	0.0164537
chr3	118563023	118563024	0.84995	0.016454
chr11	50210341	50210342	-0.472644	0.0164767
chr15	13068100	13068101	0.796852	0.0164768
chr1	183389097	183389098	-0.368397	0.0165017
chr8	94199829	94199830	0.957785	0.0165145
chr2	168206682	168206683	-0.548713	0.0165328
chr18	69350637	69350638	0.811906	0.0165332
chr4	53713792	53713793	0.834678	0.016543
chr8	71272076	71272077	-0.513919	0.0165739
chr15	27681392	27681393	-0.456981	0.0165752
chr7	141131388	141131389	-0.295532	0.0166287
chr5	100415909	100415910	-0.382624	0.0166509
chr17	23563708	23563709	0.692438	0.0166625
chr3	90508609	90508610	0.590475	0.0166763
chr2	35661375	35661376	-0.577867	0.0166811
chr18	80151370	80151371	-0.354677	0.0167276
chr3	58419691	58419692	0.983526	0.0167287
chr9	49340638	49340639	-0.944183	0.016755
chr19	4396744	4396745	-0.561587	0.0167779
chr5	65697844	65697845	-0.524467	0.0167873
chr7	78579079	78579080	0.51277	0.0168419
chr5	72915993	72915994	0.705275	0.0168537
chr11	5761446	5761447	0.91764	0.0168559
chr7	30170591	30170592	0.581033	0.0168629
chr18	37842001	37842002	0.868691	0.0169447
chr1	16619145	16619146	-0.408675	0.0169627
chr9	25484107	25484108	0.845954	0.0169893
chr3	108284206	108284207	-0.521528	0.0169901
chr13	58215512	58215513	-0.418782	0.01706
chrX	13072139	13072140	-0.494215	0.0170615
chr16	8738604	8738605	-0.757866	0.0170869
chr1	187215650	187215651	-0.360309	0.0171228
chr4	105110066	105110067	-0.333996	0.0171273
chr4	17856343	17856344	1.00415	0.0171463
chr11	120824468	120824469	-0.420011	0.0171474
chr18	60525977	60525978	0.508396	0.0171705
chr1	44102270	44102271	-0.431981	0.0172149
chr11	52283180	52283181	-0.475082	0.0172194
chr4	33310608	33310609	-0.434441	0.0173517
chr5	136919467	136919468	-0.544143	0.017355
chr9	122310584	122310585	0.823628	0.0173762
chr5	85029847	85029848	3.35708	0.0173799
chr16	17201174	17201175	-0.359333	0.0174142
chr8	126970296	126970297	0.881397	0.0174169
chr2	144010733	144010734	-0.585035	0.0174264
chr2	112456010	112456011	0.936482	0.0174268
chr10	70597115	70597116	0.74396	0.0174303
chr7	78569238	78569239	0.661764	0.0174802
chr2	127183148	127183149	0.372521	0.0174826
chr2	102550690	102550691	0.728048	0.0174831
chr5	139912687	139912688	-0.592588	0.017499
chr11	3370750	3370751	0.526674	0.0175195
chr3	26330122	26330123	0.956516	0.0175729
chr2	25180908	25180909	-0.442486	0.0175757
chr18	46522861	46522862	0.539858	0.0175841
chr14	87415746	87415747	0.774115	0.0175856
chr11	84959143	84959144	0.757083	0.0176836
chr7	63938886	63938887	-0.446676	0.01769
chr6	28827419	28827420	0.990583	0.0177002
chr15	85581833	85581834	-0.595822	0.0177065
chr8	121651046	121651047	0.535446	0.0177632
chr17	67290789	67290790	0.810245	0.0178053
chr17	78913068	78913069	-0.722346	0.017809
chr9	43102868	43102869	0.74943	0.0178105
chr5	122264708	122264709	0.828585	0.0178204
chr18	69599203	69599204	0.723363	0.0178417
chr10	70597479	70597480	0.898671	0.0178702
chr17	8528148	8528149	0.930907	0.0178859
chr1	171085532	171085533	1.09339	0.0179012
chr5	57722228	57722229	0.647448	0.0179288
chr5	76304960	76304961	-0.313453	0.0179314
chr8	72548653	72548654	0.325374	0.0179555
chr17	71783893	71783894	0.810292	0.0179586
chr4	140960999	140961000	0.489704	0.0179683
chr7	25071788	25071789	0.501897	0.0179725
chr12	83485238	83485239	0.867135	0.0179795
chr17	88065100	88065101	-0.550071	0.0180104
chr13	24761689	24761690	-0.423573	0.018011
chr19	17394921	17394922	0.672166	0.0180347
chr9	75409885	75409886	-0.362213	0.0180474
chr2	30827318	30827319	-0.654878	0.0180539
chr9	78588416	78588417	-0.723509	0.0180858
chr10	77969237	77969238	0.910482	0.0180986
chr3	14610802	14610803	0.965283	0.018121
chr9	3034443	3034444	-1.9343	0.0181594
chr5	44226513	44226514	-0.402329	0.0181855
chr7	127345144	127345145	-0.384462	0.0181992
chrUn_GL456359	19231	19232	0.93983	0.0182042
chr14	64653879	64653880	0.851115	0.0182495
chr2	79637080	79637081	0.831621	0.0182562
chr15	60824786	60824787	-0.339183	0.0183137
chr7	28049454	28049455	-0.562815	0.0183312
chr12	59217957	59217958	0.718068	0.018356
chr2	73655866	73655867	0.714917	0.0183674
chr8	70873359	70873360	-0.461315	0.0183716
chr4	33031186	33031187	-0.49256	0.018373
chr11	97660984	97660985	0.6956	0.0183791
chr11	104234454	104234455	0.705175	0.0184569
chr18	39483035	39483036	0.699483	0.0184885
chr8	88361846	88361847	-0.43603	0.0185738
chr16	3846795	3846796	0.69322	0.0185876
chr15	87546295	87546296	0.643184	0.0186597
chr9	70543035	70543036	-0.413013	0.0186648
chr6	145863447	145863448	-0.473237	0.0186774
chr9	61371942	61371943	0.853426	0.0186789
chr14	102981698	102981699	-0.398124	0.0186793
chr7	81705758	81705759	0.653621	0.0186848
chr3	109027494	109027495	-0.38427	0.0187411
chr2	146834783	146834784	-0.541858	0.018795
chr19	4395065	4395066	0.758408	0.0188211
chr1	136629242	136629243	0.699323	0.0188262
chr5	57717229	57717230	0.460446	0.0188571
chr16	76866103	76866104	1.09751	0.0188595
chr2	37771797	37771798	0.611787	0.0188708
chr12	52505577	52505578	0.684142	0.0188777
chr4	129600154	129600155	0.444697	0.0189124
chr11	117968606	117968607	0.477678	0.0189144
chr12	85825112	85825113	-0.336144	0.0189194
chr11	110336763	110336764	0.71243	0.0189231
chr11	62731120	62731121	0.885188	0.0189529
chr19	42519440	42519441	-0.464499	0.0190292
chr16	77422209	77422210	0.964255	0.0190438
chr4	139573968	139573969	0.984116	0.019046
chr11	99229616	99229617	0.628614	0.0190908
chr9	109875839	109875840	-0.443505	0.0191156
chr7	102065838	102065839	-0.406871	0.0191178
chr11	76407828	76407829	-0.737567	0.0191304
chr4	98102636	98102637	1.00427	0.0191544
chr14	48121662	48121663	-0.348909	0.0191577
chr5	121545621	121545622	-0.431559	0.0192619
chr8	94772819	94772820	0.639651	0.0192663
chr5	122284691	122284692	-0.474341	0.0192705
chr9	74977154	74977155	0.760568	0.0192834
chr4	58943274	58943275	0.768254	0.0193135
chr17	5491327	5491328	0.518744	0.0193142
chr12	100202522	100202523	0.700056	0.0193155
chr5	140704304	140704305	0.894523	0.0193407
chr2	29125478	29125479	-0.332477	0.0193807
chr12	72761580	72761581	-0.558481	0.0193865
chr4	97779436	97779437	0.856986	0.0193983
chr1	163403385	163403386	0.393365	0.0194654
chr2	32712655	32712656	-0.493794	0.019471
chrX	94123039	94123040	-0.599603	0.0194917
chr11	80779300	80779301	0.605305	0.019528
chr1	184998313	184998314	0.625074	0.0195652
chr2	73214256	73214257	-0.317961	0.0195911
chr10	99107612	99107613	-0.454587	0.0196024
chr14	3332595	3332596	-1.00371	0.0196341
chr11	44470358	44470359	-0.308997	0.0197033
chr3	107896669	107896670	0.751179	0.0197101
chr8	79399320	79399321	-0.381429	0.0197121
chr2	155382630	155382631	-0.577799	0.0197157
chr13	67108480	67108481	-0.316568	0.0197157
chr9	88549674	88549675	0.62474	0.01972
chr10	81258259	81258260	0.86863	0.0197755
chr15	85676316	85676317	0.589236	0.0197987
chr4	133887688	133887689	-0.45832	0.0198113
chr15	91189198	91189199	1.08567	0.0198318
chr7	5061817	5061818	-0.444053	0.0198325
chr2	66256525	66256526	0.315682	0.0198415
chr3	69125402	69125403	0.898567	0.0198818
chr2	30123444	30123445	0.620682	0.0199145
chr16	50432099	50432100	-0.48295	0.0199293
chr5	121713734	121713735	0.756344	0.0199422
chr11	51856834	51856835	-0.365268	0.01996
chr17	71183702	71183703	-0.412713	0.019962
chr9	105131675	105131676	-0.310869	0.0199732
chr9	44767487	44767488	-0.368815	0.020004
chr17	25774450	25774451	0.72877	0.0200095
chr15	5116778	5116779	-0.348849	0.0200592
chr10	21996447	21996448	0.666495	0.0200681
chr12	31949701	31949702	-0.460587	0.0200992
chr3	107537136	107537137	0.705451	0.0201205
chr10	43172913	43172914	0.620046	0.0201282
chr12	72536976	72536977	0.765367	0.0201848
chr14	64574900	64574901	0.862989	0.0201919
chr7	120836041	120836042	-0.387288	0.0202043
chrX	150812717	150812718	0.666918	0.0202567
chr9	57945229	57945230	0.882844	0.0203167
chr8	70840118	70840119	0.703639	0.0203291
chr19	45363309	45363310	0.604157	0.0203533
chr18	38419082	38419083	-0.371513	0.0203976
chr1	74601740	74601741	-0.525358	0.0204619
chr15	98871684	98871685	-0.513354	0.0204668
chr1	165461858	165461859	0.42885	0.0204762
chr5	25529950	25529951	-0.414551	0.0205214
chrX	74270969	74270970	-0.688629	0.020545
chr10	20172117	20172118	0.622957	0.0205628
chr7	122673936	122673937	0.819591	0.0205709
chr11	102317187	102317188	-0.503579	0.0205886
chr11	58323025	58323026	-0.41017	0.0205934
chr1	179960117	179960118	-0.408706	0.0206086
chr4	138252022	138252023	0.460788	0.0206173
chr3	37654348	37654349	0.60422	0.020618
chr8	124232044	124232045	-0.364351	0.0206389
chr7	126703514	126703515	0.709907	0.020646
chr15	44748789	44748790	0.601426	0.0206461
chr18	70472160	70472161	-0.406804	0.0206914
chr7	16874751	16874752	0.685381	0.0206959
chr16	4558374	4558375	-0.494348	0.0207185
chr11	75348038	75348039	-0.437825	0.0207454
chr2	15048653	15048654	0.718315	0.0207597
chr17	6477021	6477022	-0.519876	0.0207781
chr11	48858655	48858656	0.830527	0.0207803
chr3	89963231	89963232	-0.412873	0.0208192
chr11	28853452	28853453	0.447444	0.0208308
chr5	145114042	145114043	-0.634991	0.020862
chr9	56937205	56937206	0.639011	0.0208774
chr3	95159798	95159799	0.687539	0.0208865
chr2	166906205	166906206	-0.424303	0.0208981
chr5	110879946	110879947	-0.322467	0.0209288
chr4	120814769	120814770	0.871043	0.0209643
chr3	53463156	53463157	-0.313584	0.0209733
chr18	31609088	31609089	0.795833	0.0209837
chr17	25813885	25813886	0.903969	0.0210193
chr5	44226340	44226341	-0.404677	0.0210281
chr4	34777727	34777728	0.670989	0.0210351
chr14	27039148	27039149	-0.417316	0.0210599
chr14	33924010	33924011	0.695927	0.0210824
chr9	50659401	50659402	-0.34232	0.0210912
chr16	4680084	4680085	0.907149	0.0211359
chr16	4415655	4415656	0.531508	0.0211585
chr4	133085003	133085004	0.834704	0.0211836
chr14	60381367	60381368	0.624817	0.0211885
chr16	94569374	94569375	-0.928463	0.0211917
chrX	8132704	8132705	0.429844	0.0211961
chr5	36748529	36748530	-0.420857	0.0212027
chr8	36614279	36614280	0.604852	0.0212154
chr12	111537804	111537805	0.323411	0.0212271
chr4	138455111	138455112	-0.415129	0.0212339
chr16	81202339	81202340	0.975508	0.021269
chr4	156110127	156110128	-0.335641	0.0212719
chr10	128743338	128743339	0.51413	0.0212991
chrX	142966604	142966605	-0.61704	0.021312
chr16	92058420	92058421	-0.372766	0.0213238
chr4	130792444	130792445	-0.536	0.0213293
chr6	124931684	124931685	-0.44814	0.0213386
chr16	8735878	8735879	0.69018	0.0213392
chr3	45382841	45382842	0.63536	0.0213418
chr17	6979461	6979462	0.607884	0.0213777
chr4	155774323	155774324	0.579057	0.0213926
chr11	72487840	72487841	0.749971	0.0214349
chr11	121204556	121204557	-0.33562	0.0214385
chr11	104441548	104441549	-0.46134	0.0214655
chr11	107028288	107028289	-0.424037	0.0214825
chr3	129901852	129901853	0.451917	0.0215357
chrX	94725466	94725467	-0.815089	0.0215433
chr15	81745728	81745729	-0.313348	0.0215582
chr17	46553138	46553139	0.469122	0.0215822
chr1	59767234	59767235	0.685864	0.0215884
chr15	34083349	34083350	-0.339768	0.021613
chr5	66151282	66151283	-0.567552	0.0216176
chr2	132846972	132846973	-0.440835	0.0216728
chr10	68278645	68278646	-0.427579	0.0216796
chr5	122951300	122951301	0.525546	0.0216834
chr2	24949879	24949880	-0.508671	0.0217077
chr3	98013233	98013234	0.449569	0.0217124
chr9	72664680	72664681	0.723628	0.0217186
chr11	69671698	69671699	-0.412618	0.0217583
chr4	41501791	41501792	0.838849	0.0217586
chr2	156476364	156476365	0.559528	0.0217629
chr10	88504230	88504231	0.537613	0.0217659
chr1	171294669	171294670	-0.477279	0.0217887
chr4	62652838	62652839	0.839673	0.0218155
chrX	68679204	68679205	-0.518707	0.0218185
chr4	132638633	132638634	0.695053	0.0218198
chr14	25610927	25610928	0.804217	0.021836
chr2	23039407	23039408	-0.315392	0.0218635
chr13	32008341	32008342	0.699562	0.0218793
chr11	5541905	5541906	-0.357403	0.0218898
chr7	28268193	28268194	-0.368498	0.0219252
chr16	32609140	32609141	-0.364404	0.021933
chr6	99522824	99522825	-0.406524	0.0219604
chr13	108316619	108316620	-0.67557	0.0219635
chr9	94539569	94539570	0.809772	0.0219859
chr11	60913457	60913458	-0.455624	0.0219987
chr8	114439826	114439827	-0.315503	0.0220236
chr10	108301112	108301113	0.706323	0.0220353
chr2	69885166	69885167	0.601685	0.0220703
chr15	96936764	96936765	0.534289	0.0220744
chr4	47057179	47057180	-0.534027	0.0221018
chr6	88044018	88044019	0.847817	0.0221124
chr8	87038380	87038381	0.604719	0.0221299
chr18	36018085	36018086	-0.462844	0.0221333
chr2	156181129	156181130	0.826621	0.0221657
chr4	156031566	156031567	0.377054	0.0221923
chr9	70653788	70653789	0.660871	0.0222207
chr16	11176603	11176604	0.356996	0.0222279
chr9	64960648	64960649	0.677185	0.022245
chr1	93804444	93804445	0.46082	0.0222471
chr9	41582636	41582637	0.947123	0.022261
chr8	106893245	106893246	-0.455991	0.022272
chr5	144014240	144014241	0.845698	0.0223627
chr6	108065516	108065517	0.418266	0.0223668
chr15	25843432	25843433	-0.391242	0.0223752
chr13	97007442	97007443	-0.546133	0.022454
chr7	138909372	138909373	-0.324562	0.0224737
chr9	66592910	66592911	-0.331977	0.0225082
chr19	53144369	53144370	0.873728	0.0225222
chr7	100708062	100708063	0.634244	0.0225396
chr17	46711592	46711593	-0.392356	0.0225546
chr12	71016290	71016291	-0.469392	0.0225845
chr18	20746584	20746585	0.556997	0.0225936
chr16	96081178	96081179	-0.703961	0.0226063
chr5	112276854	112276855	-0.423097	0.0226109
chr5	90365712	90365713	-0.396057	0.0226215
chr2	72981257	72981258	0.744681	0.0226508
chr18	84091462	84091463	0.890013	0.0226549
chr1	74068952	74068953	-0.736163	0.0226561
chr11	59840038	59840039	0.624749	0.0226566
chr14	70599009	70599010	0.466367	0.0226656
chr11	98775750	98775751	-0.591333	0.0226957
chr9	119895026	119895027	-0.354188	0.0227038
chr7	38061561	38061562	-0.429454	0.022706
chr12	108794048	108794049	-0.399331	0.022726
chr16	37916249	37916250	-0.449855	0.0227408
chr11	102185458	102185459	0.526999	0.0227782
chr2	174327902	174327903	-0.402176	0.0227937
chr17	23592966	23592967	0.441675	0.022816
chr5	110770470	110770471	-0.465197	0.0228371
chr7	144582151	144582152	-0.347017	0.0228443
chr1	43099202	43099203	0.428064	0.022845
chr7	30373896	30373897	0.371656	0.0228655
chr12	70131484	70131485	0.708522	0.0229075
chr19	21654670	21654671	0.662448	0.0229934
chr8	121652765	121652766	-0.637782	0.0229988
chr14	66866248	66866249	0.805324	0.0230024
chr18	11841588	11841589	0.483458	0.0230156
chr2	28640767	28640768	0.473723	0.0230182
chr19	10868861	10868862	0.406975	0.023048
chr16	32644130	32644131	-0.543433	0.0231342
chr5	135250761	135250762	-0.441788	0.0231484
chr11	103360742	103360743	-0.685729	0.0231565
chr10	84622470	84622471	-0.366849	0.0231725
chr6	117907916	117907917	-0.354113	0.0231814
chr4	137468849	137468850	-0.456641	0.0232163
chr12	40447565	40447566	0.663246	0.0232262
chr4	88718062	88718063	0.66391	0.0232325
chr14	47474540	47474541	0.826331	0.0232434
chr11	117199841	117199842	0.653294	0.0232473
chr7	30170422	30170423	0.553752	0.0232485
chr10	111473372	111473373	-0.45912	0.0232804
chr9	20651435	20651436	0.623914	0.0232915
chr18	37815194	37815195	0.444699	0.023307
chr17	36943080	36943081	0.732997	0.0233264
chr2	116976335	116976336	0.819483	0.0233358
chr17	78835062	78835063	-0.376084	0.023337
chr7	138844706	138844707	0.842588	0.0233721
chr7	143599948	143599949	-0.274062	0.0234033
chr2	166794098	166794099	-0.435013	0.0234035
chr10	4389917	4389918	0.670985	0.0234668
chr10	25361890	25361891	0.797658	0.02349
chr3	53864281	53864282	1.01823	0.0235017
chr9	48538732	48538733	0.735482	0.0235059
chr2	165875147	165875148	0.635434	0.0235452
chr5	124541085	124541086	-0.418372	0.0235821
chr14	33978667	33978668	-0.54129	0.023657
chr15	102279821	102279822	-0.300669	0.0236573
chr4	117909487	117909488	0.731898	0.0236987
chr10	70097253	70097254	-0.35407	0.0237034
chr10	128627042	128627043	0.93907	0.0237239
chr11	97781921	97781922	-0.428713	0.0237261
chr4	46650629	46650630	-0.411094	0.0237342
chr8	69832783	69832784	-0.4195	0.0237417
chr10	67549826	67549827	0.663402	0.0237454
chr3	94582928	94582929	0.64771	0.0237647
chr7	84151642	84151643	-0.429464	0.0237746
chr7	128740718	128740719	0.575326	0.0237777
chr4	8535764	8535765	-0.401256	0.0238008
chr5	20950133	20950134	0.842709	0.0238019
chr6	90371305	90371306	0.73728	0.023837
chrX	7898742	7898743	-0.598679	0.0238413
chr11	120721621	120721622	-0.505453	0.0238752
chr19	25407187	25407188	0.522447	0.0238768
chr10	111248699	111248700	0.924853	0.0238916
chr9	20521282	20521283	-0.352214	0.0239003
chr2	79637279	79637280	0.721341	0.0239016
chr17	25875317	25875318	-0.484838	0.0239123
chr2	34754291	34754292	-0.368308	0.0239448
chr11	60353639	60353640	0.82594	0.0239517
chr9	115307972	115307973	0.751433	0.0239777
chr13	107208219	107208220	0.901983	0.0239821
chr10	40141543	40141544	0.66722	0.0239822
chr11	53350920	53350921	-0.370757	0.0240204
chr8	107151593	107151594	0.830618	0.0240718
chr12	78860498	78860499	0.774711	0.0240804
chr4	87226084	87226085	0.879568	0.0240821
chr5	34370775	34370776	-0.38401	0.0240832
chr11	77765799	77765800	0.68132	0.0241017
chr11	86355928	86355929	0.784685	0.0241081
chr17	6655713	6655714	0.631385	0.0241139
chr9	72111082	72111083	-0.358906	0.0241572
chr5	107900873	107900874	-0.31746	0.0241626
chr17	83514977	83514978	1.03894	0.0241813
chr12	117689475	117689476	0.796009	0.0241879
chr16	17508783	17508784	-0.353723	0.0241879
chr11	69095558	69095559	0.413028	0.0241973
chr13	78200130	78200131	0.749451	0.0241986
chr2	5952467	5952468	0.761738	0.0242056
chr19	11966049	11966050	-0.596678	0.0242198
chr7	29785660	29785661	0.411679	0.0242329
chr17	31855683	31855684	-0.47592	0.0242456
chr2	180920806	180920807	-0.403148	0.0242459
chr1	128590688	128590689	0.859788	0.0242571
chr9	110052992	110052993	0.688163	0.0242593
chr19	10895558	10895559	-0.324627	0.0242598
chr2	31246119	31246120	-0.584469	0.0242879
chr2	145904260	145904261	0.623015	0.0243515
chr2	153530378	153530379	-0.610328	0.0243565
chr11	83304490	83304491	0.879411	0.0243975
chr2	92008688	92008689	0.432559	0.0244227
chr5	138255265	138255266	0.696395	0.0244527
chr10	81472425	81472426	1.02873	0.0244821
chr9	50857224	50857225	-0.366238	0.0244911
chr8	121585151	121585152	-0.630908	0.0245103
chr7	112229486	112229487	0.931056	0.0245143
chr15	103305178	103305179	-0.46414	0.0245398
chr17	45433435	45433436	-0.375747	0.0245621
chr11	48826416	48826417	-0.785662	0.0246119
chr10	60081784	60081785	0.929646	0.0246126
chr17	25829188	25829189	0.319833	0.024616
chr2	154569764	154569765	-0.515203	0.0246384
chr9	41376909	41376910	0.605536	0.0247274
chr7	99140994	99140995	-0.410858	0.0247492
chr4	88719469	88719470	0.956863	0.0247561
chr13	5865015	5865016	0.582996	0.0247601
chr4	102762182	102762183	0.581918	0.0247651
chr10	91171828	91171829	0.323308	0.024772
chr6	125148173	125148174	0.687045	0.0247973
chr2	165883269	165883270	0.65755	0.0248017
chr14	13961579	13961580	-0.376749	0.0248135
chr17	24426809	24426810	-0.319719	0.0248299
chr5	72168381	72168382	0.782575	0.0248388
chr6	32586329	32586330	0.604089	0.0248491
chr5	23432264	23432265	0.625354	0.024851
chr7	16175502	16175503	-0.37535	0.0248661
chr18	39485816	39485817	0.947759	0.0249115
chr13	60177218	60177219	-0.49034	0.0249578
chr5	123140950	123140951	0.448031	0.0249768
chr4	137664586	137664587	-0.515396	0.0249831
chr11	48858473	48858474	0.544184	0.0250079
chr3	85970709	85970710	0.729359	0.0250157
chr6	30896662	30896663	-0.414986	0.025024
chr9	31281020	31281021	-0.475591	0.0250244
chr1	74236243	74236244	0.472351	0.0250447
chr11	102296079	102296080	-0.398706	0.0251352
chr10	80142500	80142501	-0.443549	0.0251519
chr6	38065507	38065508	0.878258	0.0251546
chr14	21983560	21983561	-0.765138	0.0251559
chr12	4917125	4917126	0.353067	0.0251672
chr8	84772482	84772483	0.53636	0.0252142
chr12	95697724	95697725	0.576591	0.0252205
chr15	102789265	102789266	0.876458	0.0252773
chr10	5194273	5194274	0.662626	0.025286
chr5	64738751	64738752	0.742431	0.0253135
chr7	63938763	63938764	-0.364702	0.0253168
chr14	76507239	76507240	0.729931	0.0253467
chr8	47147141	47147142	2.87351	0.0253734
chrX	140541135	140541136	0.823866	0.0254106
chr6	37871108	37871109	-0.378639	0.0254442
chr6	125313756	125313757	-0.390617	0.0254564
chr1	74397046	74397047	-0.773355	0.0254581
chr15	74516955	74516956	-0.51808	0.0254608
chr3	33800304	33800305	-0.441446	0.0255095
chr16	10542934	10542935	-0.342948	0.0255122
chr8	70118542	70118543	0.854718	0.0255177
chr7	118704428	118704429	-0.692845	0.0255359
chr5	86173156	86173157	0.696317	0.0255389
chr8	94857807	94857808	-0.427247	0.0255413
chr10	82699439	82699440	-0.463035	0.0255884
chr8	122282295	122282296	-0.578608	0.0255887
chr17	43666513	43666514	0.534735	0.0256072
chr8	13338912	13338913	-0.546843	0.0256276
chr9	105396190	105396191	0.875798	0.0256295
chr1	143701774	143701775	0.581735	0.0256381
chr6	121110025	121110026	-0.442802	0.0256536
chr19	19109203	19109204	0.575232	0.0256668
chr4	126255977	126255978	-0.420256	0.0256701
chr4	46195990	46195991	-0.355362	0.0256866
chr7	19227397	19227398	0.495708	0.0256893
chr19	3575601	3575602	-0.307312	0.0257111
chr7	99270330	99270331	0.703915	0.0257163
chr19	8837811	8837812	0.449713	0.0257185
chr7	30422515	30422516	0.402094	0.0257214
chr4	46041218	46041219	-0.766507	0.0257253
chr12	85455655	85455656	0.433626	0.0257294
chr18	80469569	80469570	-0.46412	0.0257471
chr3	87906471	87906472	-0.491696	0.0257472
chr5	72168498	72168499	0.881635	0.0257552
chr8	83441278	83441279	0.769453	0.0257628
chr9	35117630	35117631	-0.570843	0.0258411
chr13	45965363	45965364	-0.339824	0.0258787
chr9	24503040	24503041	-0.401524	0.0258845
chr1	191024660	191024661	0.893147	0.0258883
chr2	127270868	127270869	-0.320465	0.025903
chr1	184998210	184998211	0.692227	0.0259092
chr8	92460921	92460922	-0.613766	0.0259157
chr5	111417370	111417371	-0.460669	0.0259332
chr1	39478610	39478611	-0.430806	0.0259386
chr8	3278904	3278905	0.305997	0.0259586
chr14	66865316	66865317	0.723748	0.0259676
chr4	11253826	11253827	-0.376307	0.0259864
chr15	85859849	85859850	-0.365251	0.0260152
chr13	30136123	30136124	0.665161	0.0260618
chr15	73090551	73090552	-0.404198	0.0261052
chrUn_JH584304	85771	85772	-0.973897	0.0261108
chr11	6603692	6603693	-0.661839	0.0261424
chr8	48110283	48110284	-0.398873	0.0261804
chr17	46591859	46591860	0.898034	0.0261828
chr4	155804058	155804059	-0.452777	0.0261873
chr1	119837162	119837163	-0.376141	0.0262226
chr16	29560708	29560709	0.671706	0.0262245
chr16	33400125	33400126	0.673943	0.0262656
chrX	103357498	103357499	1.05326	0.0262967
chr4	117883648	117883649	-0.456979	0.026317
chr1	156474130	156474131	-0.339586	0.0263487
chr8	91801301	91801302	-0.500005	0.0264106
chr4	135433675	135433676	-0.435831	0.0264782
chr3	131111538	131111539	-0.564789	0.0264951
chr11	6603822	6603823	-0.692269	0.0265648
chr5	36483034	36483035	0.495449	0.0266176
chr6	137754831	137754832	-0.417184	0.0266219
chr1	37540880	37540881	-0.515108	0.026635
chr3	63963142	63963143	0.911989	0.0266694
chr6	52639832	52639833	0.312622	0.026678
chr1	42703645	42703646	0.594534	0.0266926
chr9	71771458	71771459	-0.392897	0.0267437
chr6	92706044	92706045	-0.463132	0.0267638
chr12	74013787	74013788	0.807241	0.0267872
chr1	74505189	74505190	0.738222	0.0268074
chr14	24245539	24245540	-0.368272	0.0268184
chrX	6171991	6171992	0.717208	0.0268208
chr17	34188581	34188582	0.972532	0.0268577
chr4	141874788	141874789	-0.318198	0.0268592
chr17	6316959	6316960	-0.596048	0.0268596
chr17	32786851	32786852	0.695751	0.026899
chr19	36410324	36410325	-0.354268	0.0269002
chr9	101251682	101251683	-0.320122	0.0269348
chr15	53901562	53901563	0.576855	0.0269717
chr2	91928172	91928173	0.858212	0.0269718
chr9	23255017	23255018	-0.744532	0.0270226
chr19	12793197	12793198	0.924387	0.0270392
chr1	194622365	194622366	0.52631	0.0270502
chr2	90680028	90680029	0.961411	0.0270865
chr3	110248788	110248789	0.832883	0.0270989
chr8	123858028	123858029	0.95976	0.0271475
chr7	19132009	19132010	0.610578	0.0271725
chr13	38528137	38528138	-0.359254	0.0272029
chr7	45715126	45715127	-0.322214	0.0272061
chr16	44139967	44139968	-0.496632	0.0272522
chr13	107889929	107889930	-0.405039	0.0272638
chr13	119838004	119838005	0.869471	0.0272856
chr11	75732478	75732479	-0.590151	0.0273469
chr12	106173925	106173926	0.878991	0.0273936
chr3	53465073	53465074	-0.640416	0.0274002
chr9	26998870	26998871	0.741908	0.0274115
chr3	96630283	96630284	0.495004	0.0274116
chr1	171287291	171287292	0.677847	0.0274369
chr15	84987857	84987858	-0.424138	0.0274578
chr5	149006716	149006717	0.428922	0.0274726
chr9	48162824	48162825	0.859691	0.0275138
chr7	30193626	30193627	0.606733	0.0275398
chr7	49246676	49246677	-0.403742	0.0275808
chr11	58009599	58009600	-0.377749	0.0275998
chr15	76656801	76656802	-0.476007	0.0276171
chr15	81803742	81803743	0.607642	0.0276368
chr5	118560662	118560663	-0.480836	0.0276922
chr12	4916943	4916944	0.543744	0.027695
chr4	141078031	141078032	0.328667	0.0277188
chr17	25015643	25015644	-0.42193	0.0277357
chr10	13968004	13968005	0.370521	0.0277571
chr11	30265283	30265284	0.797378	0.0277686
chr2	119271052	119271053	-0.374741	0.0277748
chr15	5185855	5185856	-0.266818	0.027778
chr5	138263703	138263704	-0.406782	0.0277975
chr8	34816184	34816185	0.810879	0.0278354
chr7	44495962	44495963	0.42876	0.0278455
chr17	25567323	25567324	0.709327	0.0278819
chr2	157425068	157425069	0.566911	0.027883
chr14	98168022	98168023	-0.383473	0.0279189
chr4	134930676	134930677	0.716959	0.027929
chr8	94036900	94036901	-1.15517	0.0279753
chr14	45655993	45655994	0.729485	0.0279809
chr14	57889978	57889979	-0.429308	0.0279812
chr14	17662323	17662324	0.797687	0.0279993
chr1	134361826	134361827	-0.336071	0.028018
chr13	73604168	73604169	-0.375639	0.0280461
chr10	84918067	84918068	-0.333882	0.0280898
chr17	78736432	78736433	-0.360481	0.0281419
chr6	37441878	37441879	-0.310544	0.0281946
chr2	156581556	156581557	0.921211	0.0281952
chr2	131262840	131262841	-0.350243	0.0282362
chr12	85474803	85474804	0.438576	0.0282373
chr4	70532787	70532788	0.856016	0.0282768
chr8	8690377	8690378	-0.382103	0.0282963
chr7	13037793	13037794	-0.30897	0.0283175
chr8	3516990	3516991	-0.446375	0.0283267
chr3	69723156	69723157	0.866611	0.0283418
chr2	4718404	4718405	-0.480737	0.02837
chr5	123508720	123508721	-0.610466	0.028375
chr3	9033945	9033946	0.775986	0.0283767
chr11	94995472	94995473	0.592893	0.0284615
chr8	122476604	122476605	-0.455793	0.0284654
chrUn_JH584304	72230	72231	-1.1494	0.0284692
chr2	181459162	181459163	-0.385894	0.0284812
chr3	122245224	122245225	0.609927	0.0284955
chr3	19311216	19311217	-0.372324	0.0285032
chr5	100039563	100039564	-0.469375	0.0285057
chr1	72825297	72825298	-0.665985	0.0285206
chr11	48872192	48872193	0.504953	0.0285208
chr11	118354355	118354356	0.578112	0.0285227
chr16	84835807	84835808	-0.399953	0.0285329
chr1	25430591	25430592	0.805397	0.0285342
chr6	92479257	92479258	0.658138	0.0285868
chr3	97227301	97227302	-0.533381	0.0285906
chr12	64969062	64969063	0.776552	0.0286178
chr6	72346838	72346839	0.871386	0.0286662
chr1	39193885	39193886	-0.465133	0.0286848
chr18	37808557	37808558	0.564376	0.0286941
chr11	100528205	100528206	0.314862	0.028696
chr15	98951380	98951381	1.38059	0.0287042
chr19	6934749	6934750	0.762671	0.0287343
chr18	67343917	67343918	-0.45549	0.0287355
chr19	10102064	10102065	-0.430718	0.0287568
chr16	35155016	35155017	-0.434641	0.02876
chr16	11134440	11134441	-0.293482	0.0287707
chr10	19934087	19934088	-0.349877	0.0288134
chr11	73176885	73176886	-0.273739	0.0288271
chr8	123042148	123042149	-0.380997	0.0288359
chrX	7899892	7899893	-0.578755	0.0288386
chr2	166155001	166155002	-0.579984	0.0288553
chr13	94057966	94057967	-0.444004	0.0288818
chr3	116128828	116128829	0.688883	0.0288952
chr15	101246658	101246659	-0.413373	0.0289065
chr8	83442170	83442171	-0.375993	0.028909
chr4	120856111	120856112	0.807272	0.0289143
chr1	170255258	170255259	-0.45848	0.0289218
chr18	75005422	75005423	-0.657554	0.0289282
chr17	33978708	33978709	0.492732	0.028929
chr8	123332978	123332979	-0.533605	0.0289317
chr5	115184640	115184641	0.78752	0.0289449
chr8	90876941	90876942	0.482871	0.0289541
chr3	34656477	34656478	0.803585	0.0289936
chr7	91542560	91542561	0.723701	0.0290283
chr5	96162404	96162405	-0.345905	0.0290584
chr6	131386999	131387000	0.670166	0.0290771
chr1	181842703	181842704	-0.329969	0.0290976
chr2	30845534	30845535	-0.472745	0.0291084
chr10	30618840	30618841	0.728437	0.0291316
chr3	58419492	58419493	0.677455	0.0291507
chr4	149307402	149307403	-0.442988	0.0291763
chr1	137902516	137902517	0.68048	0.0291894
chr16	22009601	22009602	-0.344573	0.0292173
chr2	57115718	57115719	0.52372	0.0292288
chr1	163930825	163930826	0.732589	0.0292385
chr1	119835013	119835014	0.975419	0.0292537
chr13	8886780	8886781	1.02621	0.0292941
chr13	107022673	107022674	-0.401307	0.0293113
chr1	104770124	104770125	0.598601	0.0293168
chr3	156564095	156564096	0.715631	0.0293412
chr14	21832832	21832833	0.852537	0.0293768
chr6	25688796	25688797	0.594777	0.0293802
chr7	122673885	122673886	0.793077	0.0293866
chr2	133552004	133552005	-0.531259	0.0294237
chr9	40345732	40345733	0.555284	0.0294391
chr5	143180456	143180457	-0.402622	0.0294612
chrX	16910995	16910996	0.679824	0.0294745
chr2	78049063	78049064	0.611432	0.0294844
chr12	102469374	102469375	-0.388948	0.0294948
chr11	106038195	106038196	0.837779	0.0295063
chr15	96287196	96287197	-0.511297	0.0295272
chr3	32397394	32397395	-0.551759	0.0295375
chr5	135394421	135394422	-0.328097	0.0295499
chr11	106920402	106920403	-0.369465	0.0295566
chr1	58973267	58973268	-0.31636	0.0295995
chr6	115674864	115674865	0.679353	0.029605
chr11	69655424	69655425	0.80351	0.0296088
chr1	157231547	157231548	0.872838	0.0296271
chr4	134853035	134853036	-0.377733	0.0296341
chr15	80173487	80173488	-0.459501	0.0296388
chr1	168425935	168425936	0.686245	0.0296743
chr1	172550256	172550257	0.514277	0.0297141
chrX	49494292	49494293	-0.965994	0.0297464
chr2	170511552	170511553	-0.324949	0.0297492
chr5	135957952	135957953	-0.558122	0.0297669
chr7	27336239	27336240	0.617755	0.0297846
chr10	127339899	127339900	0.46805	0.0298249
chr16	36829138	36829139	0.57923	0.0298344
chr16	45159824	45159825	0.675305	0.0298484
chr4	32614872	32614873	0.614427	0.0298509
chr3	123267801	123267802	-0.345189	0.0298897
chr2	83814021	83814022	0.598219	0.0299135
chr6	92532215	92532216	0.770225	0.0299428
chr13	21180320	21180321	-0.427438	0.0299428
chr11	35770677	35770678	0.509999	0.0299556
chr7	78847097	78847098	-0.315021	0.0300121
chr4	8646724	8646725	0.919581	0.0300308
chr18	42898561	42898562	0.415678	0.0300551
chr10	108162286	108162287	-0.411852	0.0300614
chr10	93589543	93589544	-0.304448	0.0300852
chr8	70139004	70139005	0.343628	0.0301125
chr16	56076528	56076529	0.742874	0.0301179
chr19	6419043	6419044	-0.575804	0.0301237
chr13	104286357	104286358	0.572233	0.0301307
chr2	181320054	181320055	0.448597	0.0301464
chr10	62865160	62865161	0.530819	0.0301822
chr9	114401180	114401181	-0.279307	0.0302116
chr12	49392047	49392048	0.601959	0.0302285
chr19	8822295	8822296	0.755949	0.0302295
chr3	89267043	89267044	0.513935	0.030247
chr9	99629318	99629319	0.588918	0.0302857
chr2	180894703	180894704	0.674019	0.0303071
chr7	65370729	65370730	-0.453111	0.0303205
chr1	105664004	105664005	0.269694	0.0303628
chr17	87026235	87026236	-0.768649	0.0303799
chr7	41598792	41598793	-0.685434	0.030418
chr3	54157888	54157889	0.746553	0.0304216
chr3	36000293	36000294	0.327779	0.0304264
chr16	46496824	46496825	-0.469227	0.0304539
chr4	53440593	53440594	-0.495022	0.0304814
chr15	102459458	102459459	0.523985	0.0304825
chr8	123041967	123041968	-0.477466	0.0304902
chr7	47009064	47009065	0.477414	0.0305081
chr2	153162039	153162040	-0.502444	0.0305091
chr9	94537922	94537923	-0.35949	0.0305306
chr12	75732939	75732940	-0.841343	0.0305649
chrX	41401442	41401443	0.795824	0.0306241
chr4	134253952	134253953	-0.851858	0.0306269
chrX	13230474	13230475	0.667275	0.0306609
chr7	109985307	109985308	0.721922	0.0306752
chr8	111367242	111367243	0.684773	0.0306825
chr1	131828302	131828303	-0.308522	0.0307166
chr6	57824815	57824816	-0.294365	0.0307384
chr9	63757866	63757867	-0.430547	0.0307536
chr10	128704915	128704916	-0.321612	0.0307586
chr18	75695204	75695205	-0.613729	0.0307769
chr2	70662767	70662768	0.746088	0.0307769
chr10	20312642	20312643	-0.448932	0.0307812
chr7	16402410	16402411	-0.375163	0.0308078
chr18	59175542	59175543	-0.360987	0.0308094
chr4	102572603	102572604	0.802171	0.0308172
chr6	54817443	54817444	-0.331885	0.0308288
chr3	89773702	89773703	-0.503191	0.0308394
chr15	89169322	89169323	0.7531	0.0308427
chr11	69980439	69980440	0.447958	0.0308685
chr8	104369681	104369682	0.702146	0.0308824
chr3	135439587	135439588	-0.365378	0.0308837
chr17	29356350	29356351	0.72984	0.0309183
chr1	75236596	75236597	-0.386879	0.0309519
chr17	74294431	74294432	-0.386841	0.0309638
chr15	102074043	102074044	-0.321018	0.0309643
chr2	145168763	145168764	0.540626	0.0309816
chr7	127018299	127018300	0.852356	0.0310001
chr11	116086536	116086537	0.463717	0.0310793
chr2	153445693	153445694	-0.390479	0.0310875
chr16	31897145	31897146	0.742147	0.0310921
chr7	62377158	62377159	0.88355	0.0310972
chrUn_JH584304	104662	104663	-1.20148	0.031159
chr16	44348124	44348125	0.592157	0.0311612
chr5	36464402	36464403	0.527467	0.0311678
chr13	93499084	93499085	-0.302552	0.0312136
chr1	165282415	165282416	-0.39514	0.0312318
chr10	75212849	75212850	0.573012	0.0312356
chr1	168427906	168427907	0.628182	0.0312724
chr6	90462709	90462710	-0.387042	0.031273
chr5	129020805	129020806	-0.356563	0.0312859
chr1	150393440	150393441	-0.362779	0.0313016
chr13	5865597	5865598	0.622067	0.0313021
chr7	99270549	99270550	0.627237	0.0313126
chr19	5041481	5041482	-0.358655	0.0313222
chr19	42090604	42090605	-0.455103	0.0313253
chrX	95956247	95956248	0.6214	0.0313471
chr18	57881042	57881043	0.684205	0.0313542
chr11	79704355	79704356	-0.329561	0.0314433
chr6	8509548	8509549	-0.40799	0.0314867
chr5	117120452	117120453	-0.348984	0.0315194
chr3	131271920	131271921	-0.353616	0.0315212
chr18	23804839	23804840	0.483652	0.0315489
chr2	32962349	32962350	-0.572057	0.0316305
chr10	80656377	80656378	-0.483251	0.0316488
chr7	127470242	127470243	0.41763	0.0316664
chr17	46546202	46546203	-0.296919	0.0316717
chr3	122245780	122245781	-0.39999	0.0316818
chr19	53142892	53142893	-0.389036	0.0316928
chr7	4740299	4740300	0.329353	0.0316945
chr3	58420083	58420084	0.9907	0.0317036
chr7	127776189	127776190	-0.638391	0.0317141
chr7	107569084	107569085	-0.644154	0.0317244
chr17	24752611	24752612	-0.448098	0.0317363
chr16	97293018	97293019	0.830625	0.0317447
chr4	56865041	56865042	-0.303209	0.0317528
chr7	27486665	27486666	0.575187	0.0317554
chr4	101356092	101356093	-0.375422	0.0317906
chr4	41501979	41501980	0.775168	0.0318439
chr16	17915127	17915128	-0.737449	0.0318579
chr10	83647855	83647856	0.640881	0.0318955
chr17	56079779	56079780	-0.370313	0.0319286
chr1	137901727	137901728	0.896613	0.03193
chr14	67933519	67933520	-0.477325	0.0319392
chr5	147430942	147430943	-0.478571	0.0319732
chr3	69319077	69319078	0.690515	0.0320007
chr5	147431023	147431024	-0.393343	0.0320211
chr16	38091749	38091750	0.526234	0.0320315
chr12	64968271	64968272	0.473549	0.0320317
chr8	94772338	94772339	0.384188	0.0320319
chr2	129802033	129802034	-0.374688	0.0320568
chr5	29569359	29569360	-0.421378	0.0320575
chr8	121829244	121829245	-0.392943	0.0321053
chr6	54430924	54430925	0.789624	0.0321065
chr2	158376592	158376593	0.705571	0.032115
chr15	59618215	59618216	-0.843877	0.0321232
chr7	127637417	127637418	0.495297	0.0321347
chr13	107890917	107890918	-0.480035	0.0321719
chr2	32757372	32757373	-0.3746	0.0321754
chr7	25077416	25077417	-0.33519	0.0321868
chr4	107066377	107066378	-0.395401	0.0322121
chr10	81497009	81497010	0.75328	0.0322262
chr12	98259754	98259755	0.485724	0.0322486
chr7	141194837	141194838	-0.415974	0.0323094
chr7	28391876	28391877	-0.730366	0.0323099
chr17	75179136	75179137	0.599656	0.0323297
chr9	56924518	56924519	0.596539	0.0323575
chr6	94400719	94400720	0.761611	0.0323633
chr15	88734099	88734100	-0.463588	0.0323686
chr11	48816737	48816738	0.4122	0.0324047
chr11	9048287	9048288	-0.701945	0.0324611
chr19	8798076	8798077	0.48593	0.0324715
chr2	73657307	73657308	0.596755	0.0324804
chr14	70289332	70289333	-0.366451	0.0324871
chr11	118419524	118419525	0.488146	0.0324916
chr8	79029022	79029023	-0.424836	0.0324992
chr7	27448126	27448127	-0.424147	0.0324994
chr19	55100008	55100009	0.40339	0.0325097
chr13	83724700	83724701	0.839	0.0325829
chr2	45108207	45108208	0.745667	0.0325938
chr3	137625369	137625370	0.719394	0.0326022
chr9	71485800	71485801	-0.380593	0.0326243
chr5	18358693	18358694	0.725459	0.0326246
chrX	159533373	159533374	-0.589323	0.0326249
chr7	45433696	45433697	-0.603096	0.0326657
chr5	113163034	113163035	0.80232	0.0326782
chr18	49117637	49117638	0.806586	0.0326783
chr2	119166990	119166991	0.651887	0.0327171
chr5	24383987	24383988	0.414488	0.0327265
chr18	75000646	75000647	-0.357848	0.032735
chr1	106795892	106795893	0.557764	0.0327495
chr2	75937986	75937987	0.592484	0.0327798
chr8	46741071	46741072	-0.388039	0.03288
chr4	117289328	117289329	-0.391367	0.0328855
chr4	155813765	155813766	0.53171	0.0328863
chr1	119648543	119648544	-0.390062	0.0329093
chr11	6475781	6475782	-0.470853	0.0329113
chr11	104468438	104468439	0.780695	0.0329227
chr17	3115354	3115355	-0.391963	0.0329465
chr13	21855661	21855662	0.608556	0.0329496
chr4	134238771	134238772	0.664201	0.032976
chr4	149104810	149104811	0.618161	0.0329816
chr5	139150359	139150360	-0.311588	0.0330013
chr7	30717356	30717357	-0.473059	0.0330062
chr9	78821835	78821836	1.0049	0.0330081
chr12	3369569	3369570	0.721271	0.0330541
chr8	120231224	120231225	0.666478	0.0330554
chr19	27429695	27429696	-0.305345	0.0330648
chr15	91573097	91573098	-0.411777	0.0331022
chr18	56562010	56562011	-0.421245	0.0331524
chr10	20006621	20006622	-0.828665	0.0331698
chr3	110249036	110249037	0.751784	0.0331796
chr2	32536593	32536594	0.3625	0.0332059
chr16	8736031	8736032	0.573714	0.0332218
chr3	9034193	9034194	0.660718	0.0332284
chr5	100349576	100349577	0.913548	0.0332381
chr5	88587390	88587391	0.824912	0.0332502
chr12	109540699	109540700	0.692967	0.0332707
chr2	29967659	29967660	0.63856	0.0332733
chr6	85333284	85333285	-0.311553	0.033289
chr10	127421483	127421484	0.827669	0.0333095
chr11	117654929	117654930	-0.376607	0.0333284
chr17	86170081	86170082	0.705845	0.0333558
chr10	79780971	79780972	0.641938	0.033364
chr2	26629124	26629125	0.416919	0.0334742
chr16	76372945	76372946	-0.49754	0.0334813
chr1	42703530	42703531	0.622471	0.0334823
chr17	24960419	24960420	-0.292513	0.0334983
chrX	140342423	140342424	0.705101	0.0335047
chr12	70110756	70110757	0.396056	0.0335651
chr3	119782968	119782969	-0.385716	0.0335699
chr7	16817196	16817197	-0.333517	0.0335991
chr7	6154694	6154695	-0.631766	0.0336061
chr15	9071576	9071577	-0.381075	0.0336077
chr1	87327151	87327152	-0.317698	0.0336172
chr5	104572491	104572492	0.768625	0.0336449
chr8	48554656	48554657	0.79037	0.0336733
chr11	69837347	69837348	-0.397892	0.0336894
chr18	42897025	42897026	0.585096	0.0337
chr6	127453951	127453952	-0.307264	0.0337195
chr9	70679115	70679116	-0.328261	0.0337469
chr19	5456030	5456031	0.511864	0.033751
chr11	62731006	62731007	0.719578	0.0337943
chr7	133122307	133122308	-0.321653	0.0338067
chr4	133085465	133085466	0.507696	0.0338087
chr1	172082059	172082060	1.01561	0.0338115
chr2	140394931	140394932	0.631827	0.0338141
chr16	14158308	14158309	0.849514	0.0338146
chr5	118560009	118560010	-0.328296	0.0338703
chr3	89266240	89266241	0.733502	0.0338931
chr13	98263284	98263285	-0.340744	0.0339019
chr1	78660532	78660533	0.677198	0.0339095
chr1	33720253	33720254	-0.425549	0.033929
chr8	11758614	11758615	-0.394972	0.0339522
chr3	68583077	68583078	0.809116	0.0339525
chr14	121378942	121378943	-0.438867	0.033958
chr11	101443344	101443345	0.709699	0.0339783
chr3	95929924	95929925	-0.39661	0.0339961
chr17	28801459	28801460	-0.465565	0.034024
chr11	78080061	78080062	-0.337586	0.0340443
chr14	93889175	93889176	0.625824	0.0341008
chr6	134928483	134928484	-0.323362	0.0341113
chrX	134757800	134757801	0.800058	0.0341195
chr6	117907430	117907431	-0.411015	0.0341202
chr3	96486357	96486358	-2.1026	0.0341262
chr14	34569646	34569647	-0.61033	0.0341401
chr2	30178117	30178118	-0.39465	0.0341644
chr7	80904950	80904951	-0.387683	0.0341698
chr15	77957091	77957092	0.933498	0.0341727
chr7	30562151	30562152	0.820667	0.0341888
chr18	44661013	44661014	0.478077	0.0342304
chr14	122107241	122107242	-0.286929	0.0342877
chr16	45724022	45724023	0.383778	0.0343071
chr6	47454505	47454506	-0.416534	0.0343253
chr6	114399391	114399392	0.817885	0.0343726
chr2	116066921	116066922	0.463658	0.034428
chr9	101074778	101074779	-0.475059	0.0344385
chr3	52069678	52069679	0.744664	0.034448
chr15	39112579	39112580	-0.388608	0.0344522
chr13	91462066	91462067	-0.40702	0.0345124
chr2	24763410	24763411	0.440855	0.0345293
chr16	32419373	32419374	0.650372	0.0345386
chr6	65042956	65042957	-0.335132	0.0345627
chr14	3209072	3209073	-0.914132	0.034573
chr4	82502266	82502267	0.637227	0.0346032
chr2	33986450	33986451	0.710605	0.0346121
chr3	67374239	67374240	-0.508453	0.0346126
chr4	56801654	56801655	0.694449	0.0346418
chr15	13287973	13287974	0.485831	0.0346664
chr5	15506883	15506884	-0.640814	0.0346862
chr2	156721155	156721156	-0.389931	0.0346871
chr12	100203686	100203687	0.691266	0.0347243
chr5	51553660	51553661	0.533742	0.0347271
chr2	165992841	165992842	-0.310069	0.0347307
chr14	119006760	119006761	-0.563268	0.0347374
chr15	87626869	87626870	0.742419	0.0347388
chr6	42350186	42350187	-0.370804	0.0347398
chr1	38847995	38847996	0.755127	0.0347558
chr14	20640295	20640296	0.502824	0.0347577
chrX	77794756	77794757	0.735595	0.0347867
chr4	116405532	116405533	0.694192	0.0347872
chr15	77842034	77842035	-0.335848	0.0348201
chr18	37762210	37762211	0.754639	0.0348313
chr6	28829700	28829701	0.877722	0.0348388
chr16	36829272	36829273	0.790612	0.0348425
chr14	20790027	20790028	0.81311	0.0348429
chr13	8995905	8995906	-0.35074	0.0348513
chr9	44798723	44798724	0.526049	0.0349045
chr4	45973031	45973032	-0.432972	0.0349292
chr17	66479793	66479794	-0.69673	0.0349371
chr10	20725433	20725434	0.756642	0.0349416
chr8	83609492	83609493	0.549184	0.0349459
chr5	92139275	92139276	0.722138	0.0349589
chr13	91461426	91461427	-0.615725	0.0349637
chr14	58150113	58150114	0.656709	0.0350099
chr1	42711937	42711938	0.659882	0.0350101
chr18	34506201	34506202	-0.451043	0.0350237
chr19	40611756	40611757	-0.494491	0.035029
chr4	6366686	6366687	0.606194	0.0350353
chr9	4795049	4795050	0.638275	0.0350606
chr8	60634279	60634280	0.644381	0.0350608
chrX	95967803	95967804	0.758866	0.0350697
chr7	29909154	29909155	0.758411	0.0350899
chr3	87919283	87919284	0.784588	0.0351359
chr16	94994780	94994781	0.827997	0.0351414
chr4	3834666	3834667	0.844678	0.0351993
chr17	21474822	21474823	-0.720083	0.0352001
chrX	12128444	12128445	-0.655012	0.0352002
chr6	88725598	88725599	0.738967	0.0352002
chr17	88442172	88442173	0.49331	0.0352046
chr8	124947150	124947151	-0.425777	0.0352151
chr6	34999298	34999299	0.717595	0.0352527
chr5	114773175	114773176	-0.406356	0.035272
chr19	24555916	24555917	-0.547122	0.035306
chr1	171064878	171064879	-2.95573	0.0353099
chr6	136828552	136828553	0.46982	0.035357
chr3	116968578	116968579	0.444646	0.0353969
chr8	121829070	121829071	-0.425743	0.0354089
chr9	13543241	13543242	0.822495	0.0354326
chr10	121836817	121836818	0.616311	0.0354741
chr12	69791133	69791134	0.408421	0.0354772
chr6	124862076	124862077	0.877799	0.0354818
chr10	128910001	128910002	-0.494869	0.0356051
chr9	42472121	42472122	-0.278828	0.0356153
chr11	75966585	75966586	-0.450419	0.0356318
chr9	21547331	21547332	-0.416675	0.035646
chr13	74349429	74349430	0.704008	0.0356656
chr15	84192882	84192883	-0.486226	0.0356716
chr5	36484137	36484138	-0.488884	0.03568
chr5	52190797	52190798	0.509306	0.0356887
chr1	153740783	153740784	0.630782	0.0357081
chr15	102103093	102103094	0.88558	0.0357095
chr17	67290961	67290962	0.701024	0.0357197
chr16	59639579	59639580	0.446242	0.035723
chr8	110723695	110723696	0.673819	0.0357301
chr9	92694826	92694827	0.965357	0.0357354
chr11	103028972	103028973	-0.569146	0.0357406
chr12	76535056	76535057	0.727968	0.035799
chr11	105456548	105456549	0.493785	0.0358174
chr5	114813134	114813135	0.604595	0.0358294
chr11	82931562	82931563	-0.925817	0.0358362
chrX	13071650	13071651	-0.61553	0.0358457
chr19	6909534	6909535	-0.326561	0.0358946
chr17	25273276	25273277	-0.303358	0.0358997
chr1	66817854	66817855	-0.352615	0.0359125
chr7	55794981	55794982	0.831119	0.035923
chr5	33997235	33997236	-0.485404	0.0359842
chr14	24490862	24490863	-0.323481	0.0360187
chr6	34384153	34384154	0.439358	0.0360223
chr1	22533141	22533142	-0.716189	0.0360409
chr1	105989592	105989593	0.853919	0.0360452
chr12	98748138	98748139	0.816828	0.03608
chr6	21949085	21949086	0.604427	0.0360864
chr2	164074287	164074288	-0.345839	0.0360891
chr7	116093451	116093452	-0.265075	0.0361005
chr7	110629668	110629669	0.845593	0.0361241
chr13	109212675	109212676	-0.804605	0.0361439
chr17	68841935	68841936	-0.635537	0.0361593
chr2	33468222	33468223	-0.352671	0.0361658
chr18	87007458	87007459	2.9603	0.0361671
chr18	76222425	76222426	-0.675624	0.0362026
chr9	65347414	65347415	0.770452	0.0362191
chr13	99516942	99516943	0.461282	0.0362376
chr10	18234325	18234326	0.826084	0.0362398
chr9	60712774	60712775	0.498451	0.0362416
chr10	95562904	95562905	0.513278	0.0362704
chr12	91588067	91588068	0.53526	0.0362834
chr19	5424467	5424468	-0.360196	0.0362956
chr11	58950138	58950139	0.623156	0.036305
chr18	33463940	33463941	-0.388635	0.0363051
chr1	166002066	166002067	-0.511966	0.0363418
chr17	3102334	3102335	0.724857	0.0363702
chr2	71545963	71545964	-0.589599	0.0363901
chr1	84283932	84283933	0.586174	0.0364019
chr5	24029398	24029399	-0.591897	0.0364059
chr17	72918900	72918901	0.375264	0.0364334
chr6	37299263	37299264	0.49348	0.0364368
chr9	83834081	83834082	0.606017	0.0364636
chr4	138304961	138304962	-0.323183	0.036467
chrX	48694808	48694809	0.603671	0.0364705
chr5	112346358	112346359	-0.70912	0.0364747
chr4	20778399	20778400	0.520804	0.0364938
chr2	121866328	121866329	0.487777	0.0365039
chr11	6416375	6416376	-0.353221	0.0365089
chr4	124751325	124751326	-0.379975	0.0365149
chr15	85665427	85665428	0.707489	0.0365164
chrX	93675750	93675751	0.705103	0.0365256
chr5	139459917	139459918	0.884122	0.0365895
chr1	23256578	23256579	-0.382909	0.0365901
chr19	12012595	12012596	0.713752	0.0365959
chr6	136168047	136168048	0.692045	0.0365974
chr6	145047251	145047252	0.666771	0.0366298
chr17	51393785	51393786	-0.748716	0.0366412
chr9	108451820	108451821	0.714314	0.0367779
chr19	8569742	8569743	-0.419535	0.0367969
chr8	22193297	22193298	0.337114	0.036803
chr4	56945756	56945757	0.602232	0.0368178
chr5	100416101	100416102	-0.361123	0.0368242
chr3	88177951	88177952	0.379828	0.0368436
chr8	95433814	95433815	0.571353	0.036883
chr3	127160082	127160083	0.498902	0.0368908
chr2	39226611	39226612	0.698348	0.0369113
chr2	144527849	144527850	-0.333135	0.0369185
chr17	5492242	5492243	0.302963	0.0369241
chr14	7819854	7819855	0.691113	0.0369687
chr11	90637365	90637366	0.849519	0.0370205
chr5	110652964	110652965	-0.382326	0.0370393
chr5	33335856	33335857	-0.419381	0.0370784
chr8	36095758	36095759	0.39314	0.0370786
chr6	146887930	146887931	-0.606798	0.0370794
chr1	64305968	64305969	0.778605	0.0370853
chr5	23432655	23432656	0.452136	0.0370927
chr13	37452224	37452225	0.578968	0.0370995
chr13	55599710	55599711	-0.571551	0.0371096
chr11	101262532	101262533	0.923787	0.0371334
chr4	34882623	34882624	-0.425945	0.0371544
chr6	134792944	134792945	-0.458791	0.0371558
chr6	77245599	77245600	0.856017	0.0372578
chr19	9899359	9899360	-0.270995	0.0372667
chr2	161109407	161109408	-0.304353	0.0372782
chr1	22804274	22804275	0.749442	0.0373365
chr6	126733649	126733650	0.656381	0.037339
chr8	18847302	18847303	0.45397	0.037367
chr15	53342863	53342864	0.557598	0.0374014
chr14	47649444	47649445	-0.378516	0.0374375
chr13	112833493	112833494	0.948493	0.0374635
chr4	25798075	25798076	0.831538	0.0374975
chr9	108784830	108784831	0.69774	0.037512
chr7	5061959	5061960	-0.407002	0.0375266
chr11	72607524	72607525	-0.46135	0.0375314
chr19	57359732	57359733	0.703787	0.0376232
chr5	29468192	29468193	-0.493612	0.0376275
chr9	54733691	54733692	0.790738	0.0376371
chr17	10313081	10313082	0.834119	0.037639
chr8	22975533	22975534	0.458105	0.037671
chr8	22410812	22410813	0.759516	0.0376914
chr17	26067278	26067279	0.549604	0.0376944
chr2	20965946	20965947	0.763058	0.037703
chr17	14943880	14943881	-0.445998	0.0377104
chr4	132048839	132048840	-0.468081	0.0377295
chr7	127448125	127448126	0.770994	0.0377369
chr3	100685328	100685329	-0.30671	0.0377377
chr9	37143902	37143903	0.710382	0.0377437
chr16	18066555	18066556	-0.292817	0.0377465
chr5	33335680	33335681	-0.426303	0.0377984
chr16	38452895	38452896	-0.289122	0.0378001
chr9	57949766	57949767	0.668365	0.0378295
chr2	181319572	181319573	0.371046	0.0378378
chr15	12205392	12205393	-0.364683	0.0378383
chr5	118326843	118326844	0.728209	0.0378714
chr7	30374101	30374102	0.732597	0.0378765
chr10	19851054	19851055	-0.48414	0.0378805
chr1	168428730	168428731	0.654988	0.0378928
chr4	134534984	134534985	-0.370126	0.0378983
chr12	17881346	17881347	0.630539	0.0379131
chr4	155783670	155783671	0.482928	0.0379221
chr6	40325782	40325783	-0.342764	0.0379225
chr4	46138868	46138869	-0.350868	0.037925
chr10	85916167	85916168	-0.65064	0.0379341
chr19	36919329	36919330	0.381561	0.0379553
chr6	129534794	129534795	0.564878	0.03796
chr2	92601709	92601710	0.612346	0.0379835
chr14	84447319	84447320	0.474209	0.038004
chr12	79965335	79965336	0.631063	0.0380471
chr1	192192590	192192591	0.84743	0.0381014
chr14	20393262	20393263	0.321506	0.0381272
chr6	30402180	30402181	-0.383111	0.038149
chr11	86545476	86545477	0.644209	0.0381633
chr7	19118298	19118299	-0.570057	0.0381634
chr18	56708087	56708088	-0.413684	0.0381947
chr2	45117774	45117775	0.81497	0.038243
chr5	43246432	43246433	0.847152	0.0382475
chr9	114050907	114050908	0.573616	0.0383072
chr12	16999559	16999560	0.716139	0.0383234
chr13	75841334	75841335	0.669237	0.0383256
chr15	79686493	79686494	0.458062	0.0383393
chr13	41001375	41001376	-0.297039	0.0383635
chr9	56418729	56418730	0.6855	0.0384024
chr1	164248349	164248350	0.65702	0.0384128
chr7	6696729	6696730	0.686849	0.0384172
chr8	36994485	36994486	0.722945	0.0384232
chr4	149737692	149737693	-0.342074	0.0384236
chr2	30066149	30066150	-0.315582	0.0384373
chr18	67641715	67641716	0.312494	0.0384539
chr3	54157596	54157597	0.866438	0.038475
chr3	146853177	146853178	0.707987	0.0384818
chr7	44553662	44553663	-0.387833	0.0384826
chr11	100356466	100356467	0.353595	0.0385077
chr7	122673253	122673254	0.896513	0.0385151
chr3	86920593	86920594	-0.37401	0.038532
chr4	13248523	13248524	-0.714935	0.0386235
chr5	102874980	102874981	0.681918	0.0386684
[truncated: 581 more rows]

## Sheet: ST2с
Supplementary Table S2c
The list of single-nucleosome non-cCRE DE peaks (p.val<0.05) of S30 group compared to S10 group
Peak location			log2FoldChange	p.value
chr7	81829138	81829139	-0.771263	1.63035e-06
chr2	39226185	39226186	-0.578058	6.65591e-06
chr14	99045815	99045816	-0.645722	1.7464e-05
chr18	73572873	73572874	-0.562504	2.62608e-05
chr7	113513975	113513976	-0.493489	2.88219e-05
chr12	59219369	59219370	-0.681327	2.94554e-05
chr9	72275109	72275110	-0.565693	3.96693e-05
chr19	59943534	59943535	-0.472731	5.65168e-05
chr1	92180139	92180140	-0.629297	6.71037e-05
chr15	36282996	36282997	-0.586554	7.04155e-05
chr5	88721225	88721226	-0.50212	7.35338e-05
chr7	28179619	28179620	-0.486291	7.61054e-05
chr13	21180320	21180321	-0.677332	8.56953e-05
chr3	157947363	157947364	-0.544926	0.000123413
chr11	100472630	100472631	-0.515388	0.000132688
chr16	87495717	87495718	-0.508789	0.000142011
chr6	70792052	70792053	-0.554919	0.000147051
chr4	56865041	56865042	-0.467732	0.000174898
chr15	94543360	94543361	-0.416546	0.000191176
chr2	4882338	4882339	-0.485429	0.000200847
chr14	49172321	49172322	-0.776507	0.000200924
chr11	107132560	107132561	0.913487	0.00020792
chr2	33370244	33370245	1.10381	0.000211945
chr17	29341408	29341409	1.27807	0.00021882
chr4	25281648	25281649	-0.471243	0.000242779
chr4	117883120	117883121	-0.614153	0.000244244
chrX	102644096	102644097	-0.673486	0.000248077
chr13	58128443	58128444	-0.476874	0.000249335
chr8	124660973	124660974	0.922525	0.000254095
chr7	66109788	66109789	-0.656679	0.000254448
chr6	124756641	124756642	-0.877928	0.000261443
chr7	81829330	81829331	-0.51984	0.000265505
chr1	89070491	89070492	-0.503501	0.00029749
chr12	98747114	98747115	-0.472204	0.000303506
chr2	84715056	84715057	-0.549477	0.000316761
chr9	75409885	75409886	-0.485224	0.000353344
chr3	122984398	122984399	-0.581715	0.000367957
chr5	144014779	144014780	-0.38514	0.00037636
chr15	38299549	38299550	-0.615176	0.000377423
chr2	158411010	158411011	0.89169	0.000380133
chr5	138443563	138443564	1.07944	0.000389344
chr17	28952274	28952275	-0.444867	0.000396069
chr9	57763209	57763210	1.09757	0.000400289
chr3	148989409	148989410	-0.544964	0.000400988
chr7	16614457	16614458	-0.509118	0.000419381
chr1	16619145	16619146	-0.532287	0.000426357
chr9	57949916	57949917	1.04673	0.000439874
chr14	105177014	105177015	-0.607798	0.000454813
chrX	94541833	94541834	-0.590267	0.000456845
chr3	135691217	135691218	-0.572758	0.000459204
chr3	116663006	116663007	0.975173	0.000481456
chr1	119837162	119837163	-0.520909	0.000491509
chr10	39732234	39732235	-0.588127	0.000495791
chr6	8509548	8509549	-0.581653	0.000501697
chr8	123042720	123042721	-0.472498	0.000505034
chr16	11134440	11134441	-0.41211	0.000509812
chr2	73214256	73214257	-0.418471	0.00052467
chr4	86857227	86857228	-0.446792	0.000530523
chr16	17070290	17070291	-0.472829	0.00055685
chr13	58215512	58215513	-0.533892	0.000567522
chr17	71475207	71475208	-0.449	0.000569844
chr1	36068540	36068541	-0.590994	0.00059032
chr11	70701704	70701705	0.706053	0.000607439
chr17	69156955	69156956	-0.546365	0.000651699
chr2	48949112	48949113	-0.381822	0.00065867
chr6	125099990	125099991	0.993786	0.000660858
chr3	145924697	145924698	-0.531324	0.000663765
chr15	31530914	31530915	-0.503424	0.000697409
chr6	28480659	28480660	-0.478984	0.000722112
chr15	77306810	77306811	-0.458568	0.000724034
chr5	65697844	65697845	-0.654925	0.000724654
chr11	58009008	58009009	-0.801737	0.000727017
chr19	45293841	45293842	1.06354	0.000758176
chr9	101251682	101251683	-0.429586	0.000779184
chr2	121414053	121414054	-0.585613	0.000821905
chr5	100416101	100416102	-0.509673	0.000838511
chr10	111473372	111473373	-0.596651	0.000840271
chr18	46597402	46597403	-0.526136	0.000873394
chr10	80574238	80574239	1.15227	0.000895707
chr3	30793456	30793457	-0.420658	0.000899214
chr15	78406856	78406857	-0.371901	0.00090698
chr17	69383664	69383665	-0.788868	0.000918824
chr6	117907916	117907917	-0.457716	0.000931716
chr4	41465267	41465268	-0.368133	0.000934901
chr7	28767228	28767229	0.505385	0.000941903
chr17	43017018	43017019	-0.40251	0.000947865
chr8	124521760	124521761	0.914559	0.000966764
chr9	59751020	59751021	-0.440825	0.00100908
chr13	95375212	95375213	-0.401934	0.00104122
chr12	81594858	81594859	-0.572539	0.00105145
chr13	91461426	91461427	-0.840197	0.00105749
chr9	60837764	60837765	0.754495	0.00108786
chr6	146888268	146888269	-0.411583	0.00109844
chr8	13159368	13159369	-0.464238	0.0011015
chr3	89521992	89521993	0.691842	0.00110249
chr8	118437816	118437817	1.09872	0.00115829
chr3	100685328	100685329	-0.423402	0.00116596
chr11	50430719	50430720	-0.505878	0.00116661
chr2	52424727	52424728	-0.550632	0.00118041
chr4	133545865	133545866	-0.467289	0.001192
chr9	44607471	44607472	0.882204	0.00120336
chr13	111808585	111808586	-0.520567	0.00124302
chr7	130547192	130547193	-0.4524	0.00132211
chr4	148805200	148805201	0.780042	0.00133589
chr1	191184596	191184597	0.936753	0.00135081
chr1	93512226	93512227	-0.385943	0.00136505
chr8	89042015	89042016	-0.506034	0.00136829
chr19	6140498	6140499	0.468192	0.0013747
chr16	33057110	33057111	-0.456053	0.00137776
chr2	31950666	31950667	0.622881	0.00139901
chr19	41481445	41481446	0.975517	0.00140228
chr8	22411708	22411709	-0.388387	0.00141984
chr18	56925393	56925394	-0.372874	0.00142914
chr2	181459162	181459163	-0.497373	0.00143515
chr4	138252022	138252023	0.565705	0.00144242
chr1	136130721	136130722	1.0093	0.00145273
chr11	97744621	97744622	-0.50126	0.0014662
chr16	18877360	18877361	-0.410588	0.00147109
chr18	76242024	76242025	-0.675782	0.00152639
chr2	29125282	29125283	-0.444034	0.00155904
chr4	141139620	141139621	-0.4062	0.00157186
chr4	134853035	134853036	-0.48558	0.00159306
chr11	20249321	20249322	-0.441785	0.00159987
chr15	79687747	79687748	-0.419475	0.00160086
chr12	102439578	102439579	-0.459574	0.00160687
chr8	11477427	11477428	-0.874165	0.00160906
chr13	95525128	95525129	0.841103	0.00162444
chr17	30004872	30004873	-0.348285	0.0016328
chrX	94541926	94541927	-0.593917	0.00163457
chr11	103966856	103966857	-0.37743	0.00165788
chr17	55891646	55891647	0.703531	0.0016673
chr10	59616555	59616556	-0.575455	0.0016699
chr5	29569359	29569360	-0.544483	0.00168488
chr18	64342365	64342366	0.866433	0.00170368
chr2	121140250	121140251	-0.423778	0.00171558
chr2	92183563	92183564	-0.540665	0.00172583
chr4	130174668	130174669	1.05779	0.00173392
chr18	21300022	21300023	-0.39103	0.00174964
chr5	148548572	148548573	1.085	0.00175362
chr8	54077273	54077274	-0.574319	0.0017758
chr6	30402180	30402181	-0.50982	0.00178578
chr10	70097253	70097254	-0.43477	0.0017902
chr13	31630000	31630001	0.928464	0.0017961
chr7	79934837	79934838	0.494635	0.00180674
chr2	26964181	26964182	-0.410523	0.0018254
chr11	120042312	120042313	0.84705	0.00184685
chr12	29141623	29141624	0.908597	0.00185136
chr8	120113373	120113374	0.952191	0.00186452
chr18	33463940	33463941	-0.510558	0.00188172
chr7	96213715	96213716	0.958996	0.00188982
chr9	115310332	115310333	-0.411318	0.00190795
chr3	130709139	130709140	-0.43802	0.00191039
chr5	45669561	45669562	-0.406095	0.00192196
chr2	126875882	126875883	-0.471472	0.00192659
chr2	28909088	28909089	1.09209	0.001969
chr2	170508804	170508805	1.16493	0.00197052
chr15	80948631	80948632	-0.382876	0.00198506
chr9	121370217	121370218	0.96941	0.00198578
chr6	99521617	99521618	-0.42973	0.00200416
chr6	87994042	87994043	0.85103	0.00201234
chr14	45219284	45219285	-0.393922	0.00202381
chr13	24831812	24831813	-0.43793	0.00203865
chr13	43300696	43300697	0.879363	0.00204208
chr11	5761446	5761447	1.05543	0.00205436
chr15	58889303	58889304	-0.449874	0.00205531
chr10	81139451	81139452	1.02827	0.00205945
chr12	103388831	103388832	-0.365766	0.00206804
chr7	120836041	120836042	-0.455689	0.00209266
chr4	122836951	122836952	0.785809	0.00209437
chr19	36919329	36919330	0.501015	0.00210356
chr17	24208588	24208589	0.938528	0.00211667
chr8	23412217	23412218	0.766805	0.00215413
chr6	28262175	28262176	-0.509001	0.002165
chr9	20653082	20653083	-0.894434	0.00218513
chr17	34040906	34040907	0.979419	0.00219426
chr14	31494900	31494901	-0.407272	0.00219444
chr3	8668045	8668046	0.538054	0.00219517
chr7	35215603	35215604	0.455309	0.00222395
chr11	115436304	115436305	0.634387	0.00224369
chr2	166995784	166995785	-0.426194	0.00226623
chr7	5020662	5020663	-0.44665	0.00233057
chr15	79774329	79774330	-0.355152	0.00233484
chr2	164137670	164137671	0.950619	0.00233498
chr5	96162404	96162405	-0.428261	0.00234594
chr4	124850889	124850890	-0.509921	0.00236668
chr17	46546202	46546203	-0.371711	0.00238075
chr3	107537136	107537137	0.821309	0.00238291
chr18	20745984	20745985	-0.582844	0.00239973
chr1	64533116	64533117	-0.545843	0.00240249
chr18	75378508	75378509	0.751417	0.00240563
chr1	105990963	105990964	-0.520079	0.00241299
chr9	107708953	107708954	0.912901	0.00241838
chr6	24664811	24664812	-0.415251	0.00242517
chr4	135247431	135247432	0.963204	0.00244683
chr17	45687191	45687192	0.905887	0.00244901
chr9	103008070	103008071	0.750259	0.00246826
chr5	3647362	3647363	-0.543751	0.00247463
chr2	150904343	150904344	-0.413825	0.00248045
chr6	142387340	142387341	-0.501339	0.00250919
chr11	23633508	23633509	-0.459921	0.00252093
chr13	43481142	43481143	-0.633824	0.00253652
chr7	67223063	67223064	0.502043	0.00253889
chr17	26253303	26253304	-0.380426	0.00254337
chrX	94725466	94725467	-0.951173	0.00256537
chr10	122096799	122096800	-0.452361	0.00259414
chr2	164834823	164834824	0.67878	0.00259801
chr4	139311408	139311409	0.63622	0.00260329
chr16	52031695	52031696	-0.4536	0.00260834
chr13	4943044	4943045	-0.775722	0.00261172
chr7	17026040	17026041	0.810293	0.00261688
chr11	75680146	75680147	0.515103	0.00266486
chr12	112330229	112330230	0.875548	0.00268507
chr16	18811375	18811376	0.760894	0.00272878
chr1	132138715	132138716	0.838421	0.00273908
chr6	39592232	39592233	-0.673431	0.00274155
chr8	60632997	60632998	-0.372987	0.00274804
chr16	97170468	97170469	-0.840743	0.00274824
chr11	49203581	49203582	-0.467765	0.00275414
chr9	57589748	57589749	-0.437728	0.00275707
chr11	78177814	78177815	0.885679	0.00276453
chr5	149052361	149052362	-0.568804	0.00277135
chr11	46437429	46437430	-0.499577	0.00278127
chr11	102224974	102224975	0.993491	0.00278849
chr4	133584650	133584651	0.458468	0.00280573
chr18	56974722	56974723	-0.7835	0.00281656
chr6	126738831	126738832	0.89902	0.0028341
chr3	116305177	116305178	0.938475	0.00284944
chr12	101913015	101913016	-0.347272	0.00285424
chr9	107536914	107536915	0.746013	0.00288863
chr19	16064433	16064434	0.722237	0.00290228
chr17	26596181	26596182	0.929958	0.00291213
chr10	54074733	54074734	-0.415975	0.00293127
chr5	64161389	64161390	0.813727	0.00296056
chr2	30554130	30554131	0.802001	0.00297788
chr11	80428764	80428765	-0.320459	0.00298935
chr8	115706164	115706165	-0.738461	0.00302137
chr4	139351726	139351727	0.601958	0.00305189
chr5	36261293	36261294	0.937553	0.00305936
chr16	16983539	16983540	-0.375826	0.00307276
chr7	116093451	116093452	-0.332487	0.00308089
chr3	158031436	158031437	-0.511758	0.0030865
chr18	75373131	75373132	0.673813	0.00310701
chr6	38876121	38876122	-0.434871	0.00310867
chr8	84765247	84765248	0.867598	0.00312615
chr4	75277800	75277801	-0.630224	0.00316247
chr1	178337623	178337624	-0.402306	0.0031809
chr10	111506613	111506614	-0.411373	0.00318127
chr18	10618622	10618623	-0.824487	0.00318506
chr8	125569666	125569667	-0.442359	0.00318605
chr12	111038981	111038982	-0.378135	0.00328143
chr3	89177175	89177176	1.19267	0.00328346
chr5	138619593	138619594	-0.372391	0.00330273
chr13	41605989	41605990	-0.654675	0.0033071
chr10	54075632	54075633	-0.394426	0.00332304
chr1	138963878	138963879	-0.560063	0.00335917
chr1	93804121	93804122	-0.424179	0.00336459
chr6	35253024	35253025	-0.495383	0.00339832
chr8	8690377	8690378	-0.450335	0.00341696
chr9	100644557	100644558	-0.458096	0.00344419
chr3	65392444	65392445	-0.361211	0.00345773
chr2	69803159	69803160	1.01538	0.00347542
chr16	46496735	46496736	-0.554138	0.00348161
chr14	61173114	61173115	-0.407504	0.00350207
chr2	156180057	156180058	-0.404937	0.00350437
chr14	47649444	47649445	-0.468587	0.0035204
chr11	94995472	94995473	0.704803	0.00352335
chr8	123224317	123224318	0.778462	0.00356084
chr1	172053834	172053835	0.893371	0.00356822
chr6	72345038	72345039	-0.545991	0.00358557
chr9	24503040	24503041	-0.464423	0.00359814
chr1	80340500	80340501	-0.524344	0.00363802
chr4	6453829	6453830	-0.471969	0.00365745
chr5	135394421	135394422	-0.388716	0.00367236
chr11	82907566	82907567	-0.929912	0.00370145
chr16	8424814	8424815	0.791303	0.00372466
chr1	66863149	66863150	-0.398194	0.00375282
chr13	92610824	92610825	-0.405403	0.00376691
chr6	54681786	54681787	-0.392946	0.00377961
chr5	114569356	114569357	0.631111	0.00378908
chr11	74724212	74724213	-0.45786	0.00383446
chr4	119106189	119106190	0.81893	0.00384664
chr11	21239424	21239425	-0.479577	0.00384699
chr3	19311216	19311217	-0.43561	0.00385583
chr11	102761480	102761481	-0.557763	0.00385692
chr17	24670937	24670938	0.942145	0.00390506
chr14	20734217	20734218	-0.554674	0.00392928
chr7	30729431	30729432	-0.392762	0.00392932
chr16	94570517	94570518	-0.585756	0.00397868
chr2	26487153	26487154	1.00055	0.00400505
chr5	76303784	76303785	-0.408107	0.00402765
chr2	49451886	49451887	-0.415193	0.00404217
chr11	54438309	54438310	-0.483816	0.00405395
chr9	27029759	27029760	-0.451279	0.00406698
chrX	73674755	73674756	0.833112	0.00408225
chr10	81321331	81321332	-0.421655	0.00409068
chr4	72200203	72200204	-0.447981	0.00411724
chr8	123654085	123654086	-0.621744	0.00412241
chr9	106246629	106246630	0.740795	0.00412563
chr4	136470196	136470197	-0.500646	0.00413734
chr13	44582308	44582309	-0.88184	0.00414494
chr4	147904576	147904577	-0.340599	0.00415106
chr14	45529871	45529872	-0.569289	0.00416836
chr6	91153838	91153839	0.849733	0.00418176
chr18	75000646	75000647	-0.426209	0.00418182
chr14	34502301	34502302	-0.530543	0.00421785
chr9	120571629	120571630	-0.364205	0.00422604
chr6	89201058	89201059	0.815774	0.00423029
chr10	93589543	93589544	-0.354325	0.00423718
chr11	80385479	80385480	-0.71509	0.00427827
chr15	76654864	76654865	0.854007	0.00436215
chr11	55469840	55469841	-0.401426	0.00437435
chr2	165326345	165326346	-0.388135	0.00438101
chr17	71782342	71782343	0.770423	0.00438776
chr7	45917055	45917056	0.861668	0.00439775
chr6	65042956	65042957	-0.400478	0.00439862
chr6	61180573	61180574	-0.743069	0.00446082
chr15	76080004	76080005	0.505502	0.00454144
chr4	72197808	72197809	0.696303	0.00454152
chr15	94404586	94404587	0.610381	0.00456707
chr3	96162214	96162215	0.524278	0.00457208
chr7	16816824	16816825	-0.370957	0.00458719
chr11	101261305	101261306	0.974841	0.00459522
chr4	86857044	86857045	-0.395969	0.00460438
chr4	46489429	46489430	-0.352268	0.00465707
chr1	87327151	87327152	-0.374682	0.00466531
chr11	59202950	59202951	0.542527	0.0047097
chr3	63976298	63976299	-0.347351	0.00474245
chr5	115184640	115184641	0.90729	0.00474479
chr7	121707331	121707332	-0.333614	0.00474594
chr5	123684213	123684214	-0.492209	0.00475762
chr16	16870899	16870900	-0.358802	0.00476222
chr9	47531322	47531323	-0.382721	0.00476533
chr2	27475342	27475343	-0.412474	0.00477732
chr5	112575980	112575981	0.742877	0.00478053
chr3	86920593	86920594	-0.450101	0.00479569
chr12	73794072	73794073	0.88236	0.00482396
chrX	13845235	13845236	-0.750848	0.004829
chr2	72978908	72978909	-0.444252	0.00483641
chr11	53350920	53350921	-0.411976	0.00483728
chr4	155868635	155868636	0.845856	0.00485557
chr12	14149844	14149845	-0.667968	0.00487126
chr11	119056361	119056362	0.638342	0.00487156
chr9	101074778	101074779	-0.55771	0.00488823
chr5	3647765	3647766	-0.389162	0.00489234
chr19	21272425	21272426	-0.401694	0.00489629
chr2	167932479	167932480	-0.329858	0.00491302
chr1	4785915	4785916	-0.421745	0.00493564
chr19	45064242	45064243	0.826907	0.00495211
chr7	120836175	120836176	-0.56015	0.00495211
chr6	89201125	89201126	0.945849	0.00495226
chr6	82997298	82997299	0.853424	0.00495547
chr13	40917454	40917455	-0.469158	0.00495984
chr1	16617276	16617277	1.08005	0.00496091
chr7	15920360	15920361	0.750439	0.00497207
chr6	124756562	124756563	-0.700278	0.00497683
chr5	115507768	115507769	0.579816	0.00499479
chr11	119603148	119603149	-0.34383	0.0050024
chr1	73962099	73962100	0.943324	0.00502223
chr12	36714020	36714021	1.00472	0.0050617
chr7	98703367	98703368	-0.476096	0.00507158
chr17	72918085	72918086	-0.451297	0.00507466
chr10	52381110	52381111	-0.570147	0.00507492
chr1	75236596	75236597	-0.44518	0.00508384
chr7	30956765	30956766	-0.516467	0.00512604
chr15	88863647	88863648	-0.512663	0.00512961
chr3	96172670	96172671	-0.410654	0.005134
chr5	124862835	124862836	-0.367579	0.00514392
chr2	26090666	26090667	-0.836254	0.00516697
chr1	143702699	143702700	-0.467576	0.00516947
chr14	122462457	122462458	-0.957376	0.00518194
chr18	73703489	73703490	-0.635855	0.00519451
chr1	79776573	79776574	-0.585023	0.00521156
chr11	118419524	118419525	0.567181	0.00522297
chr9	105131470	105131471	-0.361136	0.00522432
chr2	57182263	57182264	-0.761177	0.00525527
chr11	94328144	94328145	-0.415373	0.00526667
chr15	11904624	11904625	0.757219	0.00527367
chr1	4785389	4785390	-0.428016	0.00529296
chr5	104446261	104446262	0.982918	0.00530198
chr12	108702063	108702064	0.888674	0.00531178
chr6	146725105	146725106	-0.383568	0.00531201
chr14	50930730	50930731	-0.486639	0.00532318
chr11	29693449	29693450	-0.457901	0.00535061
chr2	156312267	156312268	-0.355095	0.00535484
chr2	155276556	155276557	-0.506585	0.0053565
chr12	64918015	64918016	-0.546454	0.00536051
chr11	22286882	22286883	-0.377231	0.0053733
chr3	144569904	144569905	-0.503048	0.00539827
chr1	33720253	33720254	-0.492188	0.00539853
chr13	59770079	59770080	-0.447843	0.00542714
chr17	15830135	15830136	0.631766	0.00543215
chr11	33932637	33932638	0.962189	0.00545118
chr17	88252233	88252234	1.02366	0.00545846
chr17	62882895	62882896	-0.480205	0.0054753
chr5	25529950	25529951	-0.441955	0.00548295
chr16	20651989	20651990	-0.367063	0.00549952
chr1	33814272	33814273	-0.353611	0.0055057
chr6	8259466	8259467	-0.412045	0.00550594
chr15	103255152	103255153	0.722752	0.00550753
chr4	44224228	44224229	0.964612	0.00553291
chr15	96287196	96287197	-0.576328	0.0055387
chr14	4182718	4182719	-0.83926	0.0055763
chr12	85305369	85305370	0.849432	0.00557888
chr5	72914519	72914520	-0.359228	0.00564763
chr10	117710472	117710473	-0.602783	0.00566435
chr18	67641050	67641051	-0.360984	0.0056683
chr11	107794562	107794563	-0.738197	0.00567246
chr9	110476487	110476488	-0.34316	0.00568896
chr1	162740393	162740394	-0.394833	0.00569314
chr11	120349853	120349854	0.441095	0.00571767
chr7	27166646	27166647	-0.370159	0.00571948
chr12	101976096	101976097	-0.367438	0.00574964
chr15	82962054	82962055	1.01856	0.00575115
chr7	30562151	30562152	0.956025	0.00575189
chr2	127009011	127009012	-0.425789	0.00575242
chr4	117909487	117909488	0.788866	0.00577267
chr10	25199478	25199479	-0.515976	0.00577408
chr11	120187159	120187160	0.713667	0.0057745
chr7	143748401	143748402	0.702659	0.00578088
chr6	125148793	125148794	0.749805	0.00578519
chr13	99344349	99344350	-0.368808	0.00579183
chr8	83977564	83977565	0.865504	0.00579265
chr19	41896049	41896050	-0.38582	0.00580124
chr8	106893245	106893246	-0.486385	0.00585748
chr11	106217059	106217060	-0.397726	0.00587788
chr1	16105132	16105133	-0.437527	0.00589661
chr7	99140994	99140995	-0.446068	0.00590834
chr5	20881880	20881881	-0.430753	0.00591003
chr16	96127378	96127379	-0.49838	0.0059344
chr11	6389459	6389460	-0.660226	0.00595919
chr2	120243414	120243415	0.942813	0.00596793
chr10	128270704	128270705	-0.386619	0.00598411
chr19	47151721	47151722	0.821483	0.00601066
chr4	155214650	155214651	0.891281	0.00602786
chr10	7591639	7591640	0.950388	0.00603808
chr10	99266709	99266710	-0.863706	0.00604784
chr15	66969009	66969010	0.467684	0.00606014
chr6	145863447	145863448	-0.48997	0.00611261
chr10	91171466	91171467	-0.440761	0.00611444
chr1	9700252	9700253	-0.437576	0.00611849
chr2	166906205	166906206	-0.444289	0.00614626
chr9	109055442	109055443	0.695076	0.0061589
chr13	91462066	91462067	-0.467805	0.00616257
chr4	62501969	62501970	-0.366332	0.00616294
chr18	67641247	67641248	-0.396011	0.00619167
chr7	111778273	111778274	0.678844	0.00619459
chr4	95008013	95008014	1.04526	0.00620426
chr9	65346392	65346393	-0.519018	0.00621409
chr5	119672037	119672038	0.968758	0.00622844
chr15	86185630	86185631	-0.436658	0.00624486
chr9	107709018	107709019	0.777765	0.00627231
chr17	17829951	17829952	0.621019	0.0062783
chr15	79062775	79062776	-0.369388	0.00628017
chr9	38718586	38718587	-0.534476	0.0062914
chr3	131565029	131565030	-0.379877	0.00629258
chr10	22150438	22150439	0.970153	0.00630092
chr11	67456013	67456014	0.611704	0.00630883
chr2	155930624	155930625	0.762146	0.00631111
chr19	32756679	32756680	-0.392879	0.00631267
chr4	94978945	94978946	-0.427774	0.00631569
chr3	31095625	31095626	0.343633	0.00633711
chr3	101602883	101602884	-0.799423	0.00635108
chr10	62602142	62602143	-0.363761	0.00637683
chr17	56997467	56997468	-0.351225	0.00639498
chr6	39725197	39725198	-0.337525	0.00640749
chr10	80656377	80656378	-0.540802	0.00641221
chr11	3292755	3292756	0.548358	0.00642983
chr7	41498762	41498763	1.75966	0.00644227
chr5	110780957	110780958	0.55592	0.00645811
chr13	107022267	107022268	-0.851309	0.00647397
chr8	84257168	84257169	-0.49511	0.00647457
chr2	154791203	154791204	-0.394334	0.00647782
chr9	114401180	114401181	-0.312452	0.0064838
chr10	128377220	128377221	-0.473065	0.00653555
chr3	105695960	105695961	0.903362	0.00653776
chr13	14613562	14613563	-0.356883	0.00653896
chr2	119548006	119548007	-0.321118	0.00654511
chr18	24020610	24020611	-0.420814	0.0065685
chr11	114198772	114198773	0.740557	0.00658726
chr6	88518673	88518674	-0.345152	0.00662206
chr19	46056687	46056688	-0.407303	0.00662643
chr11	68954788	68954789	0.512128	0.00663692
chr13	23746293	23746294	-0.744319	0.00664163
chr1	62703557	62703558	-0.371965	0.00666044
chr9	20521282	20521283	-0.375488	0.00667272
chr4	129335229	129335230	-0.343459	0.00670032
chr5	110809958	110809959	-0.375644	0.00670848
chr2	102551288	102551289	0.838858	0.00672344
chr8	84066995	84066996	-0.404559	0.00674469
chr1	39193885	39193886	-0.51162	0.00674654
chr19	4201004	4201005	0.657333	0.00675626
chr9	58582589	58582590	-0.32917	0.00677601
chr8	124231485	124231486	-0.503897	0.00678071
chr16	84558560	84558561	1.00802	0.00679661
chr11	121452108	121452109	-0.468675	0.00679951
chr17	6493047	6493048	-1.49896	0.00681022
chr7	105650666	105650667	0.514705	0.00681405
chr1	132541608	132541609	0.677614	0.00683665
chr11	6390329	6390330	0.670001	0.0068392
chr4	65604776	65604777	-0.466516	0.00684717
chr2	32589383	32589384	0.91255	0.00685018
chr2	154407876	154407877	-0.351553	0.00686022
chr15	37008232	37008233	0.916501	0.00688174
chr15	12321584	12321585	-0.355819	0.00691515
chr8	54077478	54077479	-0.554659	0.00691553
chr7	63938886	63938887	-0.452286	0.00693611
chr15	100038810	100038811	-0.453806	0.00694526
chr4	106561204	106561205	-0.374282	0.00698668
chr12	31351103	31351104	-0.304415	0.00698726
chr1	135687145	135687146	0.618244	0.00704904
chr16	76373296	76373297	-0.367179	0.00705069
chr17	23771461	23771462	-0.32552	0.00707067
chr17	65884733	65884734	-0.428046	0.0070868
chr4	47057179	47057180	-0.554548	0.00711796
chr18	84589372	84589373	-0.600555	0.00713882
chr2	60209644	60209645	-0.508233	0.00718114
chr2	142154898	142154899	-2.18994	0.00718188
chr1	156474130	156474131	-0.363639	0.00720095
chr1	64691012	64691013	-0.578803	0.00721438
chr7	45897183	45897184	-0.372019	0.00723129
chr4	148159771	148159772	-0.396684	0.00723526
chr3	123267801	123267802	-0.381051	0.00724511
chr13	31807821	31807822	-0.731753	0.00725975
chr8	72474796	72474797	-0.418679	0.00726937
chr13	78207840	78207841	-0.690053	0.00727837
chr19	16138489	16138490	0.640222	0.00728439
chr9	23255017	23255018	-0.807528	0.00729034
chr13	29984746	29984747	-0.34599	0.00731338
chr2	15055643	15055644	-0.362759	0.00733901
chr8	71272836	71272837	-0.444404	0.00735596
chr10	110920347	110920348	-0.384815	0.00736165
chr12	16811457	16811458	-0.418024	0.00737926
chr7	99355680	99355681	0.744199	0.00741631
chr5	25529481	25529482	-0.375496	0.00742534
chr19	46152664	46152665	-0.349946	0.00743064
chr6	54816964	54816965	-0.587568	0.0074571
chr8	105297808	105297809	-0.43254	0.00745812
chr8	40308147	40308148	-0.432117	0.00745848
chr1	182409318	182409319	-0.343845	0.0074704
chr17	71598619	71598620	-0.323817	0.00747303
chr1	191909526	191909527	0.79273	0.00748087
chr14	57889978	57889979	-0.462392	0.00748252
chr11	103363863	103363864	0.755624	0.00749755
chr10	18389175	18389176	0.970176	0.00750099
chr6	83053240	83053241	0.757555	0.0075409
chr1	36708939	36708940	0.641911	0.00754351
chr9	119322291	119322292	-0.401022	0.00755275
chr1	187215650	187215651	-0.360367	0.0075566
chr8	70539813	70539814	0.341321	0.00756239
chr11	79339416	79339417	-0.377716	0.00760245
chr17	32100290	32100291	0.490803	0.00760394
chr17	56327561	56327562	0.713346	0.00760578
chr11	88620506	88620507	-0.946051	0.00763198
chr18	16805858	16805859	0.692612	0.00768895
chr18	14783531	14783532	-0.461975	0.00772347
chr3	116595133	116595134	-0.395641	0.00773196
chr15	81745728	81745729	-0.324801	0.0077354
chr7	131410388	131410389	-0.391534	0.0077798
chr17	86169972	86169973	0.669026	0.00778584
chr3	107808086	107808087	0.896382	0.0078138
chr6	38434067	38434068	-0.478292	0.0078197
chr11	106487293	106487294	-0.401395	0.00782333
chrX	68679204	68679205	-0.535016	0.0078267
chr2	11603112	11603113	-0.347021	0.00784519
chr16	84835464	84835465	-0.392218	0.00785196
chr14	70890197	70890198	-0.530249	0.00785329
chr4	154139638	154139639	0.752828	0.00788873
chr11	61930101	61930102	-0.375658	0.0078943
chr7	97417396	97417397	0.564033	0.00796626
chr9	95750122	95750123	-0.383023	0.00801644
chr4	139194208	139194209	0.562132	0.00802201
chr3	51484360	51484361	-0.432172	0.00803722
chr5	135251107	135251108	-0.481119	0.00804766
chr12	16800806	16800807	-0.634448	0.00805841
chrX	7841913	7841914	-0.527191	0.00808544
chr2	125782642	125782643	-0.430976	0.00808544
chr6	120364526	120364527	-0.392058	0.00808617
chr1	74587898	74587899	-0.358101	0.00809185
chr7	141131388	141131389	-0.291002	0.00810676
chr14	26970399	26970400	-0.32667	0.00814717
chr11	60913457	60913458	-0.465213	0.00814776
chr3	87767826	87767827	0.981286	0.008179
chr11	48817248	48817249	-0.407501	0.00819416
chrX	151804343	151804344	-0.704723	0.00819467
chr1	4808024	4808025	-0.38055	0.00820815
chr11	96829841	96829842	-0.345334	0.00825501
chr18	39486613	39486614	0.572923	0.00825729
chr18	67449018	67449019	-0.363736	0.00825889
chr6	144876899	144876900	0.851626	0.00826192
chr7	105634023	105634024	0.616655	0.0082738
chr10	58447010	58447011	-0.409254	0.00827882
chr9	21131603	21131604	0.472424	0.0082961
chr9	45139071	45139072	0.662441	0.00830172
chr6	24527435	24527436	-0.315093	0.00830349
chr7	97844651	97844652	0.613818	0.00831405
chr4	53440593	53440594	-0.534914	0.00831552
chr16	31273013	31273014	0.73677	0.0083402
chr13	24761689	24761690	-0.418663	0.00834029
chr15	80800212	80800213	-0.700822	0.00834955
chr17	15705313	15705314	-0.539143	0.00835001
chr5	25759614	25759615	0.532588	0.00835258
chr4	133038927	133038928	-0.487336	0.00835714
chr9	107634518	107634519	0.445649	0.00836125
chr16	34573337	34573338	-0.490812	0.00836427
chr8	106060684	106060685	-0.676507	0.0083806
chr10	67285766	67285767	0.853848	0.00839683
chr13	74209221	74209222	0.527387	0.00842937
chr9	106173423	106173424	0.740232	0.00844133
chr9	90114294	90114295	-0.460553	0.00845115
chr16	92058881	92058882	-0.423028	0.00846584
chr12	117536032	117536033	0.792442	0.00848473
chr1	179960201	179960202	-0.414902	0.00849201
chr2	153741454	153741455	-0.596723	0.00850748
chr7	140037205	140037206	0.739642	0.00851503
chr2	50066570	50066571	-0.425352	0.00852675
chr6	24664661	24664662	-0.411285	0.00853321
chr9	110742045	110742046	0.878456	0.00855656
chr11	5761641	5761642	-0.594136	0.00857239
chr19	29948904	29948905	0.712993	0.00857577
chr2	174415982	174415983	-0.363452	0.0085849
chr2	118746459	118746460	-0.479583	0.00863544
chr9	109875839	109875840	-0.441842	0.00864797
chr11	58938408	58938409	-0.361866	0.00865102
chr2	132575850	132575851	0.69122	0.00866485
chr11	88099299	88099300	-0.448861	0.00866834
chr6	91685977	91685978	0.420334	0.00867417
chr6	50110362	50110363	-0.613657	0.00868251
chr19	10295164	10295165	0.837586	0.00871456
chr6	24664871	24664872	-0.403298	0.008719
chr16	58522693	58522694	-0.393888	0.00871935
chr3	19162931	19162932	-0.405903	0.00872345
chr17	50509241	50509242	-0.479723	0.0087592
chr1	10038871	10038872	-0.704023	0.00877003
chr6	57824815	57824816	-0.317681	0.00877567
chr19	4306520	4306521	0.54784	0.00877705
chr2	32534649	32534650	0.620761	0.00878254
chr8	124660849	124660850	0.735758	0.00878505
chr13	38152511	38152512	0.872537	0.00882307
chr10	30842723	30842724	-0.382124	0.00882341
chr5	32459461	32459462	-0.425331	0.00882934
chr10	79766800	79766801	-0.476702	0.00883748
chr1	136345688	136345689	-0.438306	0.0088537
chr3	119782968	119782969	-0.421303	0.00886776
chr10	79705781	79705782	0.721089	0.00886869
chr18	3338555	3338556	0.755966	0.00887517
chr11	106920590	106920591	-0.380439	0.00887853
chr10	94520597	94520598	0.758092	0.00888535
chr19	43939025	43939026	0.72806	0.00888737
chr19	53360577	53360578	1.03544	0.00888833
chr11	107470629	107470630	-0.345686	0.00888857
chr14	105897008	105897009	-0.468968	0.00891187
chr16	96082909	96082910	-0.383072	0.00891197
chr10	52381799	52381800	-0.34597	0.00892908
chr3	142701172	142701173	-0.376856	0.00893557
chr14	20607096	20607097	1.01226	0.00895051
chr11	4187616	4187617	0.502468	0.00896917
chr11	29247172	29247173	-0.31038	0.00899218
chr7	98193982	98193983	0.534529	0.00899645
chr14	21830789	21830790	0.663499	0.00899934
chr8	122556978	122556979	1.07483	0.0090015
chr9	45370532	45370533	0.414668	0.00902637
chr18	46211656	46211657	0.780812	0.00903665
chr5	125476008	125476009	-0.301901	0.00904249
chr2	31760054	31760055	-0.438099	0.00915358
chr14	79106924	79106925	0.997633	0.00916737
chr1	171085532	171085533	1.05189	0.00917121
chr5	115348837	115348838	-0.384511	0.00917197
chr4	139310884	139310885	-0.32086	0.00919526
chr12	4476870	4476871	-0.462602	0.00922404
chr6	57691522	57691523	-0.473286	0.00924808
chr18	69516960	69516961	0.700047	0.00924996
chr13	99849903	99849904	0.925568	0.0092539
chr1	55087756	55087757	-0.369327	0.009256
chr6	131388238	131388239	-0.534665	0.00925607
chr15	95791148	95791149	-0.40343	0.00926014
chr15	74721323	74721324	-0.396547	0.00931472
chr15	31602258	31602259	-0.280117	0.00935432
chr7	142284517	142284518	-0.364682	0.0093684
chr1	171294669	171294670	-0.48177	0.00937349
chr19	7559172	7559173	0.848115	0.00940565
chr19	57610581	57610582	-0.355088	0.00942956
chr4	11486300	11486301	-0.446442	0.00943091
chr12	108794473	108794474	-0.421633	0.00945882
chr9	95750040	95750041	-0.470534	0.00948658
chr8	20424231	20424232	-0.772435	0.00949063
chr5	36484137	36484138	-0.531961	0.00949238
chr13	98317540	98317541	-0.53426	0.00950654
chr2	118745860	118745861	-0.570935	0.00951023
chr1	131138164	131138165	-0.421877	0.00954802
chr7	15921742	15921743	0.36645	0.00958905
chr7	30322231	30322232	-0.373081	0.00960163
chr1	166002066	166002067	-0.559948	0.00963541
chr5	129787660	129787661	-0.312794	0.00963813
chr10	122680128	122680129	-0.662932	0.00964628
chr10	86022064	86022065	-0.432206	0.00965182
chr2	58567973	58567974	-0.442304	0.00971322
chr11	30771895	30771896	-0.471204	0.00971654
chr11	98942085	98942086	0.548682	0.00976286
chr18	32163447	32163448	-0.429972	0.00978495
chr9	108190069	108190070	-0.441255	0.00980762
chr9	53666949	53666950	-0.3582	0.00982404
chr11	82908585	82908586	0.82744	0.00985885
chr11	54523026	54523027	-0.306957	0.00985943
chr3	27372311	27372312	0.896982	0.0098946
chr4	49060183	49060184	0.587681	0.00989902
chr6	4601289	4601290	-0.680216	0.0099213
chr6	72344878	72344879	-0.480606	0.00992836
chr5	112576090	112576091	0.71749	0.00993096
chr2	164938601	164938602	0.636428	0.00993684
chr9	75441671	75441672	-0.297343	0.00998708
chrX	106187617	106187618	-0.598557	0.00999359
chr2	139677904	139677905	-0.44936	0.0100141
chr18	42261411	42261412	0.519425	0.0100243
chr6	94773660	94773661	0.689846	0.0100292
chr8	124661546	124661547	0.492234	0.0100552
chr5	24685961	24685962	-0.501324	0.010069
chr11	102554785	102554786	-0.592052	0.0100893
chr2	29542213	29542214	0.810999	0.0101082
chr18	76060207	76060208	0.603803	0.010128
chr6	21851155	21851156	0.616355	0.0101389
chr17	88065100	88065101	-0.532457	0.0101462
chr4	48585359	48585360	-0.537156	0.0101484
chr6	102564289	102564290	-0.553419	0.0101544
chr1	85898212	85898213	0.734093	0.0101585
chr15	78407051	78407052	-0.406674	0.0101589
chr10	77677969	77677970	0.842028	0.0101621
chr2	64097924	64097925	-0.443825	0.0101663
chr10	37136951	37136952	-0.393014	0.0101744
chr4	66828442	66828443	-0.781847	0.0101984
chr7	4812533	4812534	-0.412009	0.0101985
chr18	59175542	59175543	-0.38183	0.0101996
chr5	124115924	124115925	0.604504	0.0102
chr6	129476756	129476757	1.01324	0.0102209
chr5	125215875	125215876	0.676879	0.0102677
chr16	13754220	13754221	0.907426	0.0102783
chr12	59011824	59011825	-0.294866	0.0102893
chr6	65381252	65381253	-0.652571	0.0103199
chr9	46012955	46012956	-0.459799	0.0103384
chr17	64601035	64601036	-0.422446	0.0103394
chr17	35673290	35673291	0.589906	0.0103604
chr3	89997719	89997720	0.982077	0.0103626
chr14	79480907	79480908	-0.429449	0.0103654
chr8	70673498	70673499	-0.3482	0.0103665
chr2	127519385	127519386	0.653417	0.0103781
chr6	66896744	66896745	-0.375297	0.0103865
chr6	65150858	65150859	0.923062	0.010392
chr10	13966198	13966199	-0.393077	0.0104067
chr5	114356960	114356961	0.868674	0.0104394
chr2	167062561	167062562	-0.368981	0.0104504
chr10	71347910	71347911	-0.464827	0.0104771
chr16	56717277	56717278	-0.42189	0.010481
chr11	17159613	17159614	-0.390952	0.0104941
chr12	55820848	55820849	-0.443682	0.0105042
chr5	77309756	77309757	-0.435121	0.0105209
chr11	118328034	118328035	0.820999	0.0105337
chr14	50808247	50808248	-0.47123	0.0105753
chr8	40308881	40308882	0.554006	0.0105825
chr2	131178924	131178925	0.545241	0.0105958
chr8	47268587	47268588	0.805899	0.0106063
chr19	45749437	45749438	-0.334632	0.0106072
chr18	21002041	21002042	-0.353559	0.0106156
chr19	36919519	36919520	0.783029	0.0106277
chr17	29356350	29356351	0.762603	0.0107095
chr5	67847268	67847269	-0.337852	0.0107107
chr11	35769684	35769685	-0.268921	0.0107153
chr11	69579141	69579142	-0.334169	0.0107442
chr7	126199183	126199184	-0.612227	0.0107509
chr8	70840118	70840119	0.679613	0.0108041
chr11	101225620	101225621	0.679436	0.0108409
chr7	128297998	128297999	-0.274119	0.010851
chr3	122274527	122274528	-0.419205	0.0108881
chr5	142402866	142402867	0.438421	0.0108911
chr11	20112743	20112744	-0.433314	0.0109284
chr12	86880811	86880812	-0.82455	0.0109505
chr10	122991397	122991398	0.837032	0.0109611
chrX	70476260	70476261	0.770091	0.0109822
chr14	6756570	6756571	0.622186	0.010984
chr2	155382630	155382631	-0.563747	0.0109896
chr13	70637300	70637301	-0.39941	0.0109952
chr6	40471558	40471559	-0.357119	0.01104
chr4	46991994	46991995	-0.569075	0.0110545
chr10	81139366	81139367	0.864353	0.0110638
chr2	180273340	180273341	-0.428152	0.0110682
chr3	144719979	144719980	-0.498388	0.0110916
chr14	25610927	25610928	0.781116	0.011103
chr10	41476043	41476044	0.649929	0.0111093
chr12	80791668	80791669	0.593521	0.0111171
chr1	155098893	155098894	-0.435672	0.0111183
chr3	57576671	57576672	0.726766	0.0111461
chr2	32311949	32311950	0.810807	0.0111506
chr13	55216254	55216255	0.684962	0.0111541
chr17	34894652	34894653	-0.537022	0.011182
chr1	88095209	88095210	-0.758763	0.0111831
chr11	60778187	60778188	0.581626	0.0111904
chr10	79858255	79858256	0.822172	0.0112089
chr5	142403735	142403736	0.642881	0.0112166
chr3	60501514	60501515	-0.568078	0.0112359
chr15	34083349	34083350	-0.334535	0.0112441
chr15	65786694	65786695	-0.770587	0.0112679
chr2	132847315	132847316	-0.435233	0.0112988
chr12	112809984	112809985	0.827911	0.0113172
chr2	35661375	35661376	-0.542835	0.0113285
chr18	62978006	62978007	-0.282398	0.0113374
chr6	134920782	134920783	-0.454222	0.0113383
chr15	11994498	11994499	-0.709678	0.0113438
chr6	145581761	145581762	0.804752	0.0113555
chr12	80154026	80154027	0.863763	0.0113753
chr5	44226513	44226514	-0.38465	0.0113951
chr11	120493050	120493051	0.892011	0.0114031
chr13	58810891	58810892	-0.62494	0.011468
chr12	110978098	110978099	0.67329	0.0114763
chr8	22758984	22758985	0.534238	0.0114783
chr2	45112420	45112421	-0.564884	0.0114965
chr17	45433435	45433436	-0.376453	0.0115094
chr7	35121079	35121080	-0.634522	0.0115144
chr9	21804248	21804249	0.786228	0.0115266
chr6	125147273	125147274	0.507699	0.0115339
chr17	51179176	51179177	-0.44017	0.0115409
chr2	181287905	181287906	-0.524772	0.0115457
chr6	72899734	72899735	-0.520181	0.0115551
chr16	55974451	55974452	-0.378514	0.0115623
chr1	36785173	36785174	0.507746	0.0115714
chr6	135199493	135199494	0.737789	0.0116067
chr11	68901703	68901704	-0.322792	0.0116076
chr5	142906581	142906582	-0.430111	0.0116109
chr8	105276273	105276274	0.455952	0.0116126
chr13	5865213	5865214	0.622885	0.0116182
chr5	18360269	18360270	-0.501826	0.0116193
chr9	100644080	100644081	-0.607824	0.0116252
chr15	78545083	78545084	0.750254	0.0116354
chr4	120856111	120856112	0.818548	0.0116442
chr14	73525119	73525120	-0.777362	0.0116539
chr14	34502958	34502959	-0.397332	0.0116588
chr13	28416792	28416793	-0.750455	0.0116634
chr5	118560662	118560663	-0.486522	0.0116668
chr5	24383987	24383988	0.4343	0.0116897
chr7	132813518	132813519	-0.36175	0.0116911
chr3	152210002	152210003	-0.407595	0.0116979
chr9	59617403	59617404	-0.366462	0.0117025
chr1	43446108	43446109	-0.415781	0.0117345
chr10	41887167	41887168	0.49246	0.011763
chr1	157412438	157412439	-0.385949	0.0117804
chr5	135187596	135187597	-0.444339	0.0117934
chr1	38129561	38129562	-0.563296	0.0118172
chr15	76207359	76207360	0.755777	0.0118252
chr2	158546830	158546831	0.779428	0.0118257
chr8	71477000	71477001	0.589037	0.0118359
chr2	91257090	91257091	-0.342035	0.0118591
chr1	150393440	150393441	-0.377492	0.0118808
chr16	93832764	93832765	-0.405008	0.011938
chr5	123228385	123228386	-0.349627	0.0119478
chr17	74294431	74294432	-0.399886	0.0119691
chr7	99270330	99270331	0.699288	0.0119793
chr11	5444625	5444626	-0.362373	0.0119915
chr2	25983128	25983129	-0.348829	0.0120001
chr5	104047048	104047049	-0.302552	0.0120115
chr2	105904375	105904376	-0.301554	0.012084
chr8	11634932	11634933	-0.301151	0.012094
chr7	29853002	29853003	0.764095	0.0120954
chr7	31050382	31050383	0.588767	0.0121059
chr19	8770844	8770845	0.719338	0.0121095
chr17	43801439	43801440	-0.586736	0.0121557
chr12	5375607	5375608	-0.508034	0.0121901
chr2	122700869	122700870	0.627072	0.0122093
chr5	97111482	97111483	-0.318099	0.0122096
chr10	62487160	62487161	-0.329261	0.0122167
chr3	102469825	102469826	0.841023	0.0122177
chr5	130257183	130257184	-0.324031	0.0122278
chr11	100640092	100640093	0.684035	0.0122338
chr4	117289328	117289329	-0.407241	0.0122676
chr10	81268985	81268986	0.657731	0.0122795
chr17	56040489	56040490	-0.328123	0.0122902
chr6	88423352	88423353	0.885366	0.0122938
chr7	46034564	46034565	0.614575	0.0123062
chr17	56935360	56935361	-0.433125	0.0123116
chr10	36974666	36974667	-0.354879	0.012325
chr15	44788193	44788194	0.55524	0.0123256
chr8	84794518	84794519	0.668193	0.0123727
chr5	77211240	77211241	0.795138	0.0124075
chr2	91947021	91947022	0.806655	0.0124254
chr7	97481345	97481346	-0.380852	0.012433
chr4	145193662	145193663	0.689202	0.0124425
chr8	11005049	11005050	0.56496	0.012447
chr7	140036244	140036245	-0.30223	0.0124583
chr18	61725658	61725659	-0.574786	0.012459
chr6	129535602	129535603	-0.525634	0.0125057
chr1	160792645	160792646	-0.486411	0.0125385
chr5	104047224	104047225	-0.344542	0.0125613
chr4	155214842	155214843	0.658192	0.0125831
chr10	72655002	72655003	-0.344377	0.0126153
chr17	24142404	24142405	0.688319	0.0126288
chr19	8722752	8722753	-0.437945	0.0126703
chr5	123684056	123684057	-0.427523	0.0126797
chr2	167189824	167189825	-0.637399	0.0126828
chr13	14612764	14612765	-0.672897	0.0126977
chr8	61224333	61224334	-0.373526	0.0127014
chr7	15921219	15921220	-0.514256	0.0127348
chrX	85048833	85048834	-0.527154	0.0127439
chr4	155178308	155178309	0.747517	0.0127462
chr4	155215029	155215030	0.610199	0.0127812
chr15	76229073	76229074	0.621345	0.0127905
chr4	141791093	141791094	0.551275	0.0127943
chr8	54529867	54529868	-0.432474	0.0127966
chr7	116334381	116334382	-0.400025	0.0128
chr10	21161164	21161165	-0.476967	0.0128031
chr17	71002081	71002082	-0.443702	0.0128221
chr11	98772580	98772581	-0.480999	0.0128295
chr1	86434356	86434357	0.484865	0.0128514
chr11	51619403	51619404	0.719682	0.0128575
chr8	83972201	83972202	0.562666	0.0128665
chr8	128359864	128359865	-0.395253	0.012887
chr15	41789337	41789338	-0.450038	0.0129599
chr6	33059759	33059760	-0.3689	0.0129788
chr10	108162286	108162287	-0.418973	0.0129996
chr6	47813867	47813868	0.549733	0.0130205
chr5	24686092	24686093	-0.409531	0.0130302
chr16	62786637	62786638	-0.342487	0.0130362
chr11	5065207	5065208	-0.352934	0.0130491
chrX	36329272	36329273	-0.544021	0.0130546
chr9	124425371	124425372	-0.560948	0.0130775
chr16	17233705	17233706	-0.396308	0.013082
chr3	117868694	117868695	-0.335377	0.0130952
chr16	97536734	97536735	0.655937	0.0131
chr9	70543035	70543036	-0.387894	0.013104
chr19	25406355	25406356	0.851827	0.0131048
chr3	95995033	95995034	-0.550106	0.0131109
chr16	33400125	33400126	0.662948	0.0131342
chr9	70679309	70679310	-0.425886	0.013136
chr8	71592317	71592318	-0.389022	0.0131988
chr2	128967111	128967112	-0.381576	0.0132004
chr2	24919285	24919286	-0.428657	0.0132114
chr8	126595842	126595843	0.669159	0.0132284
chr7	98703266	98703267	-0.471129	0.0132564
chr2	165883269	165883270	0.63798	0.0132665
chr4	101356092	101356093	-0.385246	0.0133088
chr2	152414493	152414494	-0.402458	0.0133101
chr9	105495363	105495364	-0.297169	0.0133397
chr12	111759018	111759019	-0.388456	0.0133565
chr14	70076591	70076592	0.622025	0.013358
chr8	3277807	3277808	0.666611	0.0133665
chr3	136670261	136670262	-0.40477	0.0133725
chr14	60382734	60382735	-0.66614	0.0134058
chr6	4903271	4903272	-0.590114	0.0134501
chr6	31216142	31216143	-0.454482	0.0134621
chr4	63403549	63403550	0.759795	0.0134676
chr4	40948144	40948145	-0.33108	0.0134756
chr10	20952783	20952784	-0.328147	0.0134853
chr1	135373162	135373163	0.710069	0.0134902
chr6	91617531	91617532	0.818371	0.0135006
chr7	81454883	81454884	-0.450392	0.01354
chr16	95702570	95702571	-0.302592	0.0135475
chr17	29551230	29551231	0.796342	0.0135658
chrX	94212528	94212529	-0.406782	0.0135788
chr3	88624633	88624634	0.717578	0.0136109
chr7	98177926	98177927	-0.33755	0.0136142
chr1	182341098	182341099	-0.500884	0.0136293
chr3	148988965	148988966	-0.439839	0.0136535
chr8	35591451	35591452	0.481079	0.0136537
chr14	36968629	36968630	-0.486976	0.0136736
chr5	122951300	122951301	0.496917	0.0137243
chr5	33983638	33983639	-0.357142	0.0137703
chr5	44226340	44226341	-0.384631	0.0137894
chr17	26716552	26716553	-0.271318	0.0137908
chr11	31671733	31671734	-0.400223	0.0138046
chr10	40882984	40882985	-0.32895	0.0138277
chr17	27655105	27655106	0.822975	0.0138595
chr17	87975171	87975172	-0.340963	0.0138707
chr7	13024803	13024804	-0.375627	0.0138754
chr19	5844863	5844864	0.595831	0.0138768
chr19	45364978	45364979	0.757287	0.0138882
chr7	90443777	90443778	-0.370468	0.0138896
chr7	25248324	25248325	0.388396	0.0139334
chr10	45486169	45486170	-0.591469	0.0139353
chr19	6933775	6933776	0.545358	0.0139469
chr14	25481710	25481711	0.794561	0.0139553
chr12	98627862	98627863	-0.523417	0.0139778
chr7	99383429	99383430	0.582795	0.0140005
chr11	95859414	95859415	-0.304777	0.014008
chr7	136047029	136047030	0.764449	0.0140177
chr17	22738943	22738944	0.538986	0.0140257
chr18	84091462	84091463	0.838882	0.014071
chr11	117598875	117598876	0.495526	0.014098
chr12	71016475	71016476	-0.425315	0.0141039
chr9	99576654	99576655	0.63549	0.0141045
chr9	110054011	110054012	-0.689026	0.0141068
chr14	54876185	54876186	0.454713	0.0141217
chr6	85333284	85333285	-0.319217	0.0141493
chr7	4151269	4151270	0.737101	0.0141575
chr5	115204583	115204584	0.756354	0.0141661
chr15	57892287	57892288	-0.300937	0.0141698
chr11	61147262	61147263	0.555004	0.0141759
chr11	5098922	5098923	-0.388313	0.014195
chr10	121586626	121586627	-0.442866	0.0142014
chr12	17881998	17881999	-0.295721	0.0142066
chr3	88914530	88914531	0.471467	0.0142204
chr7	141474334	141474335	0.679081	0.0142246
chr4	102759379	102759380	-0.368384	0.0142407
chr11	93997644	93997645	0.763738	0.0142741
chr3	138760732	138760733	0.737705	0.0142961
chr19	32760268	32760269	-0.631397	0.0143156
chr6	91158146	91158147	0.599958	0.0143403
chr18	45016026	45016027	0.658727	0.0143491
chr4	129491553	129491554	0.665946	0.0143584
chr5	135404736	135404737	0.853826	0.0144312
chr15	85657363	85657364	0.747141	0.014433
chr12	17267797	17267798	0.606706	0.0144418
chr10	58221778	58221779	-1.37483	0.0144472
chr1	97769941	97769942	-0.390919	0.0144599
chr16	49615915	49615916	-0.759962	0.014464
chr16	17910688	17910689	0.629075	0.0144741
chr7	35056450	35056451	-0.498538	0.014476
chr1	34007842	34007843	0.665785	0.0145146
chr19	47454573	47454574	0.808234	0.0145333
chr17	46705665	46705666	0.55937	0.014553
chr11	121204556	121204557	-0.318906	0.0145541
chr18	10179913	10179914	-0.697001	0.0145702
chr6	21949786	21949787	-0.479182	0.0145918
chr18	80151370	80151371	-0.324493	0.0145926
chr2	27475951	27475952	-0.321082	0.0146089
chr2	170511552	170511553	-0.32387	0.0146162
chr2	151039232	151039233	-0.318944	0.0146239
chr7	16948445	16948446	0.669457	0.0146246
chr10	94688848	94688849	-0.374366	0.0146263
chr11	95310668	95310669	-0.381543	0.0146883
chr7	89405411	89405412	-0.560159	0.0147056
chr19	36348789	36348790	-0.398854	0.0147062
chr7	19561309	19561310	0.352085	0.0147072
chr1	133132406	133132407	-0.315415	0.0147101
chr8	120276342	120276343	0.733077	0.0147104
chr3	66411130	66411131	0.778912	0.0147105
chr6	71440370	71440371	-0.40096	0.014712
chr13	113614347	113614348	-0.603871	0.014719
chr6	119848363	119848364	-0.359191	0.0147261
chr2	130641960	130641961	0.67208	0.0147445
chr7	110629359	110629360	0.476779	0.0147712
chr8	40309127	40309128	0.70069	0.0147926
chr1	175692517	175692518	-0.321092	0.0148098
chr6	107529865	107529866	-0.449054	0.0148144
chr11	49902676	49902677	0.936081	0.0148333
chr5	19226929	19226930	-0.498915	0.0149047
chr15	88819725	88819726	-0.454426	0.0149459
chr1	90999764	90999765	0.652279	0.0149499
chr14	3332595	3332596	-0.944533	0.0149509
chr11	84957909	84957910	0.429354	0.0149692
chr11	53469957	53469958	0.699632	0.0149931
chr1	127869260	127869261	-0.457881	0.0150068
chr10	25198233	25198234	-0.562638	0.015028
chr5	28071502	28071503	-0.364723	0.0150446
chr5	121545621	121545622	-0.397177	0.0150484
chr4	46451781	46451782	-0.368438	0.0150545
chr9	51962939	51962940	-0.358356	0.015057
chr4	154160558	154160559	-0.411285	0.0150972
chr2	70825510	70825511	-0.418983	0.0151215
chr3	27283160	27283161	0.574207	0.0151245
chr8	23208228	23208229	-0.318054	0.015135
chr7	99271483	99271484	0.629582	0.0151366
chr7	27673421	27673422	0.488142	0.015156
chr10	79097456	79097457	-0.305221	0.0151917
chr10	81268840	81268841	0.515684	0.0151929
chr7	121734970	121734971	0.6948	0.0151963
chr16	77014032	77014033	-0.420855	0.0151998
chr8	27227464	27227465	0.653625	0.0152086
chr13	9764259	9764260	-0.426135	0.0152427
chr18	77774122	77774123	-0.303829	0.0152483
chr7	44444603	44444604	0.640742	0.0152712
chr1	36691107	36691108	0.744479	0.0152934
chr17	6979461	6979462	0.561948	0.0152995
chr6	140425084	140425085	-0.418296	0.0153123
chr12	100899762	100899763	0.705736	0.0153363
chr6	71439924	71439925	-0.342879	0.0153479
chr4	13751497	13751498	-0.496281	0.0153508
chr13	34651305	34651306	0.61221	0.0153542
chr14	31252395	31252396	0.825209	0.0153848
chr8	95704384	95704385	-0.551475	0.0154013
chr11	116581358	116581359	-0.341768	0.0154036
chr11	4117539	4117540	0.610444	0.0154371
chr17	34661208	34661209	0.755645	0.0154401
chr6	47813096	47813097	-0.347697	0.0154832
chr10	29360464	29360465	-0.646186	0.0155242
chr4	134534278	134534279	0.429139	0.0155279
chr1	163403542	163403543	-0.317325	0.015536
chr11	102225018	102225019	0.726032	0.0155411
chr1	160792738	160792739	-0.512425	0.015573
chr11	72135755	72135756	-0.50702	0.0155735
chr7	105640880	105640881	0.309563	0.0155774
chr5	118246402	118246403	0.755755	0.0156437
chr15	102746439	102746440	0.664412	0.0156471
chr4	95051374	95051375	-0.313432	0.0156543
chr5	74068262	74068263	-0.342132	0.0156804
chr18	31789271	31789272	-0.327319	0.0156845
chr1	179546835	179546836	-0.335083	0.0156862
chr5	75043027	75043028	0.502559	0.01569
chr11	117654929	117654930	-0.378909	0.0156976
chr9	72532383	72532384	-0.411895	0.0156993
chr13	8870744	8870745	-0.329662	0.0156994
chr7	34913065	34913066	0.6014	0.0157124
chr15	5144004	5144005	-0.331497	0.0157343
chr2	132815896	132815897	-0.423828	0.0157432
chr2	14055784	14055785	-0.418808	0.0157695
chr4	124575722	124575723	-0.462707	0.0157867
chr13	52528217	52528218	-0.795326	0.0157978
chr13	55418386	55418387	0.96471	0.0158107
chr11	70000706	70000707	-0.34357	0.0158215
chr15	72808064	72808065	0.430218	0.015828
chr9	79759290	79759291	-0.484709	0.0158544
chrX	100739563	100739564	-0.618805	0.0158709
chr11	48799529	48799530	-0.543758	0.0158851
chr4	149104988	149104989	0.673579	0.015886
chr4	40971316	40971317	-0.414034	0.0158984
chr17	56079779	56079780	-0.371382	0.0159165
chr7	118703956	118703957	0.70278	0.0159328
chr1	166409680	166409681	-0.397609	0.0159728
chr9	107296432	107296433	0.350116	0.0160268
chr3	36066684	36066685	0.415736	0.0160321
chr9	108491791	108491792	0.863404	0.0160432
chr15	85336570	85336571	-0.31205	0.0160799
chr9	57945229	57945230	0.797952	0.0160841
chr5	111509515	111509516	0.844557	0.0160985
chr8	23669998	23669999	-0.57345	0.0160993
chr18	49756268	49756269	0.612894	0.016119
chr16	31663370	31663371	0.574349	0.0161362
chr11	67599645	67599646	0.781274	0.0161476
chr8	84945031	84945032	0.762939	0.0162088
chr2	93822081	93822082	-0.32175	0.01622
chr5	125056896	125056897	0.781516	0.0162289
chr15	73090551	73090552	-0.386762	0.0162309
chr16	38089939	38089940	-0.338201	0.0162542
chr18	67934146	67934147	-0.311612	0.0162562
chr1	131097197	131097198	-0.350469	0.0162626
chr7	65370729	65370730	-0.448493	0.0162723
chr8	121578653	121578654	-0.350161	0.0163347
chr15	99497799	99497800	0.78835	0.0163587
chr12	109438022	109438023	0.542052	0.0163617
chr4	152315567	152315568	0.724645	0.016362
chr4	8535764	8535765	-0.377458	0.01641
chr4	152313109	152313110	0.638572	0.0164168
chr3	63851412	63851413	0.851313	0.0164405
chr6	54699919	54699920	-0.745811	0.0164574
chr6	28423866	28423867	-0.348238	0.0164643
chr15	85676316	85676317	0.532249	0.0164651
chr16	31897145	31897146	0.725618	0.0164914
chr17	30576149	30576150	-0.467178	0.0164955
chr4	31964210	31964211	-0.328611	0.0165029
chr10	117792091	117792092	0.713387	0.0165182
chr2	104028487	104028488	-0.377552	0.0165183
chr2	177206334	177206335	-1.08466	0.0165196
chr8	125254125	125254126	0.55464	0.0165287
chr7	12965311	12965312	0.75767	0.0165299
chr10	128037369	128037370	0.624339	0.0165359
chr11	70000884	70000885	-0.339263	0.0165471
chr12	69890093	69890094	0.699627	0.0165749
chr2	23039407	23039408	-0.294251	0.0166293
chr11	68852924	68852925	-0.375869	0.0166332
chr7	127387036	127387037	0.310225	0.0166401
chr12	85824439	85824440	-0.415997	0.0166902
chr12	82616587	82616588	0.575932	0.0166945
chr18	76060117	76060118	0.593658	0.016699
chr9	67699819	67699820	-0.61581	0.0167033
chr19	5040597	5040598	0.634361	0.0167158
chr14	34821131	34821132	0.570884	0.0167238
chr11	80602970	80602971	0.523888	0.0167324
chr10	87493527	87493528	-0.484325	0.0167406
chr9	32032613	32032614	-0.494471	0.0167507
chr15	30172806	30172807	-0.532693	0.0167554
chr10	71284036	71284037	0.705231	0.0167845
chr1	121431371	121431372	-0.287616	0.01679
chr1	64446057	64446058	0.800353	0.0168221
chr1	182408823	182408824	-0.311526	0.0168292
chr11	120822533	120822534	0.62914	0.0168523
chr15	79440262	79440263	0.472957	0.0168666
chr15	25984726	25984727	-0.346358	0.0169056
chr2	70825677	70825678	-0.471839	0.0169121
chr19	10294660	10294661	0.716542	0.0169152
chr17	84958309	84958310	-0.288587	0.0169392
chr15	101285079	101285080	-0.688406	0.016959
chr5	72916426	72916427	0.637818	0.0169729
chr8	54486962	54486963	0.748117	0.0170236
chr7	97579993	97579994	-0.60034	0.0170466
chr17	26850764	26850765	0.94221	0.0170477
chr8	104395685	104395686	-0.435997	0.0170591
chr8	116920958	116920959	0.569708	0.0170824
chr11	101066947	101066948	0.737014	0.0170992
chr13	24801719	24801720	-0.384586	0.0171181
chr8	86883337	86883338	0.65741	0.0171426
chr4	32615583	32615584	-0.31257	0.0171519
chr12	108180597	108180598	0.686557	0.0171525
chr11	48826416	48826417	-0.749059	0.0171945
chr8	79562328	79562329	0.686977	0.0171955
chr2	131352725	131352726	-0.346239	0.0171986
chr9	109059095	109059096	0.493252	0.0172016
chr2	36104535	36104536	0.634645	0.0172346
chr4	136470297	136470298	-0.424479	0.0172519
chr13	84222083	84222084	-0.395593	0.017312
chr17	21475016	21475017	-0.952112	0.0173226
chr2	166151893	166151894	0.713585	0.0173231
chr3	10439995	10439996	-0.438137	0.017334
chr9	44318267	44318268	0.564901	0.0173455
chr4	132345350	132345351	-0.397347	0.0173596
chr2	150668392	150668393	-0.382089	0.0173626
chr7	49778480	49778481	-0.336299	0.0173919
chr5	122821582	122821583	-0.414428	0.0173945
chr14	61328253	61328254	0.645166	0.0174015
chr9	101690520	101690521	0.626391	0.0174028
chr13	108158862	108158863	-0.283502	0.0174062
chr11	28853452	28853453	0.405333	0.0174255
chr5	110839662	110839663	-0.264859	0.0174314
chr1	175491273	175491274	-0.710914	0.0174331
chr13	48967900	48967901	-0.375411	0.0174426
chr3	9833314	9833315	-0.342804	0.0174568
chr10	63338857	63338858	-0.396884	0.017464
chr4	126468517	126468518	-0.309005	0.0174791
chr6	18848753	18848754	-0.460078	0.017481
chr9	106369491	106369492	-0.339269	0.0174972
chr5	129020589	129020590	-0.359855	0.0175125
chr12	75669958	75669959	-0.333307	0.0175348
chr5	109795836	109795837	-1.09346	0.017555
chr17	28486014	28486015	-0.389807	0.0175743
chr6	85937513	85937514	0.636397	0.0175818
chr7	78883305	78883306	-0.541329	0.0175984
chr12	99885215	99885216	0.574568	0.0176121
chr16	94526812	94526813	-0.436393	0.017615
chr17	9026991	9026992	0.561105	0.0176413
chr2	160647967	160647968	0.643274	0.0176439
chr17	24558663	24558664	0.695508	0.0176558
chrX	153037415	153037416	-0.480041	0.0176646
chr9	118040671	118040672	-0.302635	0.017671
chr19	24555916	24555917	-0.544834	0.0176805
chr11	116390839	116390840	-1.29085	0.0176852
chr13	32804571	32804572	0.766594	0.0176903
chr2	32757546	32757547	-0.410063	0.0177011
chr8	95434683	95434684	-0.351293	0.0177551
chr17	45564784	45564785	0.493535	0.0177574
chr11	97052132	97052133	0.730095	0.0177629
chr4	34882623	34882624	-0.429303	0.0177745
chr18	44828799	44828800	-0.28357	0.0177843
chr13	14064315	14064316	-0.406986	0.0178191
chr5	103425352	103425353	-0.439942	0.0178432
chr13	73467362	73467363	-0.300095	0.0178511
chr6	120109587	120109588	0.836181	0.0178565
chr11	60537093	60537094	-0.401146	0.0178583
chr7	143463962	143463963	0.733442	0.0178597
chr7	63212365	63212366	-0.366994	0.0178606
chr2	131234199	131234200	0.297896	0.0178676
chr16	11983413	11983414	-0.542229	0.0178933
chr12	110696018	110696019	-0.307649	0.0178971
chr1	34006912	34006913	0.539872	0.0179056
chr7	16816615	16816616	-0.371219	0.0179165
chr17	21474822	21474823	-0.719838	0.0179791
chr4	116686215	116686216	-0.53471	0.0180393
chr13	24804056	24804057	-0.575032	0.0180403
chr3	9831409	9831410	-0.621539	0.0180408
chr17	71783097	71783098	-0.423586	0.0180442
chr8	72548147	72548148	-0.467225	0.0180452
chr2	70568585	70568586	0.755156	0.0180502
chr7	84689775	84689776	-0.326437	0.0180579
chr11	114446692	114446693	0.699558	0.0180669
chr8	121906073	121906074	0.457507	0.0180827
chr10	95940864	95940865	-0.343262	0.0180921
chr9	96119477	96119478	-0.331643	0.0181022
chr1	162740206	162740207	-0.388799	0.0181061
chr7	99140468	99140469	-0.433055	0.0181429
chr4	17854275	17854276	-0.6431	0.0181462
chr1	36068765	36068766	-0.38674	0.0181501
chr10	13091340	13091341	-0.580821	0.018166
chr10	70599174	70599175	-0.431215	0.0181707
chr6	34176421	34176422	-0.482486	0.0181741
chr10	115251296	115251297	-0.375472	0.0181877
chr4	82505558	82505559	-0.46582	0.0182197
chr7	35555641	35555642	-0.348313	0.0182389
chr11	32347940	32347941	-0.310123	0.0182978
chr6	31220909	31220910	0.439074	0.0183331
chr8	116733175	116733176	-0.337847	0.0183387
chr6	48396527	48396528	0.613171	0.0183637
chr13	63572350	63572351	0.440529	0.0183811
chr18	70530145	70530146	-0.332112	0.0184162
chr1	52817417	52817418	-0.290055	0.0184191
chr13	97248982	97248983	0.598603	0.0184367
chr17	24752340	24752341	0.731507	0.0184519
chrX	13072139	13072140	-0.438524	0.01846
chr1	36475152	36475153	0.652277	0.0184624
chr7	84408676	84408677	0.580442	0.0184627
chr4	126253978	126253979	0.553341	0.0184768
chr1	86155411	86155412	0.660817	0.0184877
chr6	145865366	145865367	-0.362959	0.0185006
chr18	32163210	32163211	-0.330218	0.0185025
chr5	27841945	27841946	-0.50873	0.0185129
chr5	20702488	20702489	-0.457233	0.0185201
chr13	113918403	113918404	-0.820854	0.0185226
chrX	102071523	102071524	0.691137	0.0185246
chr15	98871684	98871685	-0.464493	0.0185257
chr5	135460576	135460577	0.747585	0.0185333
chr17	46711592	46711593	-0.360302	0.0185337
chr8	123255670	123255671	0.806778	0.0185397
chr1	74284552	74284553	-0.355971	0.0185646
chr7	127018508	127018509	0.719953	0.0185748
chr2	44926840	44926841	-0.320451	0.018619
chr4	155694627	155694628	-0.397616	0.0186717
chr8	86883303	86883304	0.643225	0.0186719
chr9	107541584	107541585	0.423099	0.0186775
chr5	25499472	25499473	-0.339105	0.018688
chr12	100200446	100200447	-0.417656	0.0187089
chr7	18925181	18925182	0.810839	0.0187196
chr18	6491053	6491054	-0.443498	0.0187213
chr10	62651084	62651085	-0.279739	0.018734
chr18	86396566	86396567	-0.699612	0.0187634
chr9	89210903	89210904	0.653219	0.0187749
chr4	6365815	6365816	-0.349889	0.0187794
chr13	41872436	41872437	-0.658601	0.0187993
chr11	86992111	86992112	0.532603	0.0188367
chr3	127553912	127553913	-0.780441	0.0188416
chr3	121390196	121390197	0.757567	0.0188421
chr9	21425049	21425050	-0.332499	0.0188607
chr7	127026681	127026682	-0.555642	0.0188632
chr17	17829813	17829814	0.541413	0.0188834
chr8	111730804	111730805	0.758184	0.0189137
chr4	155762039	155762040	0.772252	0.0189376
chr3	32510849	32510850	-0.334646	0.0189397
chr13	35968164	35968165	0.598499	0.0189616
chr18	77570710	77570711	0.794938	0.0189811
chr6	134792944	134792945	-0.459811	0.0189996
chr15	73067137	73067138	0.664039	0.0190123
chr2	91070194	91070195	-0.361752	0.0190279
chr14	77156532	77156533	-0.420358	0.0190878
chr17	86753872	86753873	0.511646	0.019096
chr11	102297453	102297454	-0.327266	0.0191652
chr2	168204795	168204796	0.610879	0.0192228
chr7	144553591	144553592	-0.407846	0.0192394
chr11	58956501	58956502	-0.634376	0.0192584
chr2	157058409	157058410	0.90768	0.0192962
chr2	129199086	129199087	-0.30432	0.0193022
chr19	37696719	37696720	0.786194	0.0193029
chr8	73353190	73353191	-0.421034	0.0193097
chr17	4908511	4908512	-0.340628	0.0193112
chr3	9003298	9003299	0.581404	0.0193268
chr5	28317290	28317291	-0.328598	0.0193294
chr11	78695051	78695052	0.844939	0.0193461
chr4	156202862	156202863	0.52026	0.0193599
chr4	105110066	105110067	-0.29424	0.019384
chr14	70626134	70626135	-0.761049	0.0193963
chr6	102564241	102564242	-0.481872	0.0194032
chr7	73595068	73595069	0.534052	0.0194281
chr18	45560453	45560454	-0.524748	0.019442
chr10	25296406	25296407	-0.724317	0.0194572
chr12	69372257	69372258	-0.358713	0.0194856
chr16	33685768	33685769	0.625644	0.0194928
chr17	36958371	36958372	-0.301158	0.0195028
chr4	33290083	33290084	-0.853681	0.0195212
chr19	5690888	5690889	0.556786	0.0195395
chr7	120851946	120851947	0.676119	0.0195714
chr11	98021833	98021834	-0.500374	0.0196055
chr7	17026137	17026138	0.604569	0.01961
chr10	93641305	93641306	-0.399233	0.0196187
chr4	120568963	120568964	0.666502	0.0196202
chr18	12168879	12168880	-0.291702	0.0196379
chr7	16815993	16815994	-0.611857	0.0196664
chr6	126643281	126643282	0.59364	0.019721
chr5	76304960	76304961	-0.276631	0.0197443
chr13	30750857	30750858	0.538406	0.0197518
chr1	59765644	59765645	-0.694695	0.0197874
chr13	40919647	40919648	0.764388	0.019799
chr5	100428173	100428174	0.636555	0.0198075
chr17	23726557	23726558	-0.329842	0.0198226
chr2	25262720	25262721	-0.277066	0.0198783
chr4	76449410	76449411	-0.397041	0.0199327
chr5	142906474	142906475	-0.345543	0.0199431
chr19	37264375	37264376	0.747798	0.0199577
chr7	143501910	143501911	0.608507	0.0199723
chr19	25622424	25622425	-0.864435	0.019977
chr1	153900645	153900646	-0.326794	0.0199842
chr11	74650623	74650624	-0.580222	0.0199879
chr12	85471975	85471976	0.594816	0.0199917
chr11	114829900	114829901	0.694397	0.0199991
chr2	125859297	125859298	-0.329496	0.0200031
chr10	79754919	79754920	0.712413	0.0200085
chr4_GL456216_random	16278	16279	-0.424657	0.0200093
chr15	73724928	73724929	-0.476279	0.0200172
chr2	25167951	25167952	0.539326	0.0200216
chr4	101265141	101265142	-0.367829	0.0200273
chr11	86682768	86682769	0.675516	0.0200448
chr9	21029806	21029807	0.738524	0.0200453
chr5	33019141	33019142	-0.335936	0.0200673
chr11	22973934	22973935	-0.52519	0.0201197
chr12	111275495	111275496	0.772367	0.0201247
chr12	81781123	81781124	-0.525701	0.0201734
chr2	20968853	20968854	-0.333342	0.0201792
chr5	121399236	121399237	0.864183	0.020233
chr13	37452224	37452225	0.568181	0.0202392
chr5	119097706	119097707	0.605805	0.0202631
chr1	151344256	151344257	-0.351646	0.0203203
chr14	73510659	73510660	0.525143	0.020334
chr19	16138416	16138417	0.553705	0.0203603
chr16	58728139	58728140	-0.314838	0.0203608
chr10	81192901	81192902	0.423663	0.0203742
chr4	155086224	155086225	-0.338125	0.0203927
chr10	115624202	115624203	-0.82021	0.0204087
chr3	109027494	109027495	-0.338529	0.0204406
chr5	108368581	108368582	0.538049	0.0204808
chr8	84417813	84417814	0.806249	0.0205192
chr19	6840500	6840501	-0.294463	0.0205449
chr10	62980395	62980396	-0.281788	0.0205526
chr18	56707881	56707882	-0.417241	0.0205589
chr5	138255265	138255266	0.626185	0.0205949
chr6	67268294	67268295	-0.526951	0.0205988
chr9	57950575	57950576	0.757898	0.0206197
chr1	92907097	92907098	-0.346173	0.0206454
chr8	22507835	22507836	0.706285	0.0206505
chr17	56138530	56138531	0.748809	0.0206615
chr14	20793928	20793929	-0.333719	0.0207733
chr3	88607756	88607757	0.54496	0.0207858
chr1	126431685	126431686	0.776699	0.0207877
chr15	103165452	103165453	0.784939	0.0207924
chr15	78878550	78878551	0.650842	0.0208
chr12	80645914	80645915	0.770311	0.0208654
chr5	117977051	117977052	-0.378284	0.0208852
chr10	117063669	117063670	-0.312679	0.0209311
chr10	122679112	122679113	-0.312675	0.0209332
chr3	63962998	63962999	-0.751869	0.0209343
chrX	93675750	93675751	0.685713	0.0209372
chr17	31565050	31565051	-0.417619	0.0209399
chr13	83527875	83527876	-0.759437	0.0209446
chr14	119099274	119099275	-0.359203	0.0209563
chr11	49609984	49609985	0.778324	0.0210183
chr11	102606303	102606304	0.675951	0.0210351
chr1	34006337	34006338	-0.369539	0.0210431
chr2	122701344	122701345	0.587004	0.0210487
chr11	116222897	116222898	0.656729	0.021088
chr12	98901099	98901100	-0.33114	0.0211175
chr2	54085343	54085344	-0.550969	0.0211225
chr9	109055238	109055239	0.511298	0.0211295
chr2	32096604	32096605	0.641441	0.0211325
chr5	122421845	122421846	0.46073	0.0211332
chr13	21750915	21750916	0.649062	0.0211438
chr8	124231779	124231780	-0.344088	0.0211782
chr7	138844706	138844707	0.745531	0.0211864
chr15	99343295	99343296	0.745124	0.0212367
chr12	71136387	71136388	-0.386826	0.0212454
chr1	44148040	44148041	-0.298163	0.0212562
chr2	26408222	26408223	0.555261	0.0212762
chr17	78937463	78937464	-0.378209	0.0213242
chr2	23571836	23571837	-0.306581	0.0213361
chr15	76818030	76818031	-0.319343	0.0213382
chr10	61452657	61452658	-0.364823	0.0213466
chr4	11156163	11156164	-0.313415	0.0213555
chr15	66324342	66324343	0.685329	0.0213584
chr7	109255515	109255516	0.816377	0.0213632
chr13	103335147	103335148	0.632399	0.0213738
chr8	87938786	87938787	0.671867	0.0213744
chr4	116053958	116053959	0.421628	0.0213894
chr4	15265506	15265507	-0.337987	0.0213952
chr10	120647294	120647295	0.787386	0.0214044
chr12	54656052	54656053	-0.381323	0.0214482
chr7	4545692	4545693	0.770417	0.0214599
chr9	107289501	107289502	0.419494	0.0214613
chr4	11486161	11486162	-0.397546	0.0214952
chr2	112493090	112493091	-0.342369	0.0214964
chr15	90224441	90224442	-0.340239	0.0214982
chr3	84815078	84815079	-0.414621	0.0215332
chr7	128744656	128744657	0.420875	0.0215695
chr13	49129852	49129853	0.791056	0.0215712
chrX	144688365	144688366	-0.866031	0.0215722
chr10	42501584	42501585	0.74684	0.0215729
chr3	33800489	33800490	-0.336071	0.0215857
chr6	34910725	34910726	-0.337113	0.0216227
chr8	74994505	74994506	0.513828	0.0216259
chr17	46704041	46704042	0.581019	0.0216419
chr3	36151205	36151206	-0.257154	0.0216718
chr2	130905908	130905909	0.520377	0.0216778
chr8	124663070	124663071	-0.350795	0.0217695
chr8	20557902	20557903	-0.360654	0.021783
chr9	120582941	120582942	0.547086	0.0218117
chr17	5934788	5934789	0.478554	0.0218305
chr14	55491207	55491208	-0.296614	0.0218405
chr15	84065003	84065004	-0.685976	0.0218753
chr3	53463156	53463157	-0.278693	0.0219867
chr5	111421963	111421964	0.634685	0.0219885
chr16	5132203	5132204	0.583628	0.0220152
chr18	73815349	73815350	-0.368753	0.0220287
chr8	70509592	70509593	0.557588	0.0220324
chr10	91123849	91123850	-0.303134	0.0220585
chr8	122575706	122575707	0.719631	0.0220636
chr1	172027552	172027553	0.413063	0.0220677
chr12	70112339	70112340	0.605256	0.0220848
chr12	99641308	99641309	0.725201	0.022123
chr5	23415818	23415819	0.723911	0.0221255
chr4	155235937	155235938	0.720172	0.0221258
chr10	80101931	80101932	0.514524	0.0221417
chr1	119492554	119492555	0.771338	0.0221662
chr1	69687638	69687639	-0.438075	0.0221881
chr7	28812904	28812905	0.553074	0.0221995
chr9	108785745	108785746	0.655464	0.0222028
chr2	149830933	149830934	-0.466075	0.0222578
chr11	76846648	76846649	-0.411096	0.0222785
chr4	155868964	155868965	0.437035	0.0222796
chr1	52817326	52817327	-0.286165	0.0223325
chr8	72492546	72492547	-0.317153	0.0223406
chr11	86201071	86201072	-0.328167	0.0223542
chr8	83443009	83443010	-0.576492	0.022357
chr5	137784551	137784552	0.730603	0.0223599
chr2	24962742	24962743	-0.337115	0.0223721
chr12	29280017	29280018	0.681912	0.0223885
chr3	88914677	88914678	0.605914	0.0223947
chr13	28952245	28952246	-0.332185	0.0223994
chr11	100850245	100850246	-0.331772	0.0224035
chr2	121804116	121804117	0.725839	0.022425
chr10	81472425	81472426	0.904991	0.0224438
chr4	55351050	55351051	-0.537288	0.0224466
chr4	41569192	41569193	-0.321001	0.0224633
chr3	58691952	58691953	-0.374696	0.0224737
chr19	53390927	53390928	-0.298806	0.022511
chr16	28929915	28929916	-0.375236	0.0225277
chr3	130059679	130059680	-0.506183	0.0225336
chr18	36801592	36801593	-0.4221	0.0225486
chr7	101301933	101301934	-0.333145	0.0225552
chr11	112621283	112621284	0.530518	0.0225635
chr12	108178807	108178808	-0.320537	0.0225636
chr8	124949103	124949104	-0.403174	0.0225909
chr11	85235297	85235298	-0.366139	0.0226313
chr1	132008398	132008399	-0.321044	0.022632
chr17	17624834	17624835	-0.296237	0.022644
chr4	135964316	135964317	0.388327	0.0226961
chr11	62005559	62005560	-0.570033	0.0227029
chr15	68363560	68363561	-0.532931	0.0227312
chr6	83115848	83115849	-0.394953	0.0227414
chr12	35046974	35046975	-0.334668	0.0227445
chr7	29766763	29766764	0.53636	0.0227549
chr9	21150161	21150162	0.508164	0.0227686
chr1	66817435	66817436	-0.479061	0.0227777
chr17	80726379	80726380	0.677551	0.0227818
chr1	155973090	155973091	-0.3585	0.0228034
chr1	131522823	131522824	0.606542	0.0228402
chr1	118613014	118613015	1.83329	0.0228516
chr4	28812472	28812473	-0.835335	0.0228585
chr11	23633336	23633337	-0.444944	0.0229332
chr11	22981983	22981984	-0.383707	0.0229368
chr7	44869543	44869544	-0.447548	0.0229603
chr1	6214095	6214096	-0.50265	0.0229726
chr7	25316435	25316436	0.741517	0.0229838
chr15	44619347	44619348	-0.38779	0.0229999
chr11	88873375	88873376	0.684783	0.0230325
chr15	77842034	77842035	-0.32223	0.0230625
chr4	33031186	33031187	-0.420816	0.0230822
chr8	123655746	123655747	0.722655	0.0230823
chr17	29759897	29759898	0.63178	0.0231226
chr1	58504824	58504825	-0.339481	0.0231796
chr7	38108200	38108201	0.491072	0.0231875
chr9	61914406	61914407	-0.407929	0.0232083
chr14	70289332	70289333	-0.34498	0.0232197
chr5	31295024	31295025	0.564136	0.0232369
chr8	125255311	125255312	0.777234	0.0232495
chr3	88629596	88629597	0.58234	0.0232538
chr3	116594720	116594721	-0.307674	0.0232598
chr3	88150385	88150386	0.683023	0.0232683
chr17	34591482	34591483	0.691853	0.02327
chr8	119840423	119840424	-0.315236	0.0232914
chr5	115633338	115633339	0.58537	0.0232982
chr7	30089624	30089625	0.70501	0.023314
chr1	14309708	14309709	-0.436452	0.0233209
chr19	36349213	36349214	-0.292911	0.0233222
chr7	24482855	24482856	0.447059	0.0233225
chr3	57847021	57847022	-0.413675	0.0233582
chr8	123065628	123065629	-0.302409	0.0233645
chr1	162570749	162570750	-0.393056	0.0234029
chr13	111489345	111489346	-0.474888	0.0234034
chr5	110809795	110809796	-0.372008	0.0234162
chr14	45527111	45527112	0.726714	0.0234226
chr4	93335709	93335710	-0.338599	0.023425
chr11	59471647	59471648	0.493682	0.0234333
chr12	12904999	12905000	0.834572	0.0234387
chr17	26243919	26243920	-0.301956	0.0234534
chr3	41564043	41564044	-0.484995	0.0234667
chr9	21090715	21090716	0.787824	0.0234954
chr11	60540651	60540652	0.579068	0.0235009
chr6	28832571	28832572	-0.360334	0.0235019
chr10	81424596	81424597	0.812396	0.0235099
chr19	5693313	5693314	0.557089	0.0235176
chr5	102069623	102069624	-0.409801	0.0235303
chr17	8164998	8164999	-0.830118	0.0235307
chr11	120784097	120784098	-0.379273	0.023559
chr10	60830859	60830860	0.461262	0.023562
chrX	53669388	53669389	-0.919217	0.0236092
chr11	94676288	94676289	0.842561	0.0236352
chr17	28622152	28622153	-0.324505	0.0236354
chr7	25619088	25619089	-0.441959	0.0236409
chr9	106203624	106203625	-0.388051	0.0236487
chr17	56080969	56080970	0.611774	0.0236812
chr1	143776898	143776899	-0.272362	0.0236851
chr19	43522038	43522039	0.597418	0.0236981
chr3	104541713	104541714	0.744409	0.0237038
chr11	117968606	117968607	0.403225	0.0237107
chr6	114970108	114970109	0.616969	0.0237112
chr13	48625450	48625451	-0.286611	0.0237202
chr17	5000362	5000363	0.613159	0.0237319
chr4	78212636	78212637	0.785973	0.0237322
chr3	107357178	107357179	0.755872	0.0237398
chr10	79705879	79705880	0.676058	0.0237463
chr15	68361888	68361889	-0.54196	0.0237555
chr16	84835807	84835808	-0.367656	0.0237716
chr14	122107241	122107242	-0.27323	0.0237887
chr14	46788156	46788157	-0.297107	0.0238113
chr2	180025105	180025106	-0.259894	0.0238347
chr16	77595010	77595011	-0.649675	0.0238523
chr14	48121662	48121663	-0.301813	0.0238744
chr4	58737427	58737428	0.649977	0.0238847
chr12	99884663	99884664	-0.278932	0.0239176
chr6	99522824	99522825	-0.357645	0.0239285
chr1	161131328	161131329	-0.270955	0.0239558
chr16	77595113	77595114	-0.673211	0.0239629
chr6	116193350	116193351	-0.409585	0.0239695
chr17	17064190	17064191	-0.707279	0.0240108
chr2	123754603	123754604	-0.704692	0.0240219
chr5	44100418	44100419	0.50389	0.0240528
chr3	60501659	60501660	-0.374704	0.0240545
chr13	51101390	51101391	-0.396128	0.0240561
chr7	31098112	31098113	0.761809	0.0240756
chr4	126741771	126741772	0.751026	0.0240778
chr3	130060604	130060605	-0.427934	0.0241173
chr6	89200924	89200925	0.606136	0.024151
chr4	138913824	138913825	-0.285145	0.0241544
chr7	73375696	73375697	-0.33717	0.0241585
chr3	89421365	89421366	0.642387	0.0241813
chr8	123042148	123042149	-0.351684	0.0241841
chr2	158611133	158611134	0.714159	0.0242047
chr3	135439789	135439790	-0.398773	0.0242232
chr18	16809146	16809147	-0.505067	0.0242348
chr11	72135590	72135591	-0.486467	0.024274
chr2	166996125	166996126	-0.307869	0.0242767
chr15	31601408	31601409	-0.306789	0.0243061
chrX	94123039	94123040	-0.518026	0.0243122
chr5	67608211	67608212	-0.504742	0.0243134
chr6	91516158	91516159	-0.278153	0.0243201
chr11	87086282	87086283	-0.404649	0.0243277
chr11	3649377	3649378	-0.313299	0.0243386
chr6	38298952	38298953	-0.346748	0.0243603
chr2	153014546	153014547	0.600388	0.0244063
chr13	47106074	47106075	-0.285133	0.0244082
chr1	151344640	151344641	-0.350967	0.0244124
chr8	70630103	70630104	0.473407	0.0244153
chr7	45216431	45216432	0.658002	0.0244635
chr13	59585512	59585513	-0.365524	0.0244884
chr9	98614040	98614041	0.811117	0.0244893
chr8	61927728	61927729	-0.593288	0.0244953
chr11	64435649	64435650	0.419263	0.0245208
chr9	44418434	44418435	-0.567419	0.0245453
chr11	90249579	90249580	-0.308897	0.0245547
chr17	31297332	31297333	0.759577	0.0246003
chr11	4117726	4117727	0.517471	0.0246148
chr1	153332487	153332488	-0.322645	0.0246372
chr4	148174211	148174212	0.651645	0.0246453
chr4	155943967	155943968	-0.38701	0.0246678
chr2	172728247	172728248	0.783919	0.0246737
chr15	103239731	103239732	-0.33909	0.0246823
chr12	113142203	113142204	0.514238	0.0247036
chr10	81605387	81605388	0.641448	0.0247047
chr3	89266240	89266241	0.680379	0.0247124
chr2	165234491	165234492	-0.416745	0.0247386
chr4	156035046	156035047	0.630687	0.0247405
chr12	100203852	100203853	0.705081	0.0247887
chr15	79547368	79547369	0.605349	0.0248041
chr4	109000977	109000978	-0.282142	0.0248169
chr6	142507151	142507152	-0.361403	0.024853
chr6	48595574	48595575	0.672115	0.0248722
chr2	91650327	91650328	-0.276151	0.0248862
chr7	126475649	126475650	-0.332979	0.0248995
chr10	98917188	98917189	-0.827595	0.0249316
chr7	101302418	101302419	0.379582	0.0249322
chr2	150904971	150904972	-0.329631	0.0249349
chr17	46248570	46248571	0.368807	0.0249559
chr12	5374826	5374827	-0.41413	0.024984
chr6	101377463	101377464	-0.590416	0.0249986
chr2	92008688	92008689	0.377745	0.0250748
chr7	19132009	19132010	0.541531	0.025081
chr18	36018002	36018003	-0.35002	0.0251079
chr1	134955788	134955789	-0.285534	0.0251416
chr1	157256611	157256612	-0.612246	0.0251755
chr19	41263467	41263468	-0.306535	0.0251866
chr5	142821899	142821900	0.380872	0.0252095
chr8	108755976	108755977	0.606088	0.0252153
chr4	118261276	118261277	0.569924	0.0252208
chr9	57942928	57942929	0.696703	0.0252427
chr16	31663989	31663990	-0.350321	0.0252697
chr7	133122307	133122308	-0.302611	0.0252729
chr8	22166577	22166578	0.471489	0.0252828
chr17	8469079	8469080	0.741831	0.0252924
chr5	113336109	113336110	0.63282	0.0252961
chr7	141216270	141216271	0.681901	0.0253007
chr1	134560412	134560413	-0.330674	0.0253248
chr6	30047819	30047820	-0.262962	0.025334
chr7	19227397	19227398	0.436088	0.0253368
chr10	28076508	28076509	0.395731	0.0253774
chr18	23804115	23804116	-0.318985	0.025384
chr2	76406323	76406324	-0.348669	0.0253871
chr15	99099128	99099129	0.858966	0.0253972
chr15	82961865	82961866	0.704991	0.0254016
chr5	124182627	124182628	0.679548	0.0254058
chrY	90731079	90731080	-2.7422	0.0254839
chr7	78846402	78846403	0.591041	0.0254869
chr5	115158064	115158065	-0.330399	0.0254918
chr8	86884368	86884369	-0.387164	0.0255255
chrX	43427826	43427827	-0.802325	0.0255816
chr14	55671785	55671786	-0.316991	0.0255859
chr13	22043492	22043493	-0.842529	0.0255999
chr3	34561735	34561736	-0.555416	0.0256046
chr2	60962975	60962976	-0.33061	0.0256125
chr4	129406380	129406381	0.658473	0.0256201
chr14	34310251	34310252	-0.374394	0.0256236
chr16	35155016	35155017	-0.394065	0.0256712
chr9	71485800	71485801	-0.353384	0.0256745
chr2	76675416	76675417	-0.36982	0.0256747
chr11	77607712	77607713	-0.369603	0.0256899
chr4	145774336	145774337	-0.967293	0.0257125
chr19	56820964	56820965	0.665358	0.0257279
chr8	10007143	10007144	0.575586	0.0257476
chr4	155891618	155891619	-0.331145	0.025756
chr12	73124523	73124524	-0.515325	0.0257591
chr13	85289711	85289712	-0.313091	0.0257601
chr8	84811264	84811265	0.437563	0.0257654
chr8	72547279	72547280	0.457798	0.0257942
chr7	35585088	35585089	0.34527	0.0257954
chr11	6275146	6275147	0.456826	0.0257958
chr4	46195990	46195991	-0.31679	0.0258267
chr2	151979215	151979216	0.703769	0.0258314
chr17	30575348	30575349	-0.528627	0.0258407
chr1	153901898	153901899	0.630422	0.0259227
chr1	92910191	92910192	0.475425	0.0259248
chr10	122983768	122983769	-0.648608	0.0259363
chr13	67421379	67421380	0.340616	0.0259798
chr9	7763769	7763770	-0.379809	0.0259866
chr11	69059379	69059380	-0.330469	0.0259956
chr19	11293083	11293084	0.411324	0.0259991
chr7	28741304	28741305	0.448602	0.0260216
chr5	124014987	124014988	0.7262	0.0260471
chr9	45138224	45138225	0.572496	0.0260729
chr13	107890917	107890918	-0.442082	0.0260765
chr18	37824711	37824712	0.557128	0.0260843
chr2	65021207	65021208	0.78564	0.0260868
chr6	30173566	30173567	0.98228	0.0261035
chr19	56548762	56548763	-0.343458	0.0261126
chr11	120659178	120659179	0.703542	0.0261588
chr8	91313662	91313663	-0.250379	0.0261728
chr15	81586795	81586796	-0.31365	0.0261883
chr16	93832404	93832405	-0.287868	0.0262245
chr1	119648543	119648544	-0.360388	0.0262269
chr6	48860439	48860440	0.524009	0.0262294
chr9	102719300	102719301	0.423995	0.0262419
chr13	107889551	107889552	-0.602633	0.0262861
chrX	85050135	85050136	0.686096	0.0262891
chr1	55027264	55027265	-0.370685	0.0262891
chr8	64847671	64847672	0.56769	0.0263063
chr10	127091886	127091887	0.870344	0.0263221
chr15	96285173	96285174	-0.352442	0.026333
chrX	48594317	48594318	-0.400843	0.0263336
chr10	39369895	39369896	-0.310377	0.0263887
chr19	21653234	21653235	-0.496068	0.0263939
chr8	119061830	119061831	-0.551083	0.026422
chr12	81631498	81631499	-0.404658	0.026472
chr13	73467550	73467551	-0.342614	0.0264935
chr18	36759893	36759894	-0.455508	0.0264957
chr5	15506883	15506884	-0.604046	0.0265488
chr7	127018680	127018681	0.678723	0.0265514
chr7	63934975	63934976	0.597079	0.0265734
chr16	32003036	32003037	-0.291533	0.0265769
chr9	59751264	59751265	-0.249038	0.026589
chr3	127158044	127158045	0.598905	0.0265904
chr14	65262131	65262132	-0.374907	0.0266151
chr19	21472464	21472465	-0.381216	0.0266296
chr7	141193857	141193858	-0.413636	0.0266537
chr17	26043255	26043256	0.618503	0.026681
chr18	62176115	62176116	0.786961	0.0266922
chr14	61684219	61684220	0.537464	0.0266971
chr1	14755894	14755895	0.466467	0.0267035
chr3	65528561	65528562	-0.353843	0.0267279
chr5	34370065	34370066	-0.439743	0.026729
chr15	103241183	103241184	-0.460165	0.0267638
chr4	155250662	155250663	0.381426	0.0267768
chr11	77607522	77607523	-0.331458	0.0267942
chr7	3703629	3703630	0.60522	0.0268364
chr15	36794080	36794081	-0.274295	0.0268459
chr11	28582923	28582924	-0.373124	0.0269141
chr1	34433833	34433834	0.714946	0.0269538
chr8	11314105	11314106	0.57619	0.0269624
chr10	62578303	62578304	-0.344461	0.0269639
chr7	16312693	16312694	0.485227	0.0269674
chr5	103972936	103972937	0.753405	0.0269748
chr15	78877677	78877678	-0.374175	0.0270004
chr12	112145217	112145218	0.659125	0.0270063
chr2	152914329	152914330	0.723713	0.0270128
chr5	124483869	124483870	0.37068	0.0270298
chr19	53313791	53313792	-0.357994	0.027034
chr11	113172316	113172317	0.793896	0.0270411
chr7	92743413	92743414	0.657792	0.0270421
chr5	122779212	122779213	-0.474394	0.0270578
chr14	79480737	79480738	-0.369351	0.0270844
chr3	28263456	28263457	-0.323306	0.0270999
chr1	179960117	179960118	-0.349157	0.0271276
chr5	43234269	43234270	-0.44006	0.0271589
chr3	105051293	105051294	-0.567781	0.027168
chr18	64660620	64660621	-0.327119	0.0271937
chr10	84917724	84917725	-0.269765	0.027197
chr11	85352869	85352870	-0.277975	0.0272664
chr16	32914452	32914453	-0.311014	0.0272806
chr8	83442351	83442352	-0.301526	0.0272855
chr3	122984816	122984817	-0.318282	0.0273166
chr5	57716261	57716262	-0.491185	0.0273221
chr11	62820058	62820059	0.671538	0.0273314
chr11	118246940	118246941	0.683129	0.027337
chr9	120619598	120619599	0.79629	0.0273441
chr14	27039148	27039149	-0.354928	0.0273725
chr8	120487970	120487971	-0.33756	0.0273746
chr1	166378979	166378980	-0.374452	0.0273829
chr13	55592933	55592934	-0.400008	0.0273862
chr7	99382664	99382665	0.422473	0.0273936
chr5	92139275	92139276	0.661784	0.0274033
chr3	117868040	117868041	-0.642321	0.0274047
chr17	22081049	22081050	-0.317349	0.0274061
chr12	34713996	34713997	-0.635053	0.027408
chr4	88763510	88763511	0.862577	0.0274148
chr8	84799685	84799686	-0.445963	0.0274304
chr2	26915563	26915564	0.543145	0.0274647
chr12	78862704	78862705	-0.537912	0.0274766
chr14	45351311	45351312	-0.390734	0.0274954
chr12	85270738	85270739	0.675588	0.0274991
chr11	69235822	69235823	0.325406	0.0275142
chr13	35947695	35947696	0.807519	0.0275192
chr4	126779224	126779225	-0.701898	0.0275288
chr7	122972140	122972141	0.520529	0.027542
chr4	133213118	133213119	0.419763	0.027549
chr5	93093520	93093521	-0.364088	0.0275669
chr11	75538563	75538564	0.655341	0.0275761
chr9	104002281	104002282	-0.363167	0.0276126
chr13	37514208	37514209	0.641507	0.0276252
chr18	67288871	67288872	-0.394221	0.0276294
chr13	38658719	38658720	-0.336757	0.027669
chr10	84576973	84576974	-0.295471	0.0276747
chr5	118396320	118396321	0.584842	0.0276821
chr8	108703982	108703983	-0.454133	0.0277083
chr2	102550690	102550691	0.585532	0.0277364
chr3	31150920	31150921	-0.679923	0.0277464
chr1	138617784	138617785	-0.534542	0.0277525
chr5	139907365	139907366	0.687999	0.0277526
chr3	32709072	32709073	-0.342834	0.0277542
chr19	29648254	29648255	-0.353125	0.0278572
chr18	36782538	36782539	0.459434	0.0278812
chr5	43233529	43233530	-0.343101	0.0278933
chr1	61402460	61402461	0.67991	0.0279085
chr11	98964057	98964058	0.645841	0.0279143
chr17	23790332	23790333	0.428652	0.0279189
chr7	64048418	64048419	0.64514	0.0279295
chr2	153492168	153492169	0.435137	0.0279306
chr19	47338328	47338329	0.707752	0.0279476
chr2	25262276	25262277	0.410697	0.0280069
chr9	72664680	72664681	0.602721	0.0280156
chr10	106932983	106932984	0.665498	0.0280253
chr10	29362264	29362265	-0.298799	0.0280322
chr2	105687861	105687862	0.682733	0.0280448
chr11	5740293	5740294	0.526244	0.0280686
chr8	70766579	70766580	0.475275	0.0280921
chr18	44601633	44601634	0.631684	0.0280922
chr8	23411617	23411618	-0.468114	0.0281005
chr11	58938770	58938771	-0.29889	0.0281687
chr11	7063526	7063527	-0.752934	0.0281745
chr2	147013169	147013170	-0.288645	0.02818
chr15	89355048	89355049	0.494459	0.0281846
chr9	101035249	101035250	0.767773	0.0282009
chr17	24488203	24488204	0.462045	0.0282327
chr13	96388433	96388434	-0.262054	0.0282464
chr15	96461310	96461311	-0.303477	0.0282497
chr11	5741021	5741022	-0.26119	0.0282647
chr4	133496063	133496064	0.744603	0.0282722
chr17	28622316	28622317	-0.32363	0.0282722
chr9	65215456	65215457	-0.286397	0.0283
chr18	59177082	59177083	0.579331	0.0283152
chr2	78869391	78869392	-0.446009	0.0283504
chr8	105855206	105855207	-0.342333	0.0283629
chr17	36083106	36083107	0.848402	0.0283698
chr14	34502560	34502561	-0.438135	0.0283739
chr10	85829621	85829622	-0.303245	0.0283821
chr8	22861597	22861598	0.626082	0.028391
chr7	46640512	46640513	0.668576	0.0283973
chr11	96064828	96064829	-0.330193	0.0284127
chr6	149409403	149409404	-0.355589	0.0284213
chr18	52466322	52466323	-0.535123	0.0284469
chr4	133177164	133177165	-0.747274	0.0284652
chr5	137116107	137116108	0.318796	0.0284654
chr3	75556188	75556189	-0.414843	0.0284699
chr10	117376114	117376115	-0.310068	0.0284732
chr4	149302922	149302923	0.71456	0.0284949
chr18	69346385	69346386	-0.427002	0.0285208
chr15	102074043	102074044	-0.289579	0.0285825
chr18	56562010	56562011	-0.387417	0.0286067
chr8	94735741	94735742	0.678611	0.0286349
chr18	80207313	80207314	-0.357505	0.02864
chr1	74391806	74391807	-0.34569	0.028648
chr7	19559294	19559295	0.781512	0.0286604
chr6	72825213	72825214	0.474386	0.0286987
chr9	94537922	94537923	-0.325552	0.0286987
chr12	112674093	112674094	-0.376229	0.0287115
chr1	180255437	180255438	0.558274	0.0287261
chr5	88584752	88584753	-0.601935	0.0287354
chr10	78184665	78184666	0.366151	0.028754
chr8	105827083	105827084	-0.294307	0.0287549
chr16	18066679	18066680	-0.322812	0.0287602
chr10	40299303	40299304	1.12766	0.0287648
chr8	123950004	123950005	0.409073	0.0287676
chr17	34038966	34038967	0.621883	0.028786
chr4	123182314	123182315	0.538726	0.0287987
chr5	119167800	119167801	0.588486	0.0288002
chr12	110447987	110447988	0.63695	0.0288169
chr8	94172948	94172949	0.397652	0.0288268
chr4	119294384	119294385	-0.283766	0.0288427
chrX	152147771	152147772	-0.676227	0.028847
chr5	138619421	138619422	-0.31731	0.0288966
chr4	155220421	155220422	0.283569	0.0288999
chr5	108693203	108693204	0.667321	0.0289087
chr19	10947636	10947637	0.558402	0.0289277
chr17	56148936	56148937	0.59922	0.0289441
chr12	31655550	31655551	-0.723223	0.0289592
chr5	36748529	36748530	-0.353882	0.0289697
chr10	41303601	41303602	-0.508626	0.0289698
chr3	95972907	95972908	0.516182	0.0289724
chr14	76556343	76556344	-0.41581	0.0289808
chr5	118171034	118171035	0.705419	0.0290407
chr7	100943310	100943311	0.732652	0.0290733
chr16	20718243	20718244	0.412796	0.0290807
chr19	4625082	4625083	0.413601	0.0291033
chr2	31140399	31140400	0.546247	0.0291093
chr5	120560681	120560682	0.673443	0.0291149
chr8	83442838	83442839	-0.4027	0.029117
chr15	58415608	58415609	-0.290744	0.0291538
chr9	27299322	27299323	-0.370158	0.0291691
chr4	151996790	151996791	-0.324747	0.0291723
chr11	94521067	94521068	0.55454	0.0292011
chr8	94036900	94036901	-1.04535	0.0292059
chr1	25824077	25824078	-0.665112	0.0292092
chr14	47472724	47472725	-0.332735	0.0292206
chr2	72980318	72980319	-0.403408	0.0292404
chr4	136143061	136143062	0.727146	0.0292565
chr14	70204431	70204432	0.622439	0.0292612
chr10	57531478	57531479	-0.649122	0.0292696
chr13	46727861	46727862	-0.246171	0.0292731
chr8	121902291	121902292	0.675569	0.0293455
chr1	167308483	167308484	-0.301217	0.029366
chr10	75859824	75859825	-0.491205	0.0293762
chr3	19188351	19188352	-0.271283	0.0293925
chr3	138489281	138489282	-0.438568	0.0294046
chr4	149307402	149307403	-0.392412	0.0294098
chr8	123318806	123318807	0.418155	0.0294144
chr3	88177619	88177620	0.478092	0.029423
chr2	72980101	72980102	-0.432389	0.0294303
chr10	20528753	20528754	0.682097	0.0294779
chr19	9134053	9134054	0.595349	0.0295153
chr11	72796295	72796296	-0.336179	0.0295222
chr10	17723372	17723373	-0.300204	0.0295263
chr12	12265005	12265006	-0.731721	0.0295478
chr1	178406213	178406214	-0.272939	0.029566
chr14	73325672	73325673	-0.507823	0.0295678
chr6	83571637	83571638	0.603064	0.0295752
chr10	13009242	13009243	0.656734	0.0295954
chr19	55099345	55099346	-0.289714	0.0296161
chr15	88733407	88733408	-0.273772	0.0296223
chr9	77754701	77754702	-0.321113	0.0296364
chr9	112187614	112187615	-0.473901	0.0296405
chr3	104511772	104511773	-0.273274	0.0296513
chr15	76539709	76539710	0.67395	0.0296572
chr17	46701539	46701540	0.776851	0.0296653
chr4	107879906	107879907	-0.300893	0.029674
chr10	79746444	79746445	-0.287206	0.0296874
chr11	98359668	98359669	0.68433	0.0296909
chr15	85821275	85821276	0.579216	0.0296961
chr6	89362476	89362477	-0.487575	0.0297047
chr9	107950575	107950576	0.576326	0.0297181
chr18	33795013	33795014	-0.255877	0.0297265
chr2	84677402	84677403	-0.569083	0.0297273
chr9	56159696	56159697	0.581692	0.0297356
chr19	4046020	4046021	0.700692	0.0297742
chr14	20347389	20347390	0.464254	0.0297794
chr2	152143792	152143793	-0.604975	0.0297989
chr11	116532242	116532243	0.543607	0.0298051
chr4	48541506	48541507	-0.491214	0.0298293
chr15	93519399	93519400	-0.355027	0.0298382
chr6	37419058	37419059	0.633261	0.0298573
chr3	89183506	89183507	-0.359832	0.0298859
chr5	115301258	115301259	0.360687	0.0298945
chr19	5024539	5024540	0.307673	0.029901
chr1	86047278	86047279	0.556852	0.0299136
chr4	107880064	107880065	-0.303996	0.0299346
chrX	7898742	7898743	-0.518096	0.0299657
chr11	62789679	62789680	-0.424157	0.0300011
chr4	149586593	149586594	-0.370803	0.030005
chr11	50850777	50850778	0.631252	0.030016
chr7	25816138	25816139	0.662459	0.0300176
chr7	13279481	13279482	0.788444	0.0300367
chr11	98775750	98775751	-0.509618	0.0300406
chr4	117681638	117681639	0.444883	0.0300412
chr10	58323694	58323695	-0.29877	0.0300521
chr5	5261836	5261837	0.674611	0.0300553
chr2	156392090	156392091	0.718552	0.0300616
chr15	67176716	67176717	-0.287642	0.0300907
[truncated: 1,242 more rows]
