# Supplementary material for: Epigenetic Signatures of Social Defeat Stress Varying Duration
Source: Int J Mol Sci. 2025 Dec 19;27(1):18. doi: 10.3390/ijms27010018 (PMC12785521; doi:10.3390/ijms27010018)
Supplement: Supplementary file 1 [file ijms-27-00018-s001.zip › Supplementary Table S3.xlsx]

## Sheet: ST3a
Supplementary Table S3a
The list of single-nucleosome cCRE DE peaks (p.val<0.05) of S15 group (PRJNA610193)
Peak location	Gene name	log2FoldChange	p.value	cis-Regulatory Elements ENCODE	Distance from TSS
chr7:65862211-65862212	Pcsk6	1.30415	4.4685e-06	PLS	-220
chr1:163779988-163779989	Kifap3	0.713728	2.588e-05	pELS	406
chr2:58566942-58566943	Acvr1	0.982358	0.000146269	PLS	214
chr1:33908209-33908210	Dst	0.859784	0.000153443	PLS	-15
chr13:55570995-55570996	Fam193b	0.699253	0.00018648	PLS	124
chr4:141663999-141664000	Plekhm2	0.975916	0.000189168	PLS	899
chr7:29984231-29984232	Zfp568	0.770906	0.000261126	pELS	277
chr14:108914017-108914018	Slitrk1	1.01955	0.000366202	pELS	221
chr4:155491152-155491153	Gnb1	-0.635697	0.000389031	PLS	-208
chr4:129622444-129622445	Ccdc28b;Tmem234	-1.08232	0.000435423	pELS	1502
chr7:3333279-3333280	Cacng7	0.814846	0.000439541	pELS	325
chr7:113207694-113207695	Arntl	0.8544	0.000494759	pELS	230
chr12:69373957-69373958	Arf6	-1.10298	0.000541907	pELS	-1500
chr8:33599730-33599731	Ppp2cb	0.909392	0.000549892	PLS	106
chr13:74317479-74317480	Pdcd6	0.68964	0.000557918	PLS	-154
chr12:102877952-102877953	Btbd7	0.73679	0.000633376	pELS	453
chr8:33599894-33599895	Ppp2cb	0.86888	0.000652748	pELS	270
chr19:3907599-3907600	Tcirg1	-1.63833	0.000734051	pELS	-467
chr14:50925273-50925274	Apex1	0.713988	0.00077138	pELS	306
chrX:52988470-52988471	Hprt	0.742098	0.000774884	pELS	334
chr17:31853990-31853991	Sik1	-1.4038	0.00080756	pELS	1801
chr5:121220346-121220347	Gm15800	0.584073	0.000833412	PLS	128
chr18:67246149-67246150	Mppe1	-1.08818	0.000837713	pELS	-320
chr5:107868723-107868724	Evi5;Gm43592	0.777067	0.000846355	pELS	250
chr15:30172673-30172674	Ctnnd2	0.901569	0.00085545	PLS	81
chr3:19311016-19311017	Pde7a	0.659364	0.000893488	pELS	305
chr8:70489177-70489178	Gm45545	-1.72759	0.000997305	pELS	997
chr15:96288275-96288276	Arid2	0.856809	0.00106799	pELS	758
chr3:142620719-142620720	Gbp2	-1.15143	0.00118494	PLS	118
chr7:121706949-121706950	Usp31	0.813755	0.00118697	pELS	-125
chr8:83739375-83739376	Adgre5	-1.64894	0.0012025	pELS	1950
chr5:45520618-45520619	Med28	0.658557	0.00120454	pELS	390
chr18:57878603-57878604	Slc12a2	0.786377	0.00135223	PLS	-74
chr13:119791417-119791418	Zfp131	0.568747	0.00136496	pELS	-613
chr19:4306223-4306224	Grk2	0.847184	0.00147454	PLS	-2
chr3:158561480-158561481	Lrrc7	0.799393	0.00149516	pELS	740
chr2:144556559-144556560	Sec23b	0.794922	0.00151763	pELS	331
chr19:21652504-21652505	1110059E24Rik	-0.733568	0.0015451	pELS	471
chr16:32643955-32643956	Tnk2	0.620554	0.00160786	pELS	82
chr10:82128313-82128314	AU041133	0.823374	0.00162378	pELS	301
chr19:4306140-4306141	Grk2	0.911762	0.00172668	PLS	81
chr2:143547935-143547936	Pcsk2	0.885755	0.00173577	PLS	-99
chr5:96374700-96374701	Fras1	0.627834	0.00175917	pELS	746
chr19:5038491-5038492	B4gat1	1.0806	0.00176171	pELS	-334
chr5:88887184-88887185	Slc4a4	0.857867	0.00179657	PLS	367
chr4:21847685-21847686	Pnisr	0.818637	0.00180309	PLS	103
chr17:48410116-48410117	Oard1	1.49564	0.00180563	PLS	103
chr15:44428403-44428404	Eny2	0.529043	0.00182729	PLS	-97
chr1:89070196-89070197	Sh3bp4	0.880075	0.00183464	PLS	-218
chr5:118560454-118560455	Med13l	0.800361	0.00195534	PLS	-224
chr10:82986847-82986848	Chst11	-0.69316	0.00195701	pELS	1350
chr5:65698100-65698101	Pds5a	0.825601	0.0020707	PLS	172
chr5:108367831-108367832	Gm10419	0.885326	0.00210197	PLS	63
chr19:29805077-29805078	9930021J03Rik	0.681987	0.00212411	pELS	911
chr13:100651217-100651218	Ak6	-0.755071	0.00212694	PLS	-159
chr9:117252144-117252145	Rbms3	-0.732449	0.00213227	PLS	-391
chr10:80827167-80827168	Oaz1	0.87606	0.00218071	pELS	512
chr3:27317179-27317180	Tnfsf10	-1.25314	0.00218337	PLS	152
chr12:113098540-113098541	Mta1	0.694455	0.00225676	pELS	263
chr4:124894454-124894455	Epha10;1700125G02Rik	-0.794083	0.00229348	pELS	327
chr11:97629247-97629248	Epop	-0.611921	0.00232283	pELS	454
chr4:126104802-126104803	Stk40	0.714929	0.0023592	pELS	846
chr6:81965815-81965816	Mrpl19	0.495823	0.00248039	PLS	142
chr2:157077274-157077275	Soga1	-0.99059	0.00266397	pELS	1979
chrX:20950279-20950280	Uxt;Elk1	0.875474	0.00279149	pELS	328
chr10:53597379-53597380	Asf1a;Mcm9	0.643501	0.00280919	pELS	623
chr3:54693113-54693114	Supt20	0.839565	0.00281298	PLS	307
chr2:72978725-72978726	Sp3;Gm11084	0.721097	0.00281491	pELS	-698
chr19:5731908-5731909	Sssca1	-0.89212	0.00292809	PLS	-177
chr11:83964564-83964565	Synrg	0.941898	0.00298024	PLS	137
chr12:80520185-80520186	Galnt16	0.902449	0.00298463	pELS	-1270
chr7:127904169-127904170	Bckdk	0.502864	0.00306193	PLS	88
chr8:57487020-57487021	Sap30	0.548579	0.00309742	pELS	839
chr1:92832774-92832775	Gpc1;Gm29481	0.570887	0.00313974	pELS	1130
chr1:25829226-25829227	Adgrb3	1.14805	0.00330746	pELS	480
chr6:56832064-56832065	Fkbp9	0.646573	0.00333993	PLS	6
chr7:28049764-28049765	Psmc4	0.689797	0.00337191	pELS	336
chr18:23041645-23041646	Nol4	0.710913	0.00341672	PLS	7
chr2:104493418-104493419	Hipk3	0.705813	0.00343003	pELS	1027
chr14:87417124-87417125	Tdrd3	0.732934	0.00343717	pELS	486
chr13:41016415-41016416	Tmem14c	0.572741	0.00358699	PLS	166
chr5:63967466-63967467	Rell1	-1.4334	0.00359606	pELS	1430
chr15:102102723-102102724	Tns2	-1.31562	0.00361003	pELS	-264
chr5:123139533-123139534	AI480526;Gm26745;4932422M17Rik	-0.691007	0.00365368	pELS	603
chr12:71017147-71017148	Arid4a	0.689427	0.00367806	pELS	1158
chr9:63132454-63132455	Gm25064	-0.695439	0.00373851	pELS	-828
chr8:94875701-94875702	Dok4	-0.778623	0.00382479	pELS	628
chr13:98205417-98205418	Arhgef28	-0.927126	0.00384972	pELS	747
chr8:124722282-124722283	Arv1	0.560722	0.00386294	pELS	144
chr9:83146039-83146040	Hmgn3;Gm29054	0.47181	0.00392273	PLS	125
chr4:105108645-105108646	Prkaa2	1.67211	0.00396839	pELS	1244
chr10:103367541-103367542	Slc6a15	0.851868	0.00410245	pELS	-241
chr13:34002292-34002293	Serpinb6a	0.638221	0.00416489	PLS	-70
chr15:93398677-93398678	Pphln1	0.620763	0.00420184	PLS	328
chr7:30169438-30169439	Zfp146	0.570912	0.00432528	pELS	311
chrX:166479377-166479378	Rab9	0.705857	0.00432619	pELS	489
chr3:144205617-144205618	Lmo4	0.893483	0.00432726	pELS	-398
chr1:109983246-109983247	Cdh7	1.00123	0.00434285	PLS	816
chr8:105700991-105700992	Acd	0.49256	0.00444949	PLS	110
chr2:145168023-145168024	Slc24a3	0.759577	0.00451032	pELS	270
chr7:29170732-29170733	Ggn	-0.918146	0.00452192	pELS	-322
chr5:138754414-138754415	Fam20c	0.668799	0.00455542	PLS	-99
chr17:35667774-35667775	Gtf2h4	0.790856	0.00471382	PLS	-183
chr14:115041644-115041645	Mir17hg	0.787141	0.00484461	pELS	-1234
chr2:117342911-117342912	Rasgrp1	0.665775	0.00491558	PLS	89
chr14:55746016-55746017	Nop9	0.54587	0.00502695	pELS	324
chr7:29908352-29908353	Zfp383	0.789775	0.00507405	PLS	130
chr4:28812939-28812940	Epha7	0.980258	0.00515786	PLS	-191
chr9:75559517-75559518	Tmod3	0.402555	0.00521323	PLS-D	139
chr17:8527039-8527040	Pde10a	0.716123	0.00523133	pELS	1668
chr14:99046196-99046197	Mzt1	0.904601	0.00524719	PLS	-61
chr11:59472040-59472041	Zfp867	0.575575	0.00525863	pELS	433
chr10:82128147-82128148	AU041133	0.583552	0.00526261	pELS	135
chr5:31241414-31241415	Nrbp1	0.576872	0.00530121	PLS	-183
chr9:60794253-60794254	Uaca	-0.872751	0.00534073	PLS	-288
chr7:3332934-3332935	Cacng7	0.601182	0.00535457	PLS	-20
chr14:45219101-45219102	Txndc16	0.517682	0.00542687	pELS	-617
chr16:32609532-32609533	Tfrc	0.606348	0.00550306	pELS	613
chr18:15151215-15151216	Kctd1	0.637588	0.00553239	PLS	230
chr10:20724973-20724974	Pde7b	-0.721847	0.00557442	PLS	104
chr10:13192888-13192889	Ltv1	0.566959	0.0055752	pELS	279
chr5:25498303-25498304	Kmt2c	0.683908	0.00560836	pELS	479
chr13:111686127-111686128	Mier3	0.527118	0.00567376	PLS	-50
chr1:9943818-9943819	Snhg6	0.492143	0.00578835	pELS	299
chr19:5569124-5569125	Ap5b1	-1.64132	0.00586505	pELS	1051
chr1:138856716-138856717	2310009B15Rik	0.932724	0.00588622	PLS	135
chr10:81266798-81266799	Mrpl54	0.507184	0.00595267	pELS	135
chr5:44101922-44101923	Prom1;Gm16401	-1.05223	0.00624151	PLS	109
chr8:13158938-13158939	Lamp1	-0.704494	0.00626132	pELS	-222
chr1:75251925-75251926	Ptprn	-1.43808	0.00628639	pELS	-396
chr13:34003299-34003300	Ripk1	1.04291	0.00633233	pELS	-506
chr7:120917212-120917213	Polr3e	1.95035	0.00633268	pELS	-531
chr15:68928700-68928701	Khdrbs3	0.678452	0.00636929	PLS	281
chr5:124249708-124249709	Pitpnm2	0.745217	0.0064019	PLS	51
chr13:12105526-12105527	Ryr2	0.790306	0.00646393	pELS	1418
chr3:103915473-103915474	Rsbn1	0.676506	0.00650074	pELS	1354
chr5:3928178-3928179	Akap9	0.658541	0.00653302	PLS	125
chr6:120364239-120364240	Ccdc77;Kdm5a	0.514395	0.00654933	PLS	116
chr19:46043013-46043014	Ldb1	1.11481	0.00655395	pELS	-1872
chr7:31042016-31042017	Fxyd5	-1.1614	0.00665911	PLS	464
chr3:14610969-14610970	1810022K09Rik	0.768812	0.00671189	pELS	315
chr13:48870629-48870630	Phf2	0.59823	0.0067268	pELS	255
chr9:57561078-57561079	Scamp2	0.561577	0.00673561	pELS	136
chr10:93311118-93311119	Elk3	0.633225	0.00680687	PLS	16
chr3:107101729-107101730	Kcna2	0.638814	0.00680873	PLS	584
chr11:40693946-40693947	Mat2b	1.20055	0.00686985	pELS	1256
chr15:39006941-39006942	Fzd6	-0.935273	0.00698555	pELS	662
chr4:136206170-136206171	Asap3	-0.607635	0.0069948	PLS	-194
chr7:67645109-67645110	Lrrc28	0.41643	0.00700974	pELS	158
chr12:21316720-21316721	Iah1	0.599671	0.00701515	pELS	329
chr6:77242816-77242817	Lrrtm1;Ctnna2	0.622361	0.00701547	PLS	128
chr4:28815684-28815685	Epha7	0.509049	0.00703299	pELS	-609
chr5:64156450-64156451	Tbc1d1	-1.19094	0.0071378	dELS	146
chr3:152340139-152340140	Miga1	0.562353	0.00715721	pELS	267
chr1:156037330-156037331	Tor1aip2	-1.16223	0.00716677	pELS	-851
chr11:107131693-107131694	Bptf	0.730666	0.00718385	pELS	433
chr10:127030526-127030527	Tsfm	0.604811	0.00720855	pELS	313
chr5:138117065-138117066	Zscan21	0.466509	0.0072435	PLS	163
chr5:31221077-31221078	Ppm1g	0.623508	0.00727673	pELS	-391
chr11:70222421-70222422	Slc16a13	-1.1273	0.0073139	pELS	-1358
chr7:141477108-141477109	Tspan4	-1.38798	0.00737425	pELS	1869
chr6:106769460-106769461	Trnt1	0.524576	0.00738088	pELS	341
chr7:110221374-110221375	Swap70	-1.09323	0.00740555	pELS	-336
chr9:24502919-24502920	Dpy19l1	0.632591	0.00743553	pELS	220
chr17:8282991-8282992	Mpc1	-0.648973	0.00748663	pELS	88
chr2:155775642-155775643	Mmp24	0.864026	0.00749915	pELS	301
chr19:14597502-14597503	Tle4	0.654714	0.00761928	pELS	548
chr9:108825048-108825049	Gm35025	0.9283	0.00764016	PLS	49
chr5:115158677-115158678	Mlec	0.543638	0.007657	pELS	-499
chr1:184733146-184733147	Hlx	-1.27721	0.00779668	pELS	-528
chr19:6364704-6364705	Sf1	-0.521799	0.00782236	pELS	-946
chr5:123139355-123139356	AI480526;Gm26745;4932422M17Rik	-0.536111	0.00783724	pELS	425
chr1:75317172-75317173	Dnpep	0.52313	0.00786389	PLS	817
chr17:56140511-56140512	Sema6b	-1.09585	0.00788258	PLS	-169
chr8:22859850-22859851	Kat6a	0.693928	0.00795069	pELS	316
chr7:28436161-28436162	Samd4b	0.681592	0.00798368	PLS	-1285
chr1:87620823-87620824	Inpp5d	-1.16999	0.00802614	pELS	512
chr4:107313772-107313773	Yipf1	-1.08753	0.00809482	pELS	-590
chr2:144010912-144010913	Rrbp1	0.628881	0.00814347	pELS	350
chr2:25292487-25292488	Grin1;Grin1os	-1.09783	0.00814495	pELS	1268
chr13:119791627-119791628	Zfp131	0.787849	0.00815433	pELS	-823
chr7:4740631-4740632	Kmt5c	-0.515383	0.0081614	pELS	517
chrX:133688478-133688479	Pcdh19;Gm26851	0.625259	0.00821598	pELS	508
chr17:57060497-57060498	Crb3	0.45126	0.00827689	pELS	-635
chr13:48871035-48871036	Phf2os1	0.873775	0.00834582	PLS	-76
chr13:58215159-58215160	Ubqln1	0.593747	0.0083956	pELS	493
chr7:29170914-29170915	Ggn	-1.22448	0.00848212	pELS	-504
chr15:93336081-93336082	Yaf2	0.678878	0.00857978	pELS	853
chr10:79984009-79984010	Tmem259	0.76029	0.00860129	pELS	320
chr10:119239275-119239276	Cand1	0.512211	0.00861413	pELS	779
chr17:27555895-27555896	Hmga1	-1.38204	0.00869579	pELS	-724
chr13:81782805-81782806	Gm17259	1.03923	0.00870936	pELS	-486
chr8:4677483-4677484	Gm7461	0.815084	0.00893736	pELS	881
chr9:26999408-26999409	Acad8	0.416357	0.00901681	pELS	157
chr8:56552044-56552045	Fbxo8	1.24247	0.0090429	pELS	955
chr10:106470149-106470150	C230021G24Rik	0.635185	0.00905416	PLS	-189
chr15:78843787-78843788	Cdc42ep1	-1.01034	0.00914354	pELS	1141
chr18:36514098-36514099	Hbegf	-1.16792	0.00915857	pELS	1706
chr12:44329071-44329072	Nrcam	0.499455	0.00915901	PLS	187
chr6:88465730-88465731	Ruvbl1	0.526876	0.00917293	pELS	322
chr3:69045159-69045160	Trim59	0.449749	0.00931391	pELS	-405
chr3:103790123-103790124	Hipk1	-0.762929	0.00932322	pELS	1439
chr4:136956829-136956830	Epha8	0.925177	0.00935446	PLS	-14
chr4:55532195-55532196	Klf4	0.742483	0.00937402	pELS	270
chr6:82042268-82042269	Eva1a	0.621416	0.00941056	pELS	1226
chr2:18392259-18392260	Dnajc1	0.46661	0.00943004	pELS	570
chr9:122117822-122117823	Snrk	0.462784	0.00947949	pELS	557
chr2:93956074-93956075	Gm13889	0.621908	0.00948967	pELS	1126
chr5:131306579-131306580	Wbscr17	0.599885	0.00953033	pELS	1917
chr5:117287261-117287262	Pebp1	0.605296	0.00953386	pELS	363
chr7:120598227-120598228	E130201H02Rik;Gm32916	1.08342	0.00956499	pELS	603
chr18:34860985-34860986	Egr1	0.511191	0.00963824	PLS	1163
chr2:110362581-110362582	Fibin	-0.73045	0.00965995	pELS	601
chr5:104046666-104046667	Nudt9;Gm43545	-0.522361	0.00967863	PLS	361
chr16:52032470-52032471	Cblb	0.628558	0.00973616	pELS	922
chr4:126533486-126533487	Ago4	0.556764	0.00976232	PLS	-15
chr12:69682112-69682113	Sos2	0.556753	0.00976316	pELS	-261
chr16:38711294-38711295	Arhgap31	-1.12446	0.00978593	pELS	1979
chr18:25754242-25754243	Celf4	0.58965	0.00989718	PLS	-260
chr18:80986607-80986608	Gm27238	1.0331	0.010001	PLS	-30
chr9:106822569-106822570	Vprbp	0.618027	0.0100315	pELS	696
chr3:127791197-127791198	Tifa	-0.745069	0.0100721	pELS	1393
chr19:6979335-6979336	Fkbp2	-0.690711	0.0101047	pELS	1125
chr11:5261377-5261378	Kremen1	0.703194	0.0101148	pELS	180
chr18:80933049-80933050	Atp9b	-0.975771	0.0101483	pELS	1008
chr4:122960184-122960185	Mfsd2a	-0.768858	0.0101862	pELS	1003
chr15:82380455-82380456	Cyp2d22	-0.834287	0.0102835	PLS	-196
chr13:18948329-18948330	Amph	0.767004	0.0103002	PLS	-21
chr11:59662633-59662634	Mprip	0.602202	0.0103446	pELS	1329
chr17:34849912-34849913	Skiv2l	-0.669039	0.0103578	pELS	297
chr6:100285538-100285539	Rybp	-1.62297	0.0103694	pELS	1946
chr6:113605606-113605607	Brk1	1.02712	0.0103721	pELS	835
chr1:172204839-172204840	Pea15a	1.15155	0.0103759	pELS	1964
chr10:100017477-100017478	Kitl	-0.729151	0.0104536	pELS	1848
chr15:12322109-12322110	Golph3	-0.50704	0.0104545	pELS	-211
chr10:117063493-117063494	Cct2	0.429173	0.0104854	pELS	320
chr10:128674092-128674093	Suox	0.70034	0.0104899	PLS	-20
chr17:36083690-36083691	H2-Bl	-0.606768	0.0105433	pELS	532
chr14:7819245-7819246	Flnb	-0.555586	0.0105497	pELS	1289
chr6:116264015-116264016	Gm44103	0.67002	0.0105605	PLS	79
chr10:127188947-127188948	Arhgef25	-0.486022	0.0106214	PLS	1135
chr12:108702282-108702283	Degs2	-1.37008	0.0106418	PLS	23
chr4:34551064-34551065	Akirin2	0.648526	0.0106466	pELS	128
chr13:80883166-80883167	Arrdc3	0.724029	0.0106502	PLS	-217
chr1:9798045-9798046	Sgk3	0.654023	0.0107324	PLS	-61
chr2:94437418-94437419	Api5	0.536161	0.0107476	pELS	717
chr10:69212209-69212210	Rhobtb1;A930033H14Rik	-0.70213	0.0108157	pELS	888
chr2:91730485-91730486	Ambra1	0.570346	0.0108471	pELS	352
chr5:50058143-50058144	Adgra3	-0.726878	0.0108662	pELS	862
chr6:88518017-88518018	Sec61a1	0.864109	0.0110573	pELS	887
chr4:12087633-12087634	Tmem67	0.605158	0.0111159	pELS	-1805
chr10:127069441-127069442	Tspan31	0.836184	0.0111299	pELS	822
chr5:50058260-50058261	Adgra3	-0.654302	0.0113261	pELS	745
chr1:189729285-189729286	Ptpn14	-1.34406	0.0114243	pELS	1018
chr9:43106797-43106798	Arhgef12	-1.0129	0.0114492	pELS	441
chr1:162548239-162548240	Mettl13	0.52954	0.0114696	pELS	311
chr6:115994893-115994894	Plxnd1	0.605003	0.0114773	PLS	111
chr15:28025584-28025585	Trio	0.654231	0.0114798	pELS	263
chr8:112012220-112012221	Terf2ip	0.486342	0.0115414	pELS	823
chr1:182125086-182125087	Srp9	0.451612	0.0115795	pELS	350
chr4:34551249-34551250	Akirin2	0.722464	0.0116809	pELS	313
chr6:48048909-48048910	Zfp777	0.588942	0.011681	PLS	1
chr17:75436412-75436413	Rasgrp3	-1.57497	0.0116972	pELS	508
chr13:111686649-111686650	Mier3	0.603031	0.0118081	pELS	472
chr3:152346621-152346622	Usp33	0.53472	0.0118266	PLS	144
chr18:67246002-67246003	Mppe1	-0.79645	0.0119013	PLS	-173
chr3:88215026-88215027	Gm3764	-0.544614	0.0119042	PLS	-144
chr17:70852503-70852504	Tgif1	-0.731914	0.0119437	pELS	1042
chr3:135439421-135439422	Ube2d3	0.476358	0.0119528	PLS	-757
chr18:62923845-62923846	Apcdd1	-0.944098	0.0119852	pELS	1519
chr11:102190034-102190035	G6pc3	0.579518	0.0119995	pELS	415
chr8:105566759-105566760	Agrp;Gm38250	-0.670936	0.0121168	pELS	436
chr15:38298968-38298969	Klf10	0.853694	0.0121271	pELS	1738
chr5:37823129-37823130	Msx1	-1.00329	0.0121526	pELS	1453
chr7:127770752-127770753	Orai3	-0.834064	0.0121622	pELS	938
chr4:134253630-134253631	Grrp1	-1.47256	0.0121723	pELS	475
chr11:3931529-3931530	Tcn2	-0.840212	0.0121741	PLS	629
chr2:144594556-144594557	Gm561	0.723284	0.0122021	pELS	503
chr13:69533427-69533428	Papd7	0.474355	0.0122149	pELS	-318
chr18:10726243-10726244	Mib1	0.527131	0.0122216	pELS	696
chr7:65156576-65156577	Fam189a1	0.797159	0.012246	PLS	-7
chr9:59657555-59657556	Pkm	0.652187	0.0123588	pELS	1188
chr5:69557446-69557447	Guf1	0.652709	0.0124099	pELS	524
chr9:108079494-108079495	Rnf123	-0.717265	0.012422	PLS	-941
chr8:82773835-82773836	Zfp330	0.547295	0.012475	pELS	324
chr2:168955137-168955138	Zfp64	0.404749	0.0124834	PLS	449
chr18:79109364-79109365	Setbp1	0.814867	0.0125759	PLS	26
chr18:5592013-5592014	Zeb1;Gm10125	0.48954	0.0126056	PLS	154
chr9:64179151-64179152	Snapc5	-0.732216	0.0126383	PLS	-122
chr3:28805653-28805654	Rpl22l1	0.400914	0.0126998	pELS	218
chr11:86257075-86257076	Ints2;Brip1os	0.656177	0.0127427	pELS	499
chr1:194619038-194619039	Plxna2	-0.853442	0.0127447	pELS	821
chr7:64393045-64393046	Mcee	0.583453	0.0127742	pELS	439
chr16:23107602-23107603	Eif4a2	-0.51987	0.0128608	PLS	159
chr7:45509592-45509593	Tulp2;Nucb1	-0.815707	0.0128666	pELS	813
chr14:64588656-64588657	Mir124a-1hg	-0.690841	0.0128725	pELS	1326
chr2:156313354-156313355	Cnbd2	-1.17185	0.0129175	pELS	-651
chr13:47105535-47105536	Dek	0.708978	0.0129621	pELS	665
chr18:53862719-53862720	Csnk1g3	0.678829	0.0130174	pELS	607
chr15:100468453-100468454	5330439K02Rik	0.81658	0.0130624	pELS	237
chr4:134914666-134914667	Tmem50a	0.508938	0.0131266	pELS	357
chr17:32166782-32166783	Notch3	-0.874147	0.0132471	PLS	97
chrX:151520976-151520977	Phf8	0.586781	0.0132499	PLS	305
chr5:24452310-24452311	Agap3	0.695032	0.0132553	PLS	134
chr2:148672950-148672951	Nxt1	0.451196	0.0133219	pELS	350
chr2:180273002-180273003	Cables2	-0.598057	0.0133368	pELS	493
chr9:44234093-44234094	Cbl	0.956794	0.0133673	PLS	-45
chr1:172501443-172501444	Tagln2	-1.14648	0.0133787	pELS	1397
chr13:111685989-111685990	Mier3	0.698539	0.0133892	PLS	-188
chr6:71441050-71441051	Rmnd5a	0.497151	0.0134053	pELS	-414
chr13:17695553-17695554	Mplkip	0.476216	0.0134064	PLS	141
chrX:94122052-94122053	Zfx	0.919243	0.0135383	pELS	1649
chr2:131491850-131491851	Smox	0.601506	0.0136028	PLS	355
chr4:11191996-11191997	Ccne2	0.571878	0.0136281	pELS	646
chr16:18288243-18288244	Dgcr8	-0.920806	0.0136533	pELS	1005
chr13:100551984-100551985	Ocln	-0.625893	0.0136875	pELS	733
chr14:55783938-55783939	Adcy4	-1.3541	0.0137274	PLS	103
chr9:103305311-103305312	Topbp1	0.48786	0.0137552	PLS	97
chr3:85971817-85971818	Sh3d19	-0.617243	0.0138197	dELS	709
chr8:114205660-114205661	Vat1l	0.597243	0.0138203	PLS	49
chr15:39197585-39197586	Rims2	0.702814	0.013827	pELS	-746
chr5:88675687-88675688	Grsf1	0.751263	0.01393	PLS	483
chr3:159839821-159839822	Wls	0.468979	0.0139391	PLS	150
chr4:44233814-44233815	Rnf38	0.664121	0.0139495	dELS	-26
chr8:25784747-25784748	Bag4	-0.707081	0.0139509	pELS	539
chr6:38352712-38352713	Zc3hav1	-1.1421	0.014032	pELS	1890
chr1:106172238-106172239	Phlpp1	0.678903	0.0140385	pELS	487
chr5:139199974-139199975	Sun1	-0.860009	0.0142382	pELS	-662
chr7:122102093-122102094	Ndufab1	0.68307	0.014254	PLS	-208
chr2:151996595-151996596	Slc52a3	-1.16662	0.0142987	PLS	85
chr6:88518355-88518356	Sec61a1	0.553105	0.0142997	pELS	549
chr9:110305285-110305286	Elp6	0.599034	0.0143033	PLS	113
chr6:34598437-34598438	Cald1	-1.09018	0.014339	PLS	-62
chr2:118762115-118762116	A430105I19Rik	-0.89685	0.0143658	pELS	545
chr1:105780647-105780648	Tnfrsf11a	0.587599	0.0143765	PLS	-70
chr16:35871549-35871550	Parp14	-0.53892	0.014488	PLS	-6
chr6:99666040-99666041	Gm20696;Eif4e3	-0.761399	0.0145169	pELS	730
chr9:108264148-108264149	Dag1	0.515043	0.0146089	PLS	-191
chr13:77135161-77135162	Slf1	0.494539	0.014609	pELS	311
chr5:123143627-123143628	Setd1b;Gm26745	0.527312	0.0146534	pELS	1435
chr17:12119430-12119431	Agpat4	-0.430503	0.0146819	pELS	727
chr5:30713132-30713133	Dpysl5	0.807351	0.0147011	pELS	1569
chr15:75841463-75841464	Zc3h3	0.615687	0.0147546	pELS	451
chr7:27165579-27165580	Egln2	-0.804627	0.0147993	pELS	1222
chr8:44936291-44936292	Fat1	1.11641	0.0148352	pELS	845
chr15:101128780-101128781	Acvrl1	-1.17011	0.014861	PLS	259
chr9:44133796-44133797	Gm10687	-1.59688	0.0148878	pELS	-672
chr3:142531010-142531011	Gbp7	-0.627857	0.0148907	pELS	669
chr3:10439295-10439296	Snx16	0.887616	0.0149011	pELS	806
chr1:13373274-13373275	Ncoa2	0.581452	0.0149058	pELS	808
chr14:8214137-8214138	Kctd6	0.711036	0.0149087	PLS	-10
chr14:8098318-8098319	Pxk	0.589237	0.0149297	PLS	106
chr6:72347771-72347772	0610030E20Rik;Gm45051	0.477988	0.0149612	pELS	455
chr9:98601358-98601359	Mrps22	0.597126	0.0149778	pELS	301
chr1:172376843-172376844	Pigm	0.566005	0.0150913	pELS	298
chr3:138442673-138442674	Adh5	0.51439	0.0151261	dELS-D	-419
chr2:77280750-77280751	Sestd1	0.716191	0.0151411	PLS	-159
chr10:130470408-130470409	RP23-257F18.2	0.65748	0.0152012	PLS	200
chr17:29888403-29888404	Mdga1	0.665021	0.0152189	pELS	-1680
chr13:66933225-66933226	Ptdss1	0.477378	0.0152468	PLS	-138
chr9:37147163-37147164	Pknox2	0.550365	0.0152914	PLS	243
chr2:180104522-180104523	Hrh3	0.667373	0.0153057	PLS	-35
chr2:180227649-180227650	Lama5	-1.04006	0.0153704	pELS	-1791
chr12:64966259-64966260	Fam179b	0.474712	0.0153716	pELS	518
chr2:20968190-20968191	Arhgap21	0.563321	0.0153717	pELS	690
chr12:69681940-69681941	Sos2	0.633998	0.0153883	PLS	-89
chr4:155694418-155694419	Fndc10	0.564165	0.0155424	PLS	77
chr6:38876006-38876007	Tbxas1;Hipk2	0.545176	0.01558	PLS	158
chr10:88200752-88200753	Washc3	1.80975	0.0155894	pELS	-340
chr2:155775459-155775460	Mmp24	0.974068	0.015658	PLS	118
chr9:37527483-37527484	Esam	-1.30476	0.0156729	pELS	-594
chr5:57717024-57717025	4932441J04Rik	0.658517	0.0157394	pELS	-942
chr17:87446255-87446256	Calm2	0.708212	0.0157546	pELS	679
chr2:146511936-146511937	Ralgapa2	0.457902	0.0157731	PLS	89
chr7:81763081-81763082	Fam103a1	0.468758	0.0157815	PLS	157
chr8:70283953-70283954	Homer3	-1.20714	0.0158355	pELS	1127
chr2:145934907-145934908	Crnkl1;Cfap61	0.389666	0.0158395	PLS	106
chr14:70204585-70204586	Sorbs3	-1.36484	0.0158767	PLS	-738
chr3:19311579-19311580	Pde7a	0.605662	0.015912	PLS	-258
chr17:80062230-80062231	Hnrnpll	0.491058	0.0159616	PLS	103
chr8:85432785-85432786	4921524J17Rik;1700051O22Rik	0.461628	0.0159709	PLS	47
chr1:133800881-133800882	Atp2b4	0.45753	0.015975	PLS	159
chr3:114032238-114032239	Col11a1	0.934989	0.0160062	pELS	1699
chr1:39368236-39368237	Rpl31	0.438906	0.0161972	PLS	395
chr3:87970909-87970910	Nes	-0.968277	0.0162063	PLS	-168
chr1:165236631-165236632	Tiprl	0.463635	0.016361	pELS	364
chr5:93268358-93268359	Ccng2	0.395983	0.0163816	PLS	1102
chr4:154898788-154898789	Fam213b	0.479273	0.0164519	pELS	346
chr3:95042266-95042267	Psmd4	0.548525	0.0164888	pELS	347
chr8:90877518-90877519	Chd9;Gm45640	-0.517979	0.0165879	pELS	938
chr9:59656165-59656166	Pkm	0.448671	0.0167128	pELS	-202
chr13:31557493-31557494	A530084C06Rik	-1.15057	0.0167132	pELS	-830
chr7:128461531-128461532	Tial1	-0.331918	0.0167835	PLS	185
chr8:27175198-27175199	Rab11fip1	-1.25584	0.0168611	pELS	-553
chr7:139582379-139582380	Nkx6-2	-1.04009	0.0168622	pELS	417
chr18:62923339-62923340	Apcdd1	-0.673155	0.0168647	pELS	1013
chr10:17948308-17948309	Heca	-0.790689	0.0169016	PLS	-242
chr7:27487987-27487988	Sertad1	-0.673664	0.0169424	pELS	1078
chr9:21237454-21237455	Keap1	-0.889582	0.0169821	pELS	1906
chr2:55437245-55437246	Kcnj3;Gm26794	0.614407	0.0169871	PLS	614
chr19:16956585-16956586	Prune2	-1.21986	0.0169888	pELS	468
chr1:58393437-58393438	Bzw1	0.622074	0.0170656	PLS	540
chr19:5568525-5568526	Ap5b1	-0.732462	0.0170824	pELS	452
chr6:120036980-120036981	Wnk1	0.475795	0.017092	pELS	1691
chr18:50128348-50128349	Hsd17b4	0.433365	0.0171529	PLS	148
chr5:93268457-93268458	Ccng2	0.432763	0.0171533	PLS	1201
chr5:124553176-124553177	Ddx55	0.420345	0.0171989	pELS	313
chr6:86194951-86194952	Tgfa	-0.685037	0.0172511	pELS	-271
chr2:136051833-136051834	Lamp5	-1.0291	0.0172752	dELS	-405
chr18:31931939-31931940	Lims2	-1.22578	0.0173248	pELS	433
chr4:128806334-128806335	Zfp362	0.622057	0.017347	PLS	-290
chr7:15967446-15967447	Ehd2	-0.632482	0.0173728	PLS	120
chr11:69801713-69801714	Fgf11	-0.618078	0.0173881	PLS	143
chr13:51792307-51792308	Sema4d	0.698162	0.0174129	pELS	1439
chr4:136285820-136285821	Zfp46	0.738577	0.0174397	PLS	1138
chr19:5771079-5771080	Scyl1	0.447562	0.0175556	pELS	321
chr2:163643409-163643410	Serinc3	-1.27092	0.0175704	pELS	-1440
chr8:57487143-57487144	Sap30	0.481351	0.0176406	pELS	716
chr18:24205907-24205908	Galnt1	0.576505	0.0176609	PLS	564
chr19:5488990-5488991	Mus81	-0.67372	0.0176728	pELS	-589
chr10:61382557-61382558	Pald1	-0.805975	0.0176772	pELS	972
chr14:108913859-108913860	Slitrk1	0.50614	0.0177895	pELS	379
chr10:115383292-115383293	Thap2	1.60248	0.0178762	pELS	1150
chrX:163909963-163909964	Ap1s2	-0.756675	0.0179418	pELS	947
chr8:23411403-23411404	Sfrp1	0.761808	0.0179774	PLS	-98
chr12:31350926-31350927	Dld	0.484587	0.0180517	pELS	526
chr14:67007695-67007696	Bnip3l	-0.840712	0.0180576	pELS	1181
chr9:63602975-63602976	Aagab	0.465023	0.0182528	pELS	316
chr13:97242047-97242048	Enc1	-0.540956	0.0183674	pELS	943
chr11:75167772-75167773	Hic1	-1.14324	0.0185048	pELS	1746
chr1:36512398-36512399	Cnnm3	0.603116	0.0185074	pELS	532
chr10:99263455-99263456	Dusp6	0.561815	0.018509	PLS	225
chr1:66701004-66701005	Rpe	0.44257	0.0185263	pELS	174
chr19:10602847-10602848	Tkfc	-0.738183	0.0185569	pELS	1410
chrX:160502286-160502287	Phka2	0.665625	0.0185867	PLS	121
chr7:143054847-143054848	Cd81	-0.767037	0.0186045	pELS	-1162
chr1:152955879-152955880	Nmnat2	0.568412	0.018639	pELS	887
chr2:84742558-84742559	Gm19426	-0.901035	0.0187145	pELS	1096
chr13:73764402-73764403	Slc12a7	-1.08914	0.0188201	pELS	706
chr11:119268100-119268101	Gaa	-0.630059	0.0188425	PLS	214
chr1:22806101-22806102	Rims1	0.647373	0.0189653	pELS	-108
chr4:28815483-28815484	Epha7	0.533986	0.0190797	pELS	-408
chr11:82952098-82952099	Slfn5;Slfn5os	-0.976346	0.0190833	PLS	750
chr7:127770872-127770873	Orai3	-0.817724	0.0191183	pELS	1058
chr7:81493363-81493364	Ap3b2;Gm45906	0.445154	0.0191257	pELS	495
chr2:122235204-122235205	Sord	0.637955	0.0191593	pELS	456
chr5:143909523-143909524	Aimp2	0.46458	0.0191793	pELS	323
chr3:95891366-95891367	BC028528	-1.03866	0.0192857	pELS	638
chr2:103073165-103073166	Pdhx	0.45493	0.0193024	pELS	347
chr19:58943363-58943364	Eno4	0.507077	0.0193308	PLS	-61
chr14:66636808-66636809	Adra1a	-0.674647	0.0193686	pELS	1558
chr18:74780445-74780446	Acaa2	-1.00838	0.019392	pELS	1249
chr4:126046824-126046825	Mrps15	-0.694668	0.0194249	PLS	-100
chr8:69584940-69584941	RP23-468H22.7	0.423273	0.0194325	pELS	221
chr3:98280551-98280552	Hmgcs2	-1.14474	0.0194539	PLS	117
chr4:121040322-121040323	Col9a2	-1.0249	0.019504	pELS	938
chr7:24507797-24507798	Zfp428	-0.737806	0.0195282	pELS	792
chr15:10470448-10470449	Dnajc21	0.692356	0.019584	PLS	67
chr16:46010142-46010143	Plcxd2	0.478689	0.01963	PLS	75
chr3:17790543-17790544	Mir124-2hg	0.5718	0.0196329	pELS	623
chr8:81014257-81014258	Gm9725;Usp38	0.450712	0.019674	pELS	670
chr9:75441849-75441850	Leo1	0.379872	0.0196936	pELS	326
chr9:95560543-95560544	Paqr9	-0.706427	0.0197384	pELS	887
chr17:80728034-80728035	Map4k3	0.559753	0.0197446	PLS	58
chr1:161070514-161070515	Dars2	0.508338	0.0197735	pELS	143
chr6:85451582-85451583	Cct7;Pradc1	0.521975	0.0198005	PLS	69
chr10:128744112-128744113	Dgka	0.451251	0.0198454	PLS	742
chr9:29962664-29962665	Ntm	0.556703	0.0198468	pELS	476
chr17:35704597-35704598	Ddr1;Gm4577	-0.954229	0.0199569	PLS	23
chr6:56715037-56715038	Avl9	0.397849	0.0199601	PLS	139
chr13:117025784-117025785	Parp8	0.473644	0.0199823	pELS	-269
chr5:123344131-123344132	Bcl7a;Gm15860	0.543158	0.0200223	pELS	298
chr3:132683974-132683975	Aimp1	-0.634303	0.0201881	PLS	-169
chr3:40950495-40950496	Larp1b	0.627006	0.0203066	PLS	142
chr12:69373814-69373815	Arf6	-1.12306	0.0203345	pELS	-1357
chr10:37139684-37139685	5930403N24Rik	1.02122	0.0203776	pELS	283
chr11:94629551-94629552	Lrrc59	1.18209	0.0203839	PLS	-215
chr3:87970419-87970420	Nes	-1.08788	0.0204093	pELS	-658
chr14:45529699-45529700	Fermt2	0.46299	0.0204152	pELS	418
chr4:45107633-45107634	Tomm5	0.528509	0.0204605	pELS	480
chr10:78463443-78463444	Pdxk	-0.716121	0.0204799	pELS	1531
chr14:54426712-54426713	Mrpl52	-0.488023	0.0205749	PLS	-196
chr17:27204718-27204719	Lemd2	-0.82893	0.0205794	PLS	-281
chr4:134552050-134552051	Selenon	0.573228	0.0205834	PLS	115
chr11:82952200-82952201	Slfn5;Slfn5os	-0.924682	0.0206054	PLS	852
chr17:17910120-17910121	Fpr3	0.45038	0.0207093	dELS	1826
chr7:63211825-63211826	Chrna7	0.739126	0.0208291	pELS	743
chr11:50291651-50291652	Maml1	0.457641	0.02085	pELS	659
chr19:3322158-3322159	Cpt1a	-0.887259	0.0208514	pELS	-1142
chr10:115362406-115362407	Tmem19	-0.578148	0.0208679	PLS	94
chr10:77621939-77621940	Sumo3	-0.671771	0.0208912	pELS	-335
chr10:78169124-78169125	D10Jhu81e	-0.568876	0.0209906	pELS	657
chr14:70208242-70208243	Gm26908	-1.41412	0.0210034	pELS	-606
chr2:31470977-31470978	Ass1	-0.79581	0.0210801	pELS	771
chr17:25273773-25273774	Ube2i	-0.432575	0.0210826	PLS	848
chr6:29215752-29215753	Impdh1	-0.640055	0.0211033	pELS	611
chr5:110107866-110107867	Gtpbp6	0.438174	0.0211474	pELS	330
chr4:43443214-43443215	Tesk1	0.541839	0.0212066	pELS	1276
chr1:136008110-136008111	Tmem9	-0.835148	0.021233	PLS	-39
chr11:59306811-59306812	Wnt9a	0.762198	0.0212429	PLS	-116
chr8:71465250-71465251	Mrpl34	0.464713	0.0212557	pELS	292
chr10:115384352-115384353	Thap2	0.41132	0.0212946	PLS	90
chr19:3905874-3905875	Tcirg1	-1.32454	0.0213165	pELS	1258
chr17:32506926-32506927	Cyp4f17	-0.935787	0.0213305	pELS	465
chr3:137867854-137867855	Dnajb14	0.685005	0.0213388	PLS	180
chr5:121220023-121220024	Gm15800	-0.741844	0.0213887	PLS	-195
chr3:86919741-86919742	Dclk2	0.451523	0.0214329	pELS	1110
chr2:93462388-93462389	Cd82;Gm10804	-0.61565	0.0215193	PLS	751
chr1:63446354-63446355	Adam23	0.591241	0.0215326	pELS	464
chr10:105573571-105573572	Tmtc2	0.462778	0.0216445	pELS	-381
chr7:126676267-126676268	Sult1a1	-0.850535	0.0216899	PLS	164
chr11:114198677-114198678	1700092K14Rik	-0.933512	0.0217482	pELS	420
chr12:110600822-110600823	Dync1h1	0.87813	0.0217642	pELS	-629
chr18:38420151-38420152	Ndfip1	0.683788	0.0218195	pELS	1177
chr7:25251512-25251513	Erf	-0.593205	0.0218641	pELS	-752
chr7:141393230-141393231	Taldo1	-1.31458	0.0218971	pELS	1032
chr15:102204597-102204598	Zfp740	0.874597	0.0219491	PLS	950
chr9:66126217-66126218	Snx1	-0.895843	0.0219576	pELS	369
chr19:16781215-16781216	Gm9806	0.492381	0.0220709	PLS	-394
chr11:69340414-69340415	Chd3os	-0.636383	0.0220899	PLS	-46
chr1:189921306-189921307	Smyd2	-0.715499	0.0221088	pELS	1056
chr11:103102325-103102326	Acbd4	-0.642568	0.022128	pELS	644
chr8:126595262-126595263	Irf2bp2	1.028	0.0222338	pELS	-1277
chr9:21291044-21291045	Cdkn2d	0.365542	0.0223439	PLS	362
chr12:113097726-113097727	Mta1	-0.707655	0.0224298	pELS	-551
chr7:81493610-81493611	Ap3b2;Gm45906	0.465875	0.0224326	pELS	248
chr19:5298230-5298231	Gal3st3	0.647675	0.0226024	PLS	-100
chr9:72274960-72274961	Zfp280d	0.556699	0.0226087	PLS	101
chr15:74721881-74721882	Them6	0.605513	0.0226189	pELS	678
chr10:110455840-110455841	Nav3	0.698191	0.0226217	dELS	363
chr17:35425400-35425401	H2-Q6	-0.929125	0.0226351	pELS	551
chr4:43031828-43031829	Gm26643	-1.05786	0.0226409	PLS	-119
chr2:39065085-39065086	Golga1	0.43941	0.0226516	pELS	455
chr12:52504992-52504993	Arhgap5;RP23-165H7.3	0.580262	0.0226672	pELS	1021
chr4:147869472-147869473	Fv1	-0.642987	0.0226738	pELS	494
chr8:56551396-56551397	Fbxo8	0.375913	0.0226877	pELS	307
chr3:108839948-108839949	Stxbp3	0.631582	0.0227117	pELS	577
chr17:66519582-66519583	Rab12	0.509117	0.0227212	PLS	134
chr13:21530786-21530787	Zkscan8	0.587738	0.022725	pELS	333
chr4:117019561-117019562	Eif2b3	0.463504	0.0227332	PLS	160
chrX:102251706-102251707	Cited1	0.622076	0.0227515	PLS	474
chr4:87230324-87230325	Slc24a2	0.55368	0.0228871	PLS	152
chr18:82692811-82692812	Zfp236;Gm10524	0.743263	0.0229587	PLS	71
chr3:113629829-113629830	Rnpc3	0.675511	0.0229899	pELS	319
chr12:111378147-111378148	Cdc42bpb	0.448688	0.0230036	pELS	-430
chr11:24079822-24079823	Bcl11a	0.602287	0.0230087	pELS	1767
chrX:13280255-13280256	Ddx3x	-0.726408	0.0230513	pELS	-714
chr1:128244268-128244269	Ubxn4	0.422898	0.0231036	PLS	305
chr18:64888825-64888826	Nedd4l	0.544561	0.0232113	PLS	1070
chr3:38885771-38885772	C230034O21Rik	0.452354	0.023341	pELS	-1168
chr15:102672794-102672795	Atp5g2	-0.715301	0.0233494	pELS	-443
chr11:69398396-69398397	Kdm6b	-0.859622	0.0233743	PLS	-163
chr19:28963838-28963839	4430402I18Rik	-0.704771	0.0234073	PLS	-114
chr10:107272879-107272880	Lin7a	0.645037	0.0234895	pELS	1194
chr9:107563554-107563555	Tusc2;Gm9917	0.444822	0.0235212	PLS	300
chr6:90428685-90428686	Cfap100	0.516694	0.0235651	PLS	111
chr11:79340703-79340704	Nf1	0.703234	0.0236389	pELS	1011
chr3:95106207-95106208	Pip5k1a	0.453351	0.0236443	pELS	722
chr17:36032593-36032594	H2-T23;A930015D03Rik	-0.538307	0.0236831	PLS	261
chr8:121116273-121116274	Foxc2;Gm20388	-0.815999	0.0237133	PLS	103
chr16:67619154-67619155	Cadm2	0.763947	0.0237194	pELS	1753
chr10:45066878-45066879	Prep	0.442339	0.023728	pELS	-324
chr6:124662907-124662908	Lpcat3	0.414231	0.02377	PLS	-119
chrX:105080051-105080052	Pbdc1	0.944657	0.0237845	pELS	296
chr7:118995257-118995258	Gprc5b	-0.642395	0.0237848	PLS	-47
chr5:104109671-104109672	Sparcl1;Gm26703	-0.924452	0.023785	pELS	455
chr3:14611587-14611588	1810022K09Rik	0.497891	0.0238029	pELS	-303
chr14:54361328-54361329	Oxa1l	0.44327	0.0238264	pELS	488
chr13:51792166-51792167	Sema4d	0.823303	0.0239237	pELS	1580
chr6:134898098-134898099	Gpr19;2810454H06Rik	-0.562623	0.0239405	PLS	138
chr2:77170509-77170510	Ccdc141	-0.618526	0.02396	PLS	126
chr3:88336978-88336979	Smg5	-0.473077	0.0239804	pELS	719
chr12:101957726-101957727	Atxn3	0.49347	0.0239871	pELS	519
chr17:25985579-25985580	Capn15	0.428469	0.0240035	PLS	216
chrX:136993483-136993484	Zcchc18;Slc25a53	1.06669	0.0240247	PLS	329
chr19:3686745-3686746	Lrp5	-0.622302	0.024028	PLS	-182
chr3:87886211-87886212	Prcc	-0.686285	0.0240419	pELS	-604
chr1:167340697-167340698	Gm25911	-0.832025	0.0241974	pELS	-274
chr5:121009538-121009539	Rph3a	-0.58448	0.0241984	PLS	553
chr12:26414051-26414052	Rnf144a	0.63819	0.0242142	pELS	958
chr7:127967030-127967031	Fus	-0.541427	0.0242749	pELS	-426
chr8:27087391-27087392	Adgra2	-0.85486	0.024399	pELS	1809
chr11:114850608-114850609	Gprc5c	-1.19023	0.0244347	pELS	-543
chr10:81544139-81544140	Gna11	-0.483861	0.0244406	pELS	1050
chr15:10486189-10486190	Rad1	0.395133	0.0245027	pELS	172
chr18:36760064-36760065	Wdr55	0.938204	0.0245121	pELS	-174
chr2:157077367-157077368	Soga1	-0.659227	0.0245233	pELS	1886
chr17:46327684-46327685	Abcc10	0.472521	0.0245431	pELS	667
chr15:38302477-38302478	Klf10	-1.06006	0.0246206	pELS	-1771
chr11:6475959-6475960	Gm11973	0.627252	0.0246493	PLS	-43
chr15:75678930-75678931	Top1mt	-0.495962	0.0246641	PLS	-131
chr8:71537349-71537350	Bst2	-0.746383	0.0247719	PLS	106
chr18:86712835-86712836	Cbln2	0.734152	0.0248105	pELS	1726
chr3:85971948-85971949	Sh3d19	-0.646711	0.0249111	dELS	840
chr9:107936219-107936220	Camkv;Gm37974	-0.528264	0.0249894	PLS	174
chr9:36726803-36726804	Chek1	0.472933	0.0249951	PLS	261
chr8:105826731-105826732	Ranbp10	0.462115	0.0249958	pELS	618
chr11:115165020-115165021	Slc9a3r1	-0.699641	0.0250772	pELS	1680
chr5:73293319-73293320	Ociad1	0.81666	0.0251066	pELS	536
chr2:59161706-59161707	Pkp4	0.423229	0.0251295	pELS	857
chr15:93335955-93335956	Yaf2	0.695663	0.0251384	pELS	979
chr9:102626430-102626431	Cep63;Anapc13	0.325215	0.0252545	PLS	103
chr13:43786233-43786234	Cd83	-0.848267	0.0252549	pELS	1127
chr2:73775124-73775125	Chn1	0.696165	0.0253488	PLS	221
chrX:57053413-57053414	Htatsf1	-0.572285	0.0253711	pELS	-169
chr13:55512944-55512945	Pdlim7	-0.49598	0.025397	pELS	731
chr6:87981517-87981518	H1fx;Gm5577	0.534372	0.025414	PLS	119
chr11:52284293-52284294	A630014C17Rik	-1.05128	0.025465	pELS	-1280
chr16:31664383-31664384	Dlg1	0.518394	0.0254908	pELS	941
chr4:44233647-44233648	Rnf38	0.531749	0.0255713	dELS	141
chr9:62342714-62342715	Anp32a	0.429182	0.0256503	pELS	1422
chr15:72809341-72809342	Trappc9;Peg13	0.574612	0.0256648	pELS	982
chr2:103760929-103760930	Nat10	0.401349	0.0256765	pELS	340
chr13:91807834-91807835	Zcchc9	-0.424387	0.0258052	PLS	-130
chr4:86575478-86575479	Rraga	-0.412097	0.0258783	PLS	-189
chr13:68999585-68999586	Adcy2	0.634019	0.025933	PLS	-45
chr6:87981989-87981990	Gm5577	0.452125	0.0259418	pELS	-249
chr3:94974821-94974822	Pi4kb	0.449856	0.0259592	PLS	91
chr9:102627229-102627230	Anapc13	-0.827355	0.026063	pELS	-696
chr1:152089241-152089242	1700025G04Rik	0.660943	0.0260922	pELS	883
chr15:55072015-55072016	Taf2	-0.408312	0.0261132	PLS	136
chr2:181671505-181671506	Sox18	-0.782645	0.0261147	PLS	134
chr5:134986006-134986007	Cldn3	-1.33869	0.0261508	PLS	-207
chr9:108936470-108936471	Uqcrc1	-1.08899	0.0261605	PLS	-162
chr8:60983534-60983535	B230317F23Rik	0.423341	0.0261687	PLS	98
chr2:152397235-152397236	Sox12	0.491207	0.026219	pELS	827
chr12:69681854-69681855	Sos2	0.592313	0.0262831	PLS	-3
chr2:37359132-37359133	Pdcl	0.520083	0.0263178	PLS	199
chr2:165286981-165286982	Slc35c2	0.741528	0.0263364	pELS	887
chr11:69846460-69846461	Plscr3	0.411235	0.0263542	PLS	85
chr13:34002210-34002211	Serpinb6a	0.493647	0.0263857	PLS	-152
chr18:9213715-9213716	Fzd8	-0.463526	0.0264239	pELS	860
chr14:122476537-122476538	Zic2	-0.868925	0.0264244	pELS	1103
chr13:52982842-52982843	Nfil3	-0.938067	0.0264633	pELS	-1770
chr3:9832933-9832934	Pag1	0.40536	0.0265457	pELS	745
chr17:33685797-33685798	Hnrnpm;March2	1.03693	0.0265582	pELS	1062
chr11:49610174-49610175	Flt4	-1.1697	0.0265961	pELS	912
chr1:71557170-71557171	Atic	0.418846	0.0265977	PLS	21
chr7:4547382-4547383	Syt5	-0.542937	0.0266553	pELS	158
chr10:128695402-128695403	Rab5b	0.962142	0.0266847	pELS	865
chr8:125995047-125995048	Kcnk1	0.890124	0.0267267	pELS	-122
chr7:139388412-139388413	Inpp5a	0.727245	0.0267624	pELS	-696
chr1:136132023-136132024	Kif21b	0.615815	0.0267849	pELS	635
chr9:21917354-21917355	Rab3d	0.957826	0.0268498	pELS	837
chr3:89093208-89093209	Rusc1;Gm43738	0.66028	0.0269385	PLS	102
chr5:108313261-108313262	Pigg	0.677373	0.0269428	pELS	-513
chr12:26456410-26456411	Rsad2	-0.763792	0.0269493	PLS	41
chr8:125995782-125995783	Kcnk1	0.495475	0.0269594	pELS	613
chr7:27167366-27167367	Egln2	-0.722565	0.027064	pELS	-565
chr3:93554651-93554652	S100a10	-0.872839	0.0270828	pELS	-428
chr11:80383438-80383439	Zfp207	0.493845	0.0270837	PLS	160
chr15:11907089-11907090	Npr3	-0.613105	0.0271107	PLS	-1416
chr5:112575317-112575318	Sez6l	0.902734	0.0271183	pELS	1867
chr3:95660751-95660752	Mcl1	-0.787336	0.0272143	pELS	1964
chr8:71537894-71537895	Bst2	-0.981424	0.0272477	pELS	-439
chr8:13288485-13288486	Tmco3	0.426513	0.0272725	PLS	296
chr3:108910679-108910680	Prpf38b	0.536941	0.0272803	pELS	1047
chr8:90346601-90346602	Tox3	0.933575	0.0272833	pELS	1741
chr2:121171515-121171516	Tubgcp4	0.419694	0.02729	pELS	-391
chr9:61914094-61914095	Rplp1	0.535239	0.0273015	pELS	447
chr19:53945307-53945308	Shoc2	0.640316	0.0273482	pELS	-681
chr13:92354853-92354854	Msh3;Dhfr	0.383904	0.0274175	PLS	71
chr5:110653927-110653928	Ddx51	-0.451858	0.0274422	pELS	477
chr2:164911702-164911703	Zfp335;Zfp335os	-0.752555	0.0274537	PLS	54
chr13:100553401-100553402	Ocln	-1.17013	0.0274641	pELS	-684
chr19:45016157-45016158	Lzts2	-0.577569	0.0274813	pELS	982
chr11:88069202-88069203	Vezf1	0.499779	0.0274995	pELS	924
chr11:119086564-119086565	Cbx4	-0.536172	0.0275108	pELS	-344
chr16:55895989-55895990	Nxpe3	-0.882979	0.0275408	pELS	-711
chr19:24029903-24029904	Fam189a2	-0.883102	0.027577	pELS	1115
chr13:69612291-69612292	Nsun2;Gm17108	0.50315	0.0275885	PLS	-850
chr14:54686311-54686312	Acin1;1700123O20Rik	0.389613	0.0276149	PLS	141
chr10:53597550-53597551	Asf1a;Mcm9	0.612086	0.0276311	pELS	794
chr13:56702630-56702631	Smad5	-0.812464	0.0276314	pELS	-379
chr14:19751039-19751040	Nid2	-0.618801	0.0276395	PLS	-217
chr17:45506977-45506978	Aars2	-0.373203	0.0276785	PLS	137
chr2:60124699-60124700	Baz2b	0.455107	0.0276938	pELS	-396
chr9:59539508-59539509	Tmem202	-0.426383	0.0277669	PLS	-31
chr4:141214445-141214446	Rsg1	0.645052	0.0277777	pELS	490
chr4:116150815-116150816	Pomgnt1;Lurap1	0.468938	0.027823	pELS	522
chr7:110614208-110614209	Sbf2	0.516492	0.0278482	pELS	713
chr7:66060661-66060662	Snrpa1;Gm45213	0.555195	0.0280038	PLS	1659
chr8:105348474-105348475	Slc9a5	1.05904	0.0280545	pELS	-368
chr4:21848334-21848335	Pnisr	0.385522	0.0280563	pELS	752
chr5:63649512-63649513	Nwd2;Gm9954	0.595713	0.028106	pELS	411
chrX:7884624-7884625	Slc35a2	0.698469	0.0281594	pELS	597
chr6:137252761-137252762	Ptpro	0.464924	0.0281621	pELS	443
chr18:44660554-44660555	Mcc	-0.814494	0.0282368	pELS	-1110
chr4:133673132-133673133	Pigv	-0.662573	0.0283403	pELS	-486
chr18:44828606-44828607	Ythdc2	0.426415	0.0283551	pELS	861
chr6:28831362-28831363	Snd1;Lrrc4	0.514273	0.028388	pELS	384
chr4:46650389-46650390	Tbc1d2	0.458386	0.0284631	PLS	-181
chr15:32922335-32922336	Sdc2	-0.661368	0.0284731	pELS	1613
chr11:72490123-72490124	Spns2	0.839043	0.0285475	PLS	-220
chrX:140600583-140600584	Tsc22d3	-1.04015	0.0286143	PLS	75
chr14:32028851-32028852	Galnt15	-1.17243	0.0286211	PLS	-137
chr10:41520017-41520018	Cd164	0.422781	0.0286689	pELS	604
chr3:89279312-89279313	Efna1	-0.669082	0.0288539	pELS	1829
chr13:68582541-68582542	Fastkd3	0.55764	0.0289875	pELS	294
chr5:27791319-27791320	Paxip1	0.556638	0.0290542	pELS	371
chr11:23256804-23256805	Xpo1	0.488361	0.0291208	pELS	764
chr2:18676491-18676492	Commd3	0.649054	0.0291575	pELS	-526
chr2:90886696-90886697	C1qtnf4	0.744716	0.0291923	pELS	837
chr11:94990043-94990044	Ppp1r9b	-0.956215	0.0292221	pELS	-991
chr13:54589773-54589774	Nop16	0.46644	0.0292266	pELS	316
chr3:105704927-105704928	Fam212b	0.507203	0.0292724	pELS	329
chr18:37819881-37819882	Pcdhgc4;Pcdhga10;Pcdhga12;Pcdhga9;Pcdhgc5;Pcdhga11;Pcdhgb2;Gm37013;Pcdhgc3;Pcdhgb1;Pcdhgb8;Pcdhgb6;Gm37388;Pcdhga1;Pcdhga2;Gm42416;Pcdhga7;Pcdhga5;Pcdhgb4;Pcdhga4;Pcdhgb5;Pcdhga6;Pcdhga8;Pcdhgb7;Pcdhga3	0.543008	0.0293442	pELS	369
chr3:142620882-142620883	Gbp2	-0.811425	0.0293495	pELS	281
chr3:131113267-131113268	Lef1	-0.951813	0.0294807	pELS	-1178
chrX:8074304-8074305	Suv39h1;Gm14820	0.712927	0.0294941	PLS	455
chr11:77489752-77489753	Ankrd13b	0.762572	0.029569	PLS	-75
chr1:82839570-82839571	Agfg1	0.519389	0.0296234	PLS	88
chr4:86875249-86875250	Acer2	-1.27188	0.0296375	pELS	854
chr7:100493981-100493982	Ucp2	-0.864783	0.0296885	pELS	645
chr5:123683288-123683289	Clip1;Gm42651	0.715451	0.0298999	PLS	179
chr1:135583764-135583765	Nav1	0.618687	0.0299096	pELS	-1008
chr8:70489326-70489327	Gm45545	-1.17291	0.0299358	pELS	1146
chr6:90428743-90428744	Cfap100	0.512025	0.0300117	PLS	53
chr4:16013550-16013551	Osgin2	0.441883	0.0300773	pELS	337
chr19:10042269-10042270	Fads3	-0.56036	0.0301329	pELS	722
chr1:89071896-89071897	Sh3bp4	-0.780786	0.0301562	pELS	1482
chr4:155992104-155992105	B3galt6	0.566085	0.0301569	pELS	544
chr19:46707785-46707786	As3mt	-0.605426	0.0301855	pELS	343
chr12:69724230-69724231	L2hgdh	0.725942	0.0302099	pELS	643
chr9:85748474-85748475	Ibtk	1.27847	0.0302462	pELS	-603
chr2:180104448-180104449	Hrh3	0.517534	0.0302803	PLS	39
chr5:99977936-99977937	Hnrnpd;Gm17092	0.454543	0.030334	PLS	251
chr3:80801352-80801353	Gria2	0.577789	0.0303377	pELS	1482
chr7:31127189-31127190	Scn1b	-0.592399	0.0303764	PLS	-187
chr18:9958015-9958016	Thoc1	-0.360034	0.0304177	PLS	-164
chr2:144009828-144009829	Rrbp1	-0.808655	0.0304726	pELS	1434
chr12:101027950-101027951	Ccdc88c	0.783329	0.0304746	pELS	1032
chr15:6708061-6708062	Rictor	0.583407	0.0304978	pELS	-319
chr7:78579302-78579303	Gm9885;Ntrk3	0.596633	0.0305127	pELS	473
chrX:101533093-101533094	Taf1	0.619555	0.0305369	pELS	360
chr6:38663137-38663138	Clec2l	0.639765	0.0305484	PLS	69
chr17:75437571-75437572	Rasgrp3	-1.03122	0.0305523	pELS	1667
chr15:93336856-93336857	Yaf2	0.81362	0.030567	PLS	78
chr11:60776992-60776993	Top3a	0.554618	0.0305715	pELS	372
chr8:88521381-88521382	Nkd1	0.436347	0.0305926	PLS	28
chr5:23850551-23850552	2700038G22Rik	0.732247	0.030603	PLS	-45
chr7:97417726-97417727	Thrsp	-1.289	0.0306984	PLS	3
chr1:93100657-93100658	Kif1a	0.473854	0.0307008	pELS	1293
chr4:55530961-55530962	Klf4	-0.709711	0.0307078	pELS	1504
chr2:112379709-112379710	Katnbl1;Gm21985	0.489192	0.0307327	pELS	499
chr8:22227212-22227213	Thsd1	0.579416	0.0307482	PLS	-100
chr2:164912344-164912345	Zfp335os	-0.648087	0.0308087	pELS	-588
chr4:103314174-103314175	Oma1	0.447526	0.0308268	pELS	363
chr7:45873462-45873463	Grin2d;Kdelr1	-0.390439	0.0308295	pELS	691
chr7:44996978-44996979	Bcl2l12	-1.02586	0.0309249	pELS	-669
chr12:101975849-101975850	Cpsf2	0.473761	0.0309894	PLS	-124
chr7:110843758-110843759	Rnf141	0.705616	0.0310279	pELS	698
chr17:10318989-10318990	Qk	0.731594	0.0310805	pELS	371
chr11:62731585-62731586	Zfp287	0.381365	0.0311041	pELS	319
chr8:70659853-70659854	Pgpep1	-0.442119	0.0311324	PLS	534
chr11:53479544-53479545	Sowaha	-0.617999	0.0312294	pELS	-621
chr3:107101627-107101628	Kcna2	0.598912	0.031262	PLS	482
chr8:94695345-94695346	Pllp	-0.74608	0.0312915	pELS	932
chr10:62601961-62601962	Ddx21	0.518137	0.0313083	pELS	319
chr15:93336541-93336542	Yaf2	0.734181	0.0313279	pELS	393
chr12:101028112-101028113	Ccdc88c	0.806666	0.0313514	pELS	870
chr4:116053856-116053857	Nsun4	0.514858	0.0313544	PLS	19
chr14:69805857-69805858	Rhobtb2	0.687833	0.0313953	PLS	-328
chr9:16500916-16500917	Fat3	0.572116	0.0314036	pELS	368
chr15:100304578-100304579	Mettl7a1	-0.558128	0.0314563	pELS	-238
chr9:56928723-56928724	Snx33	-0.802653	0.0315325	pELS	-353
chr1:33814428-33814429	Zfp451	0.441854	0.0315414	PLS	166
chr15:98662406-98662407	Ddx23	0.51096	0.0315762	pELS	482
chr1:16665718-16665719	Tmem70	0.548772	0.0316082	pELS	512
chr14:21831409-21831410	Vdac2	-0.533648	0.031635	PLS	141
chr9:110881066-110881067	Als2cl	-1.30319	0.0317061	pELS	-954
chr8:88362963-88362964	Brd7	-1.25535	0.031724	pELS	-770
chr11:78751071-78751072	Fam58b	-0.710846	0.0318594	pELS	657
chr11:113750338-113750339	Cdc42ep4	-0.714202	0.0318884	pELS	1542
chr11:97363840-97363841	Socs7	0.558162	0.0319021	pELS	1290
chr2:26964029-26964030	Rexo4	0.455729	0.0319078	pELS	356
chr19:41483087-41483088	Lcor	0.478803	0.0319168	pELS	443
chr7:16994333-16994334	Ccdc8	-0.863457	0.0319318	pELS	1626
chr2:132030442-132030443	Rassf2	0.596271	0.0319404	pELS	-185
chr8:11727956-11727957	Arhgef7	0.642909	0.0319547	PLS	236
chr1:37430494-37430495	Unc50	0.492397	0.0319768	PLS	356
chr6:39872371-39872372	Gm26833	0.460341	0.0320507	pELS	-401
chr8:94837827-94837828	Ciapin1	0.511708	0.0321694	pELS	-493
chr12:104863789-104863790	Clmn	-1.02627	0.0321738	pELS	1286
chr7:52006161-52006162	Svip	0.570624	0.0321755	PLS	-144
chr4:45409430-45409431	Slc25a51	-0.57985	0.0322202	pELS	-665
chr18:39489843-39489844	Nr3c1	0.504682	0.0322276	PLS	1457
chr5:107869334-107869335	Evi5;Gm43592	0.444825	0.0322793	pELS	861
chr11:69632656-69632657	Fxr2	-0.863754	0.0323902	pELS	-333
chr15:75894472-75894473	Naprt	-0.653439	0.0324058	PLS	8
chr7:126976244-126976245	Cdipt	0.607836	0.0324097	pELS	-147
chr11:23306025-23306026	Usp34	0.403883	0.0324159	pELS	-869
chr3:117575910-117575911	Plppr5	0.484006	0.0324619	pELS	1075
chr9:50603513-50603514	Sdhd	0.418248	0.0324735	dELS-D	298
chr11:69901685-69901686	Neurl4	-0.633776	0.0324975	PLS	614
chr8:34805840-34805841	Dusp4	-0.99894	0.0326391	pELS	-1456
chr1:75479027-75479028	Chpf	0.556253	0.0326407	pELS	279
chr5:144255058-144255059	Bri3;2900089D17Rik	0.762332	0.0326444	PLS	1127
chr7:139582283-139582284	Nkx6-2	-1.01267	0.0326571	pELS	513
chr10:40302662-40302663	Amd1	0.551531	0.032671	pELS	-477
chr8:92855467-92855468	Lpcat2;Gm45472	0.363689	0.0326935	PLS	129
chr14:55591069-55591070	Psme2	0.954707	0.0326981	PLS	43
chr7:113513058-113513059	Far1	0.765324	0.0327072	pELS	-775
chr11:101246058-101246059	Ramp2	-0.494933	0.0327393	PLS	31
chr3:100685141-100685142	Man1a2	0.461664	0.0328025	pELS	361
chr7:27689279-27689280	Zfp607b	-1.03002	0.0328615	PLS	-60
chr12:104863820-104863821	Clmn	-0.938758	0.0328723	pELS	1255
chr15:93336274-93336275	Yaf2	0.533944	0.0328888	pELS	660
chr4:33924550-33924551	Cnr1	0.438276	0.0329023	PLS	-42
chr1:34850267-34850268	Plekhb2	0.527231	0.032937	pELS	292
chr14:99299960-99299961	Klf5	0.754619	0.0329773	pELS	1270
chr6:125349556-125349557	Tnfrsf1a	-0.686672	0.0330986	PLS	195
chr5:14515329-14515330	Pclo	0.37235	0.0331605	pELS	412
chr16:33685116-33685117	Heg1	-0.526998	0.033166	pELS	651
chr6:29694332-29694333	Tspan33	0.583463	0.0331662	PLS	111
chr3:130729669-130729670	Rpl34	0.444867	0.033173	pELS	728
chr11:86683521-86683522	Vmp1	0.371135	0.0332167	pELS	314
chr13:43171826-43171827	Tbc1d7	0.627838	0.0332214	pELS	-326
chr3:89393037-89393038	Zbtb7b;Gm15417	-0.508476	0.0332574	pELS	1188
chr12:36156319-36156320	Bzw2	0.379287	0.0332864	pELS	505
chr2:127654927-127654928	Mal	-1.12046	0.0332982	pELS	1767
chr8:22860481-22860482	Kat6a	0.533614	0.0333307	pELS	947
chr14:18893825-18893826	Ube2e2	0.523255	0.0333521	PLS	441
chr4:101357835-101357836	0610043K17Rik	-0.810707	0.0333947	pELS	-1101
chr2:127006931-127006932	Ap4e1	-0.841893	0.0333949	pELS	-1785
chr19:45016432-45016433	Lzts2	-0.564679	0.0333956	pELS	1257
chr10:41477616-41477617	Mical1	-0.652593	0.0334058	pELS	1303
chr3:142560195-142560196	Gbp3	-1.05258	0.0334282	PLS	170
chr13:34651085-34651086	Pxdc1	-0.938042	0.0336028	pELS	1595
chr3:41081814-41081815	Pgrmc2	0.865185	0.0336435	pELS	1231
chr17:88440496-88440497	Foxn2	0.405246	0.0336637	PLS	-214
chr6:86526082-86526083	Pcbp1	0.557745	0.0337172	pELS	-164
chr10:79794014-79794015	Palm;RP24-444L19.10	-0.496567	0.0337308	pELS	443
chr4:137994518-137994519	Eif4g3	0.458869	0.0339165	pELS	1497
chr11:103103514-103103515	Acbd4	0.591448	0.0339258	pELS	1833
chr14:20930976-20930977	Vcl	-1.07224	0.0339406	pELS	1544
chr8:94875870-94875871	Dok4	-0.547116	0.0339888	pELS	459
chr15:78926254-78926255	Lgals1	-1.14303	0.0339999	pELS	-470
chr6:86793723-86793724	Anxa4	-0.651786	0.0340199	PLS	-140
chr12:76371244-76371245	Zbtb1	0.447227	0.034025	pELS	979
chr18:73573712-73573713	Mex3c	0.424962	0.0340371	pELS	669
chr9:75071531-75071532	Myo5a	0.459955	0.0340552	PLS	517
chr8:47673638-47673639	Ing2	0.488258	0.0340678	pELS	-1752
chr15:76899357-76899358	Commd5	1.00472	0.0340882	pELS	-552
chr3:10013312-10013313	Fabp5	0.623098	0.0341063	pELS	765
chr14:67008027-67008028	Bnip3l	-0.814888	0.0341252	pELS	849
chr1:156939446-156939447	Ralgps2	0.534545	0.0341374	PLS	179
chr17:51832710-51832711	Satb1	0.75173	0.0341416	PLS	-108
chr14:70891148-70891149	Gfra2	0.542063	0.034146	pELS	1019
chr10:100589116-100589117	4930430F08Rik	0.343748	0.0341595	PLS	1306
chr11:101417104-101417105	Aarsd1;Gm27029	0.401171	0.0342188	pELS	510
chr2:180894388-180894389	Gm27032	-0.569816	0.0342631	PLS	284
chr16:90935137-90935138	1110004E09Rik	0.416988	0.0342823	PLS	-211
chr16:64852635-64852636	Cggbp1	0.499935	0.034316	pELS	640
chr9:72662247-72662248	Nedd4	0.56234	0.0343184	PLS	-98
chr16:90810131-90810132	Urb1	0.507228	0.0343564	pELS	281
chr18:20745579-20745580	B4galt6	0.379543	0.0343819	pELS	824
chr16:72663002-72663003	Robo1	0.597305	0.0343844	PLS	-146
chr14:87416931-87416932	Tdrd3	0.587891	0.0344893	PLS	293
chr2:26911602-26911603	Rpl7a	-0.527972	0.0345034	pELS	342
chr12:78748390-78748391	Mpp5	0.530787	0.0345273	pELS	-516
chr9:123851279-123851280	Fyco1	-0.613722	0.0346401	pELS	619
chr11:3202459-3202460	Eif4enif1;Drg1	-0.423793	0.034658	PLS	68
chr10:81496093-81496094	Ncln	0.491356	0.0346729	pELS	298
chr3:135691381-135691382	Nfkb1	0.424209	0.0346777	PLS	165
chr19:3324943-3324944	Cpt1a	-0.765478	0.0347349	pELS	1643
chr8:84662719-84662720	Ier2	-0.434394	0.0347615	PLS	132
chr11:115613341-115613342	Mif4gd	-0.921472	0.034796	pELS	-373
chr2:121449052-121449053	Serinc4	0.689325	0.0348282	PLS	-142
chr12:105785014-105785015	Papola	0.532979	0.0349048	PLS	321
chr17:56326984-56326985	Kdm4b	0.459938	0.0349131	pELS	923
chr17:23829589-23829590	Elob	-0.680681	0.0349624	pELS	-481
chr5:114774810-114774811	Ankrd13a;Git2;4930515G01Rik	0.566379	0.0350013	PLS	134
chr2:26964503-26964504	Rexo4	-0.575398	0.0350459	PLS	-118
chr17:46384055-46384056	Zfp318	0.757727	0.0351033	pELS	325
chr2:168082099-168082100	Pard6b	0.83357	0.0351472	pELS	1096
chr1:37430319-37430320	Unc50	0.453509	0.0352067	PLS	181
chr14:25694599-25694600	Ppif	-0.446818	0.035222	pELS	446
chr9:123851404-123851405	Fyco1	-0.496263	0.0352606	pELS	494
chr10:61680623-61680624	Sar1a	0.485247	0.0353026	pELS	325
chr1:173367533-173367534	Cadm3;Aim2	0.448718	0.0353169	pELS	161
chr3:53863508-53863509	Ufm1	-0.381774	0.0354108	pELS	321
chr6:38552450-38552451	Luc7l2;Gm26699	0.620425	0.0354231	pELS	1117
chr17:29034418-29034419	Srsf3	-0.660563	0.035444	pELS	1746
chr6:128843469-128843470	Gm44066	0.476536	0.0355318	pELS	-299
chr7:120842679-120842680	Eef2k	-0.442187	0.0355354	PLS	-151
chr8:106169761-106169762	Slc7a6	0.820935	0.0355497	pELS	905
chr19:55254229-55254230	Acsl5	-0.390162	0.0355897	pELS	861
chr6:116207873-116207874	9530062K07Rik	-0.391425	0.0355898	PLS	119
chr8:35375724-35375725	Gm45469	-0.700556	0.0355911	PLS	-14
chr2:33641286-33641287	C130021I20Rik	-1.03845	0.0356553	PLS	94
chr10:75781384-75781385	Gstt3	-0.767982	0.0356618	PLS	29
chr5:67427237-67427238	Bend4	0.657875	0.0356647	pELS	-442
chr12:100520183-100520184	Ttc7b	-0.440066	0.0356873	pELS	638
chr7:113369244-113369245	Btbd10	0.401125	0.03569	PLS	147
chr4:116685901-116685902	Prdx1	0.512496	0.0356955	PLS	358
chr2:164746278-164746279	Dnttip1	0.43504	0.0357717	pELS	296
chr13:55487060-55487061	Dbn1	-0.529493	0.0357741	pELS	1050
chr11:59208168-59208169	Gm10434	-0.627162	0.0358208	PLS	-152
chr4:155735104-155735105	Tmem240	0.475266	0.035854	PLS	305
chr16:85802771-85802772	Adamts1	-0.564494	0.0358632	pELS	341
chr10:128744356-128744357	Dgka	-0.842073	0.0358781	pELS	498
chr11:116694123-116694124	St6galnac2	-1.24693	0.0358959	pELS	744
chr5:33658235-33658236	Tmem129;Tacc3	0.46517	0.0359709	PLS	108
chr2:148406881-148406882	Thbd	-1.19453	0.0359913	pELS	1306
chr19:24030764-24030765	Fam189a2	0.526927	0.0359941	pELS	254
chr1:136415608-136415609	Ddx59	0.638704	0.0360226	PLS	-90
chr14:118924947-118924948	Dzip1	0.474619	0.0362403	pELS	366
chr1:171281481-171281482	Ppox	-0.375158	0.0363011	pELS	-296
chr7:25787613-25787614	Axl	-0.980113	0.036343	pELS	1091
chrX:94367414-94367415	Apoo	0.583436	0.0363592	pELS	298
chr19:4037493-4037494	Gstp1	0.656081	0.0363886	pELS	427
chr14:75284648-75284649	Zc3h13	0.38534	0.0363927	pELS	276
chr5:125390145-125390146	Ubc;Gm10382	-0.646505	0.0364514	PLS	56
chr18:61707509-61707510	Pcyox1l	0.374503	0.0364755	pELS	125
chr17:70852427-70852428	Tgif1	-0.716247	0.0365784	pELS	1118
chr10:75589863-75589864	Ggt5	-0.899518	0.0365826	pELS	524
chr8:24438862-24438863	1810011O10Rik;Gm26714	-0.856738	0.0366204	PLS	121
chr8:76899068-76899069	Gm10649	0.381147	0.0366694	pELS	-373
chr1:180331943-180331944	Itpkb	-0.557524	0.0366821	pELS	-1394
chr2:181241886-181241887	Helz2	-0.823121	0.0367286	PLS	140
chr1:36558724-36558725	D430040D24Rik	-0.769335	0.03673	pELS	-376
chr10:127380957-127380958	R3hdm2	0.727225	0.0367568	pELS	631
chr1:174503298-174503299	Fmn2	0.379628	0.0367584	pELS	1474
chr3:19957105-19957106	Cp	-1.02853	0.0367704	PLS	52
chr4:124701644-124701645	Fhl3	-0.933105	0.0368099	pELS	944
chrX:108834954-108834955	2810403D21Rik	1.07637	0.0368611	pELS	-583
chr16:60604980-60604981	Epha6;Gm9017	0.542469	0.0369696	pELS	215
chr17:35698246-35698247	Ddr1	0.574991	0.0369928	pELS	1062
chr11:78465584-78465585	Slc46a1	-0.70794	0.0370203	PLS	-112
chr5:137553664-137553665	Actl6b	0.526444	0.037023	PLS	148
chr18:34409231-34409232	Pkd2l2	0.639952	0.0371344	PLS	-191
chr19:46707996-46707997	As3mt	-0.662607	0.03715	pELS	554
chr12:86077964-86077965	Tgfb3	-0.606617	0.0371767	pELS	1076
chr5:65493507-65493508	Smim14;4930589O11Rik	-0.667284	0.0373338	PLS	412
chr18:61707337-61707338	Pcyox1l	0.386462	0.0373434	pELS	297
chr5:138998127-138998128	6330403L08Rik	-0.644728	0.0374071	pELS	-758
chr1:132543038-132543039	Cntn2	0.820055	0.0375063	PLS	217
chr9:106368722-106368723	Dusp7	0.563942	0.0375256	PLS	91
chr11:119355023-119355024	Sgsh	-0.700671	0.0375522	pELS	512
chr3:95871653-95871654	C920021L13Rik	0.45814	0.0375526	PLS	132
chr13:43616769-43616770	Rnf182	0.831538	0.037568	pELS	1060
chr3:69316617-69316618	Ppm1l	0.520945	0.0375741	PLS	-243
chr3:88687258-88687259	2810403A07Rik	-0.753734	0.0376005	pELS	-862
chr6:38254232-38254233	D630045J12Rik	0.571043	0.0376721	pELS	-224
chr1:66468351-66468352	Unc80	0.496298	0.0377194	PLS	-15
chr11:82952859-82952860	Slfn5;Slfn5os	-1.25909	0.0377308	pELS	1511
chr8:107436485-107436486	Wwp2	0.422836	0.0377312	PLS	121
chr15:38300960-38300961	Klf10	0.370687	0.0377738	PLS	-254
chr17:94835010-94835011	Gm26734	-0.377452	0.037809	PLS	105
chr4:129984921-129984922	Adgrb2	0.762006	0.0378978	PLS	52
chrX:153140240-153140241	Rragb	0.670272	0.0379495	pELS	260
chr19:42780247-42780248	Gm16244	-0.583314	0.0380604	pELS	-270
chr3:142559847-142559848	Gbp3	-1.55888	0.0380615	pELS	-178
chr15:83349560-83349561	Arfgap3	-0.61972	0.0380687	pELS	686
chr5:37823204-37823205	Msx1	-0.751961	0.0380812	pELS	1378
chr12:44329228-44329229	Nrcam	0.370863	0.0381003	pELS	344
chr18:25754407-25754408	Celf4	0.796947	0.0382458	PLS	-425
chr18:61785319-61785320	Afap1l1	-0.940138	0.0382625	pELS	1382
chr5:32785853-32785854	Gm20671	-0.493497	0.0382725	PLS	-208
chr1:74587559-74587560	Zfp142	0.452749	0.0382887	pELS	-588
chr17:35165326-35165327	Gm17705	0.509373	0.0382912	pELS	208
chr14:11552903-11552904	Ptprg	-0.549414	0.038299	pELS	-628
chr14:60635501-60635502	Spata13	-0.729449	0.0383075	pELS	1501
chr17:28233532-28233533	Ppard	-0.604512	0.0383251	pELS	779
chr9:59657459-59657460	Pkm	0.486734	0.0383377	pELS	1092
chr5:134583185-134583186	Rfc2	-0.710969	0.0383559	pELS	1820
chr4:151057463-151057464	Camta1;Vamp3	0.456012	0.0383946	pELS	499
chr15:79229649-79229650	Pick1	-0.389566	0.0384744	PLS	477
chr14:48120837-48120838	Peli2	0.389905	0.0385059	PLS	-31
chr2:32152532-32152533	Prrc2b	0.518436	0.0385123	pELS	1451
chr3:57575954-57575955	Wwtr1	0.51034	0.0385471	PLS	-45
chr19:53945472-53945473	Shoc2	0.493545	0.0387125	pELS	-846
chr11:113752039-113752040	Cdc42ep4	-0.553179	0.0387419	PLS	-159
chr9:108306891-108306892	Rhoa	0.364377	0.0388058	pELS	-732
chr7:113369585-113369586	Btbd10	0.337404	0.038817	PLS	-194
chr11:117482923-117482924	Gm45849	-0.852876	0.0388207	pELS	-327
chr15:99295096-99295097	Prpf40b	0.574412	0.0388837	pELS	10
chr15:77306968-77306969	Rbfox2	0.493112	0.0389113	PLS	84
chr18:6515990-6515991	Epc1	0.45147	0.0389304	pELS	117
chr19:6531858-6531859	Nrxn2;Gm14964	-0.969469	0.0389634	PLS	152
chr13:56522568-56522569	Fbxl21	0.356619	0.0389712	PLS	97
chr11:105589528-105589529	Tanc2	-0.494284	0.0390043	pELS	-457
chr12:58269096-58269097	Clec14a	-1.34166	0.0391337	pELS	193
chr15:58215495-58215496	Gm15943	-0.542627	0.0391619	pELS	-604
chr18:74780035-74780036	Acaa2	-0.660901	0.0392858	pELS	839
chr16:90935039-90935040	1110004E09Rik	0.451581	0.0393512	PLS	-113
chr7:7299721-7299722	Clcn4	-0.542262	0.0393878	pELS	831
chr16:28929723-28929724	Mb21d2	0.521587	0.039433	PLS	-26
chr3:87971219-87971220	Nes	-0.839083	0.0394683	PLS	142
chr18:66457979-66457980	Pmaip1	-1.07996	0.0394808	pELS	-624
chr5:21784368-21784369	Dnajc2	0.684705	0.0395066	pELS	882
chr13:42301397-42301398	Edn1	-0.608174	0.0395101	PLS	128
chr11:70562524-70562525	Mink1	0.511208	0.0395928	pELS	-356
chr13:104108808-104108809	Nln	0.878449	0.0396116	pELS	805
chr1:16104548-16104549	Rpl7	1.04723	0.0396124	pELS	113
chr11:106920310-106920311	Smurf2	0.431515	0.0396225	PLS	404
chr7:75849376-75849377	Klhl25	-0.771184	0.0396335	pELS	1067
chr7:120678082-120678083	BC030336	0.546504	0.0396667	pELS	465
chr5:25498213-25498214	Kmt2c	0.478896	0.0397454	pELS	569
chr8:27175049-27175050	Rab11fip1	-1.10399	0.0397586	pELS	-404
chr6:72389850-72389851	Vamp8	-0.665432	0.0397753	PLS	852
chr6:88518184-88518185	Sec61a1	0.562519	0.0398006	pELS	720
chr1:66467859-66467860	Unc80	0.608596	0.0398043	pELS	-507
chr12:81860035-81860036	Pcnx	0.431983	0.0399256	PLS	6
chr7:105425562-105425563	Cckbr	0.717067	0.0399659	pELS	-168
chr7:28826146-28826147	Ech1	-0.696448	0.0399781	pELS	930
chr19:7557969-7557970	Pla2g16	-0.526886	0.0399832	pELS	511
chr16:10313352-10313353	Emp2	-0.640919	0.0400775	pELS	615
chr4:135271972-135271973	Clic4	-0.519589	0.0401134	pELS	841
chr11:22002632-22002633	Otx1	-0.880748	0.0401573	pELS	264
chr7:141475296-141475297	Tspan4	-0.505825	0.0402623	PLS	57
chr2:164786494-164786495	Snx21	0.484232	0.0402936	pELS	672
chr7:45717660-45717661	Sphk2;Rpl18	0.596381	0.0403016	pELS	341
chr8:122376933-122376934	Zc3h18;Gm20388	0.621302	0.0403271	pELS	325
chr18:84085047-84085048	Tshz1	0.57952	0.0403543	pELS	1356
chr7:105737532-105737533	Ilk	-0.86486	0.0403613	PLS	-148
chrX:110814822-110814823	Pou3f4	0.721088	0.0405111	pELS	543
chr15:98872103-98872104	Kmt2d	-0.387608	0.0405239	pELS	-900
chr1:74304313-74304314	Tmbim1;Pnkd	-0.479473	0.0405448	PLS	1308
chr2:30171951-30171952	Endog	0.471987	0.0405981	pELS	459
chr16:50432277-50432278	Bbx	0.324427	0.0406043	PLS	112
chr19:42089723-42089724	Pi4k2a	-1.60032	0.0406088	pELS	-711
chr3:156562467-156562468	Negr1	0.375621	0.0406549	pELS	674
chr19:4305144-4305145	Grk2	-0.607549	0.0407324	pELS	1077
chr18:65800281-65800282	Sec11c	0.450115	0.0407871	PLS	-267
chr12:98901640-98901641	Eml5	-0.67887	0.0407935	PLS	-157
chr10:121366115-121366116	Gns	-0.647221	0.0408443	pELS	1026
chr10:81559580-81559581	Aes	0.484731	0.0408761	PLS	93
chr5:116023450-116023451	Prkab1	-0.922786	0.0410208	pELS	1057
chr11:116030423-116030424	Unk	-0.482339	0.0411032	PLS	102
chr3:87972416-87972417	Nes	-1.1434	0.0411167	pELS	1339
chr9:20975443-20975444	S1pr2	-0.775856	0.04114	pELS	1337
chr7:123370110-123370111	Lcmt1	0.433227	0.0412197	PLS	-196
chr13:46727688-46727689	Nup153	0.461645	0.0412447	pELS	251
chr4:74252449-74252450	Kdm4c	0.366112	0.0412451	pELS	-736
chr6:7845108-7845109	C1galt1	0.530693	0.0412466	PLS	267
chr7:27260187-27260188	Numbl;Gm44641	1.01181	0.0412557	pELS	1755
chr5:143623108-143623109	Cyth3	-0.424397	0.0413128	pELS	662
chr14:70531003-70531004	Lgi3	-0.400868	0.0413172	PLS	183
chr5:138755019-138755020	Fam20c	0.409001	0.0413302	pELS	506
chr8:111742706-111742707	Bcar1	-0.565541	0.0413589	pELS	1102
chr4:141239533-141239534	Arhgef19	-0.891614	0.041421	PLS	35
chr19:61226787-61226788	Csf2ra	-0.618216	0.0414301	pELS	1630
chr1:183297171-183297172	Aida;Brox	-0.334611	0.0415115	PLS	97
chr1:132190548-132190549	Lemd1	0.525419	0.0415809	pELS	-882
chr18:4351238-4351239	Map3k8	-1.10589	0.0415949	pELS	1776
chr16:11067483-11067484	Snn	0.871053	0.0415966	pELS	1186
chr4:46990246-46990247	Gabbr2	0.571433	0.0416306	pELS	1626
chr15:78843546-78843547	Cdc42ep1	-0.77492	0.0416441	pELS	900
chr9:113932250-113932251	Ubp1	0.585368	0.0416467	pELS	1317
chr15:3995763-3995764	AW549877	0.526975	0.0416567	PLS	-12
chr6:87994358-87994359	Gm5577	0.785455	0.0416617	PLS	-180
chr18:32068101-32068102	Iws1	0.350253	0.0417131	pELS	361
chr2:18392096-18392097	Dnajc1	0.47574	0.041722	pELS	733
chr3:51339931-51339932	Elf2	0.453464	0.0417231	pELS	731
chr11:110337524-110337525	Abca5	0.442783	0.0417918	pELS	191
chr3:67582552-67582553	Mfsd1	-0.548381	0.0418353	PLS	-188
chr8:112012080-112012081	Terf2ip	0.394627	0.041909	pELS	683
chr10:7726133-7726134	Katna1	0.276217	0.0419885	PLS	134
chr9:96752646-96752647	Zbtb38	-0.983074	0.0420282	PLS	184
chr12:25097375-25097376	Id2	-0.942142	0.0420879	pELS	-1284
chr1:25829822-25829823	Adgrb3	0.459732	0.042114	PLS	-116
chr2:127655142-127655143	Mal	-1.08289	0.0421332	pELS	1552
chr10:38966048-38966049	Lama4	-0.621937	0.0421955	pELS	534
chr5:147430658-147430659	Pan3	0.490976	0.0422034	pELS	498
chr7:141173058-141173059	Rnh1	0.493079	0.0422499	pELS	-202
chr5:123345799-123345800	Bcl7a	0.682046	0.0422571	pELS	-1363
chr14:32028953-32028954	Galnt15	-1.03636	0.042275	PLS	-35
chr15:81871604-81871605	Phf5a	-0.446193	0.0423103	pELS	306
chr11:52231839-52231840	Gm26551	-0.505572	0.0423532	PLS	-155
chr2:60209502-60209503	Baz2b	0.352087	0.0423999	pELS	336
chr15:59647850-59647851	Trib1	0.563574	0.0424034	pELS	-499
chr5:36483578-36483579	Tada2b	-0.412656	0.0424172	pELS	706
chr18:50053972-50053973	Tnfaip8	-0.703262	0.0424264	PLS	-129
chr14:78725638-78725639	Dgkh	-0.498142	0.0424453	pELS	-550
chr16:32914647-32914648	Lrch3	0.452203	0.0424852	pELS	548
chr6:91979726-91979727	Fgd5	-1.25864	0.0425529	pELS	849
chr4:86669310-86669311	Plin2	-0.800944	0.0426014	pELS	749
chr3:89764301-89764302	Chrnb2	0.47582	0.0426097	pELS	330
chr2:166905814-166905815	Cse1l	-0.704767	0.0426129	PLS	-225
chr7:141455290-141455291	Pnpla2	0.398598	0.0427052	PLS	93
chr2:147013362-147013363	Xrn2	0.432002	0.0427658	pELS	367
chr4:88438824-88438825	Hacd4	-0.529629	0.0428118	PLS	103
chr8:11008480-11008481	9530052E02Rik	0.530021	0.0428261	PLS	-23
chr11:119227784-119227785	Tbc1d16	0.916007	0.0428406	pELS	714
chr18:31634455-31634456	Sap130	0.283935	0.0428878	PLS	85
chr2:36048486-36048487	Ndufa8	-0.683966	0.0428959	pELS	919
chr11:83065562-83065563	Slfn2	-1.02345	0.0429084	pELS	451
chr5:86172282-86172283	Uba6	0.433177	0.0430041	PLS	520
chr8:79398178-79398179	Smad1	0.563487	0.0430537	pELS	1339
chr9:120493126-120493127	Eif1b	-0.422486	0.043055	pELS	-580
chr6:136941599-136941600	Arhgdib;Pde6h	-0.879399	0.043087	PLS	299
chr2:31470801-31470802	Ass1	-0.538655	0.0431384	pELS	595
chr2:180499789-180499790	Ntsr1	-0.598393	0.0432188	PLS	-186
chr11:94521440-94521441	Mycbpap	-0.354871	0.0432366	pELS	301
chr11:70700335-70700336	Inca1	-0.38428	0.0432964	PLS	-181
chr13:93498812-93498813	Jmy	0.495883	0.0433131	pELS	995
chr19:42147309-42147310	Marveld1	-0.794836	0.0433222	PLS	-90
chr15:76871131-76871132	Zfp251	0.406031	0.0433896	pELS	303
chr11:116854084-116854085	Mfsd11;Mettl23	0.535837	0.0434274	PLS	-991
chr5:110544644-110544645	Galnt9	0.437615	0.0434744	pELS	290
chr3:136671561-136671562	Ppp3ca	0.555535	0.0435028	pELS	1438
chr3:95905317-95905318	Car14	-0.841941	0.0435476	pELS	-627
chr11:121205018-121205019	Hexdc	0.436815	0.0435476	pELS	-308
chr5:100500174-100500175	Lin54;Gm23222	0.41689	0.0435673	PLS	43
chr12:59219171-59219172	Fbxo33	0.531995	0.0436703	pELS	553
chr12:55079991-55079992	2700097O09Rik	0.617211	0.0437206	PLS	118
chr13:47106373-47106374	Dek	0.515972	0.0437326	PLS	-173
chr8:70302643-70302644	Cope	0.593752	0.0437709	PLS	126
chr6:136874672-136874673	Mgp	-0.991908	0.0438832	pELS	1150
chr11:120349656-120349657	0610009L18Rik	-0.450509	0.0439479	pELS	979
chr5:125339767-125339768	Scarb1	-0.881975	0.0439537	pELS	1326
chr2:91236411-91236412	Ddb2	-0.619935	0.0440169	pELS	570
chr5:110100927-110100928	Plcxd1	-0.75102	0.0440402	pELS	959
chr16:4560196-4560197	Tfap4	-0.600275	0.0440793	pELS	-477
chr5:142961700-142961701	Fscn1	0.491613	0.044139	pELS	1358
chr2:5063843-5063844	Optn	0.416829	0.0441838	PLS	207
chr19:3907444-3907445	Tcirg1	-0.721379	0.044187	pELS	-312
chr15:84986759-84986760	5031439G07Rik	0.717689	0.0442048	pELS	1791
chr1:60043135-60043136	Ica1l	0.457288	0.0442454	PLS	48
chr6:34862971-34862972	Tmem140	-0.787866	0.0442471	PLS	-174
chr6:124512712-124512713	C1ra	-0.559182	0.0442554	pELS	308
chr4:101265465-101265466	Jak1	0.720206	0.044271	PLS	-184
chr7:121707153-121707154	1700069B07Rik;Usp31	0.477978	0.0442828	PLS	79
chr17:24695460-24695461	Gfer	1.09624	0.0443568	pELS	695
chr10:79705142-79705143	Bsg	-0.433513	0.0443817	pELS	652
chr2:85047871-85047872	Tnks1bp1	0.754509	0.0443876	dELS	-150
chr16:91932034-91932035	D430001F17Rik	0.957251	0.0444665	pELS	-348
chr1:36067947-36067948	Hs6st1	0.780219	0.0444831	pELS	-452
chr18:46280710-46280711	Pggt1b	0.46208	0.044507	PLS	139
chr18:20746219-20746220	B4galt6	0.418433	0.0445167	PLS	184
chr11:69581651-69581652	Trp53	0.610685	0.0445314	pELS	1293
chr5:144258146-144258147	Bri3	-0.645372	0.0445864	dELS	-1961
chr7:127422396-127422397	Zfp688	0.600081	0.0445921	pELS	-329
chr15:99456576-99456577	Nckap5l	0.778664	0.0447393	pELS	1171
chr6:134792185-134792186	Dusp16	0.580186	0.0447467	pELS	439
chr10:20725120-20725121	Pde7b	-0.562577	0.0447659	PLS	-43
chr10:81543753-81543754	Gna11	-0.680911	0.0447705	pELS	1436
chr7:4691628-4691629	Brsk1	0.507061	0.0448253	pELS	1025
chr12:76369944-76369945	Zbtb1	-0.535854	0.0448361	pELS	-321
chr5:135077043-135077044	Vps37d	-0.706687	0.0448413	pELS	1222
chr3:110250028-110250029	Prmt6;C130013H08Rik	0.475909	0.0448447	PLS	14
chr17:45507153-45507154	Aars2	0.635519	0.0449179	pELS	313
chr6:85916279-85916280	Tprkb	-0.465476	0.0449257	pELS	-593
chr17:25274337-25274338	Ube2i	-0.548735	0.0449928	PLS	284
chr18:60911529-60911530	Arsi	-0.900622	0.0449979	PLS	-250
chr17:69970313-69970314	Dlgap1	0.729947	0.0450454	pELS	1241
chr10:116949923-116949924	Rab3ip;RP23-413G8.2	0.455739	0.0450892	pELS	167
chr10:128338137-128338138	Cs	-0.404596	0.0451213	pELS	404
chr16:85801879-85801880	Adamts1	0.549535	0.0451791	pELS	1233
chr2:34407330-34407331	Mapkap1	0.492399	0.0451919	PLS	560
chr5:64803705-64803706	Klf3;Gm20033	0.533431	0.0451969	pELS	-308
chr6:113471637-113471638	Il17rc	-1.09653	0.0452578	pELS	211
chr9:102625683-102625684	Cep63	0.495939	0.0454165	pELS	-612
chr4:128805864-128805865	Zfp362	0.539472	0.0454553	pELS	180
chr17:63499326-63499327	Fbxl17	0.520526	0.0454726	pELS	690
chr13:25270085-25270086	Nrsn1	0.694242	0.0454918	PLS	416
chrX:105079888-105079889	Pbdc1	0.726731	0.0454934	PLS	133
chr1:44119801-44119802	Bivm	0.515822	0.0455053	PLS	845
chr16:4880192-4880193	Ubald1	-0.524248	0.0455352	PLS	122
chr15:39198248-39198249	Rims2	0.431379	0.0455802	PLS	-83
chr7:141476489-141476490	Tspan4	-0.738788	0.045669	PLS	1250
chr7:110628623-110628624	Adm;Gm28863	-0.676266	0.0456983	pELS	963
chr14:122477367-122477368	Zic2	-0.688411	0.045704	dELS	1933
chr2:120245290-120245291	Pla2g4e;Gm13997	0.600956	0.0458316	PLS	44
chr9:115309515-115309516	Stt3b	0.371405	0.0458775	pELS	905
chr9:72111517-72111518	Tcf12	0.697434	0.0459033	PLS	353
chr2:173738207-173738208	Vapb	-0.734147	0.0459862	pELS	697
chr13:58274248-58274249	Gkap1	0.533191	0.0460072	PLS	-61
chr19:34475318-34475319	Gm26902	-0.548293	0.0460647	PLS	-184
chr8:106059933-106059934	Nfatc3	0.420683	0.0461373	pELS	1094
chr18:67390248-67390249	Tubb6	-0.925123	0.04615	pELS	-468
chr7:45465809-45465810	Bax	-0.74761	0.0461809	pELS	1088
chr13:105054239-105054240	Rgs7bp	0.445002	0.0462615	pELS	690
chr4:95967328-95967329	Hook1;9530080O11Rik	0.548169	0.046278	PLS	89
chr15:79141451-79141452	Polr2f	0.406885	0.0462885	PLS	101
chr11:100737734-100737735	Rab5c	0.471669	0.046316	pELS	480
chr16:30309548-30309549	Gp5	-0.763836	0.0463251	pELS	1230
chr7:141476874-141476875	Tspan4	-0.881569	0.0463431	pELS	1635
chr4:98922988-98922989	Usp1	0.358304	0.0463726	pELS	-821
chr4:155409306-155409307	Cfap74;5830444B04Rik	0.590583	0.0464099	PLS	117
chr3:69317232-69317233	Ppm1l	0.446402	0.0464685	pELS	372
chr18:60561073-60561074	Rbm22	0.406859	0.0464989	pELS	338
chr18:36561101-36561102	Ankhd1	0.359404	0.0465738	pELS	1115
chr9:109094900-109094901	Gm7628	-0.829976	0.0465964	pELS	-488
chr3:9249923-9249924	Zbtb10	0.72678	0.0466205	pELS	-678
chr4:8535951-8535952	Rab2a	0.403072	0.046622	pELS	308
chr4:48586202-48586203	Tmeff1	-0.494058	0.0466718	pELS	1029
chr9:16502346-16502347	Fat3	0.439195	0.0466796	pELS	-1062
chr2:152106172-152106173	Srxn1	0.574108	0.0467199	pELS	657
chr10:13474353-13474354	Phactr2	0.447372	0.0467704	PLS	58
chr5:43232985-43232986	Gm7854	-0.444979	0.0467736	pELS	-184
chr5:38220130-38220131	Zbtb49	0.331579	0.0468091	pELS	326
chr2:63184069-63184070	Kcnh7	0.45917	0.0468159	PLS	217
chr18:73703320-73703321	Smad4	0.563905	0.0468426	pELS	459
chr12:85825298-85825299	Ttll5	0.354172	0.0469425	pELS	640
chr11:82908264-82908265	Nle1	0.455818	0.047034	PLS	146
chr4:40239533-40239534	Ddx58	-0.394438	0.0470622	pELS	294
chr13:16012035-16012036	Inhba	-0.422172	0.0470716	PLS	185
chr3:55243441-55243442	Dclk1	0.603232	0.0470916	pELS	1078
chr10:80348062-80348063	Adamtsl5	-0.736686	0.0471047	pELS	349
chr16:94313467-94313468	Hlcs	-0.432074	0.0471237	PLS	95
chr4:141537039-141537040	Spen	0.413238	0.0471261	pELS	1557
chr18:84085202-84085203	Tshz1	0.532293	0.0471475	pELS	1201
chr11:67455054-67455055	Gas7	-0.533522	0.0472161	pELS	-382
chr2:4917862-4917863	Phyh	-0.873268	0.047238	pELS	-1156
chr4:139623899-139623900	Aldh4a1;Gm21969	-0.691932	0.0472903	pELS	1034
chr2:114654837-114654838	Dph6;Gm13972	0.330445	0.0473303	PLS	126
chr17:17909974-17909975	Fpr3	0.445728	0.0474215	dELS	1972
chr5:84416296-84416297	Epha5	0.43938	0.0474256	pELS	1085
chr3:14887808-14887809	Car2	-0.621104	0.0474279	pELS	1536
chr10:128547265-128547266	Zc3h10	0.401114	0.0475702	pELS	508
chr18:62178734-62178735	Adrb2	-0.784957	0.0475776	pELS	1224
chr1:92831627-92831628	Gm29481	0.490161	0.0475822	PLS	-17
chr6:50110555-50110556	Mpp6	0.493229	0.0475988	PLS	315
chr8:123653927-123653928	Gm20388	0.518715	0.0476057	PLS	-1
chr7:15922496-15922497	Selenow	0.436713	0.0476302	PLS	-95
chr9:99436657-99436658	Mras	0.518978	0.0476882	pELS	723
chr2:30093873-30093874	Zdhhc12	0.507343	0.0476987	PLS	-226
chr1:30949404-30949405	Ptp4a1	0.418142	0.0477211	PLS	365
chr14:8317524-8317525	Fam107a	-0.670772	0.0477622	pELS	498
chr14:101640197-101640198	Commd6	0.397008	0.0478338	pELS	488
chr16:23989553-23989554	Bcl6	0.74652	0.0479112	pELS	-702
chr7:80343582-80343583	Hddc3	-0.625273	0.0479155	pELS	479
chr8:85554990-85554991	Dnaja2	0.553247	0.0479241	pELS	353
chr10:128747630-128747631	Pym1	-0.526978	0.0479285	PLS	-258
chr8:14911743-14911744	Arhgef10	0.517864	0.0479658	PLS	81
chr1:71653227-71653228	Apol7d	0.504554	0.0479689	PLS	-28
chr11:78183274-78183275	Rpl23a	0.456346	0.0480206	PLS	-151
chr10:40246883-40246884	Rpf2	0.470718	0.0480306	PLS	152
chr7:34234490-34234491	Gm12758	0.676179	0.0480596	pELS	114
chr4:101496578-101496579	Dnajc6	0.487704	0.0480979	PLS	-69
chr8:71396655-71396656	Babam1	-0.670452	0.0482457	PLS	-205
chr5:92138386-92138387	Uso1	0.524298	0.048328	pELS	449
chr2:129593864-129593865	Sirpa	0.394783	0.0483471	pELS	1030
chr2:152396259-152396260	Sox12	0.683715	0.0483931	pELS	1803
chr3:88043416-88043417	Gpatch4	0.452237	0.0483953	pELS	309
chr8:109565490-109565491	Dhx38	0.273158	0.0483961	pELS	370
chr11:24079096-24079097	Bcl11a	0.490739	0.0484378	pELS	1041
chr19:29252550-29252551	Jak2	-0.356296	0.0484825	pELS	723
chr1:36068957-36068958	Hs6st1	0.384565	0.0485078	pELS	558
chr7:121392360-121392361	Hs3st2;Gm45077	0.569117	0.0485392	PLS	502
chr11:51606763-51606764	Hnrnpab	0.402606	0.0485654	PLS	83
chr12:72086426-72086427	Jkamp	0.645953	0.0485828	pELS	838
chr4:135921031-135921032	Fuca1	0.449636	0.0485836	pELS	297
chr17:71782988-71782989	Clip4	0.47585	0.0486378	pELS	1042
chr11:69121649-69121650	Hes7;9130213A22Rik	-0.457756	0.048646	pELS	939
chr4:94739796-94739797	Tek	-1.48598	0.0486735	pELS	508
chr19:5457941-5457942	Ccdc85b	-0.829278	0.0486761	pELS	-545
chr17:5493381-5493382	Zdhhc14	0.432715	0.0486891	pELS	782
chr3:54807993-54807994	Rfxap	0.396787	0.0487157	PLS	-203
chr11:59964175-59964176	Rasd1	-0.730325	0.048728	pELS	768
chr5:137348977-137348978	Ephb4	-0.909644	0.0487393	pELS	-1131
chr4:19569987-19569988	Cpne3	0.353644	0.0488701	PLS	120
chr12:83987831-83987832	Acot2	0.486727	0.0489068	PLS	-29
chr5:139200064-139200065	Sun1	-0.627317	0.0490136	pELS	-572
chr9:99435405-99435406	Mras	0.660405	0.0490391	pELS	1975
chr5:143623487-143623488	Cyth3	-0.542747	0.0491393	pELS	1041
chr12:111814473-111814474	Zfyve21	0.351968	0.0491535	pELS	304
chr19:7205972-7205973	Otub1	0.399375	0.0491892	pELS	343
chr7:110627754-110627755	Adm;Gm28863	-0.555697	0.0492033	PLS	94
chr5:115489053-115489054	Gm24265	0.800359	0.049219	pELS	-405
chr12:108794855-108794856	Yy1	0.57611	0.0492345	pELS	1883
chr2:165035067-165035068	Ncoa5	0.653026	0.0492462	PLS	-201
chr9:13749305-13749306	Mtmr2	0.459966	0.0492916	PLS	896
chr11:51650053-51650054	N4bp3	-0.692364	0.0493041	pELS	788
chr8:121730227-121730228	Jph3;Gm20388	0.695227	0.0493121	pELS	605
chr10:62487349-62487350	Vps26a	0.561869	0.0493406	pELS	-545
chr15:89591558-89591559	Rabl2	0.454099	0.0493691	pELS	364
chr6:72379979-72379980	Vamp5	-0.792226	0.0493812	pELS	488
chr4:135856674-135856675	Srsf10	0.499557	0.0494905	pELS	928
chr7:45871026-45871027	Grin2d	-0.67163	0.0494912	pELS	-1745
chr4:94739587-94739588	Tek	-1.16098	0.0494984	PLS	299
chr9:35266875-35266876	Fam118b	-0.976816	0.04957	pELS	929
chr9:44880649-44880650	Kmt2a;RP23-23P9.4	-0.480699	0.0496003	pELS	646
chr9:41581201-41581202	2610203C20Rik	0.573989	0.0496048	pELS	-706
chr1:54195300-54195301	Hecw2	0.625532	0.0496627	pELS	-133
chr15:86058556-86058557	Gramd4	-0.618134	0.0496994	PLS	862
chr11:55032186-55032187	Anxa6	0.770092	0.0497068	pELS	1258
chr2:51972380-51972381	Nmi	-0.760034	0.0497255	pELS	1113
chr1:63176040-63176041	Ndufs1	0.577215	0.0497265	pELS	-784
chr5:104110760-104110761	Sparcl1;Gm26703	-0.602425	0.0497393	pELS	1544
chr19:42148512-42148513	Marveld1	-0.72333	0.0497447	pELS	1113
chr8:91802321-91802322	Irx3os	-0.922925	0.0498158	pELS	-255
chr18:62178646-62178647	Adrb2	-0.70363	0.0498471	pELS	1312
chr13:107890379-107890380	Zswim6	0.523802	0.0499151	PLS	-316
chr4:40853162-40853163	B4galt1	-0.553156	0.0499459	pELS	842
chr16:85803727-85803728	Adamts1	-0.728385	0.0499607	pELS	-615
chr6:86370935-86370936	Snrpg	-0.928974	0.0499975	pELS	-368

## Sheet: ST3b
Supplementary Table S3b
The list of single-nucleosome non-promoter DE peaks (p.val<0.05) of S15 group (PRJNA610193)
Peak location	log2FoldChange	p.value	cis-Regulatory Elements ENCODE
chr15:36716402-36716403	-1.24432	0.000147183	dELS
chr16:55819521-55819522	-1.16479	0.000244075	dELS
chr14:64146550-64146551	-1.91513	0.000535821	dELS
chr17:70850676-70850677	-0.962361	0.000721496	pELS
chr14:122478131-122478132	-1.23089	0.000789369	dELS
chr2:114175027-114175028	0.767198	0.000797523	pELS
chr10:79707418-79707419	-1.58147	0.000890836	dELS
chr19:57412179-57412180	-1.12635	0.00105105	dELS
chr17:71485904-71485905	-1.21443	0.0021043	dELS
chr4:130520258-130520259	0.571196	0.00237022	dELS
chr9:32672302-32672303	-1.06695	0.00246298	dELS
chr10:21991963-21991964	-1.38187	0.0026617	PLS
chr7:3292879-3292880	-1.02436	0.00282963	PLS
chr5:142386965-142386966	-1.46606	0.0030829	dELS
chr2:32834802-32834803	-1.56856	0.00320561	dELS
chr7:132808957-132808958	-1.34007	0.00330314	dELS
chr15:73186862-73186863	-1.03223	0.00334147	dELS
chr4:140648542-140648543	-0.599676	0.00344663	PLS
chr5:105109958-105109959	-1.67536	0.00355113	pELS
chr14:75870981-75870982	-1.83074	0.00370365	dELS
chr5:105110044-105110045	-1.87246	0.00370571	pELS
chr8:41115107-41115108	-1.14072	0.00417508	pELS
chr3:86114996-86114997	-1.62523	0.00437534	dELS
chr11:100983459-100983460	-0.761485	0.00483539	dELS
chr4:133633363-133633364	0.652731	0.00485114	PLS
chr15:100041817-100041818	-1.23308	0.00491717	dELS
chr2:103969097-103969098	-1.36961	0.00498772	pELS
chr12:78980741-78980742	-1.61571	0.00513164	PLS
chr14:61057273-61057274	-1.59873	0.00516944	dELS
chr7:99540252-99540253	-1.09715	0.00550787	dELS
chr15:98969340-98969341	-1.57612	0.00569364	dELS
chr11:97428441-97428442	0.822592	0.00587148	dELS
chr15:74968534-74968535	-1.38461	0.00588937	dELS
chr7:45801389-45801390	-1.35778	0.00597717	dELS
chr11:117119975-117119976	-1.15279	0.00632388	dELS
chr5:66748239-66748240	-1.16542	0.00644344	dELS
chr15:101253892-101253893	-0.825238	0.00650444	pELS
chr5:135525194-135525195	-1.52589	0.00662017	dELS
chr8:84025959-84025960	-0.859913	0.00732822	dELS
chr10:75704811-75704812	-1.37735	0.00739761	dELS
chr9:27109716-27109717	-1.35705	0.00757947	dELS
chr3:88501757-88501758	0.984117	0.00783295	pELS
chr5:34999504-34999505	-1.8004	0.00789194	pELS
chr14:122478250-122478251	-1.04983	0.00803526	dELS
chr11:120239757-120239758	-0.929703	0.00809473	dELS
chr2:27474794-27474795	0.720158	0.00822828	pELS
chr10:96622389-96622390	1.2034	0.0085966	dELS
chr13:97071429-97071430	0.743547	0.00877317	pELS
chr2:32852474-32852475	1.30328	0.00906197	dELS
chr7:19326664-19326665	-0.652739	0.00911182	dELS
chr15:85684419-85684420	-1.1028	0.0102646	dELS
chr16:38902645-38902646	0.572947	0.0104235	pELS
chr8:120335299-120335300	-1.4422	0.010648	dELS
chr5:37244420-37244421	0.828933	0.0107821	pELS
chr17:56009214-56009215	0.615191	0.0108923	PLS
chr15:31365520-31365521	-0.550478	0.0109027	pELS
chr15:103168902-103168903	-1.24244	0.0112327	pELS
chr8:68062389-68062390	0.527044	0.0115189	PLS
chr18:33211823-33211824	-1.26752	0.0116384	dELS
chr17:25077802-25077803	-1.47295	0.0117677	pELS
chr7:70369730-70369731	-1.44313	0.0118503	dELS
chr14:20607637-20607638	-1.33357	0.0119332	dELS
chr15:86189141-86189142	-1.50687	0.0119757	dELS
chr4:88938124-88938125	0.607522	0.0120766	dELS
chr9:106160465-106160466	1.07988	0.0123808	dELS
chr13:37312553-37312554	1.13697	0.0124561	dELS
chr9:123461986-123461987	-1.73393	0.0124618	dELS
chr13:97071604-97071605	0.797937	0.0125174	PLS
chr17:83546198-83546199	-0.91355	0.0129389	dELS
chr12:112629220-112629221	-0.817499	0.0129915	dELS
chr7:98103194-98103195	-0.714488	0.0132046	dELS
chr3:90221260-90221261	-1.317	0.0133364	pELS
chr3:87987899-87987900	-0.874724	0.0134117	dELS
chr9:58247551-58247552	-0.900832	0.013685	dELS
chr10:94941053-94941054	-1.44188	0.0137186	dELS
chr15:99395448-99395449	-1.08848	0.0139416	pELS
chr8:91330441-91330442	-1.56772	0.0139741	dELS
chr8:121898754-121898755	-1.12202	0.0140502	dELS
chr15:88864501-88864502	-0.799967	0.0142166	dELS
chr11:100623033-100623034	0.361586	0.0144808	PLS
chr19:46962070-46962071	0.617209	0.0148122	pELS
chr3:86114874-86114875	-1.54463	0.015257	dELS
chr19:59467584-59467585	-1.13127	0.0153942	dELS
chr1:133159111-133159112	-1.25295	0.0156406	dELS
chr3:9174064-9174065	-1.17235	0.0158571	dELS
chr8:69973435-69973436	-0.7856	0.0159812	pELS
chr9:60649687-60649688	-0.928827	0.0161056	PLS
chr10:79780881-79780882	0.859783	0.016328	dELS
chr8:84203347-84203348	-0.914062	0.0163679	dELS
chr11:100395296-100395297	-1.08685	0.0164285	dELS
chr19:21780415-21780416	-1.08184	0.0165629	pELS
chr10:80161221-80161222	-1.27918	0.0166133	dELS
chr16:46495884-46495885	0.930836	0.0166209	pELS
chr9:108832571-108832572	-1.01561	0.0166763	dELS
chr10:59909524-59909525	-1.29858	0.0168106	dELS
chr14:14633699-14633700	-0.880927	0.01682	dELS
chr11:101696247-101696248	-1.08267	0.0170631	dELS
chr16:32646167-32646168	-0.814944	0.0173623	pELS
chr5:124900205-124900206	-1.29428	0.0174147	dELS
chr5:114571663-114571664	0.730098	0.0175438	dELS
chr5:114571758-114571759	0.705032	0.0175722	dELS
chrX:140541995-140541996	-0.643072	0.0176211	pELS
chr3:95660913-95660914	-0.858785	0.0176808	pELS
chr5:140610857-140610858	-0.806373	0.0181048	dELS
chr1:182792775-182792776	1.30585	0.0181245	dELS
chr4:119815650-119815651	0.966665	0.0184826	pELS
chr10:126986630-126986631	-1.07473	0.0185226	dELS
chr11:120229337-120229338	-0.936277	0.0185522	dELS
chrX:143664652-143664653	0.713184	0.018741	PLS
chr8:31091597-31091598	-0.720843	0.0187876	PLS
chr11:24080617-24080618	0.683521	0.0190462	PLS
chr5:43672840-43672841	0.574095	0.0190983	dELS
chr7:63934591-63934592	-1.18917	0.0194065	pELS
chr11:115810785-115810786	-0.958575	0.0195629	dELS
chr16:13940909-13940910	0.494839	0.0196464	pELS
chr10:127091691-127091692	-1.32655	0.0197548	dELS
chr1:86059219-86059220	-0.738508	0.0199449	dELS
chr16:29683767-29683768	-1.29148	0.0203312	dELS
chr1:171193134-171193135	-0.832272	0.0206272	dELS
chr11:116005480-116005481	-1.00965	0.0207282	dELS
chr11:117779662-117779663	-0.962488	0.0208594	pELS
chr4:135270234-135270235	-1.08403	0.0209125	dELS
chr4:150371979-150371980	0.51988	0.0209936	dELS
chr13:110492877-110492878	1.62588	0.0210142	dELS
chr7:98103067-98103068	-0.740312	0.0211685	dELS
chr17:83335404-83335405	-1.10946	0.0212332	dELS
chr12:107930711-107930712	-0.943571	0.0212828	dELS
chr18:24714745-24714746	-1.05951	0.021345	dELS
chr10:75833725-75833726	-1.46627	0.0214999	pELS
chr2:32878521-32878522	-0.965427	0.0215543	dELS
chr19:45058997-45058998	0.679698	0.0215589	dELS
chr18:67610376-67610377	0.548702	0.0217378	pELS
chr4:63409929-63409930	-0.738582	0.0217512	dELS
chr15:102399933-102399934	-0.56017	0.0218205	dELS
chrX:13242246-13242247	-0.926502	0.021953	dELS
chr10:56469125-56469126	-1.12677	0.0219989	dELS
chr17:29095316-29095317	-0.572753	0.0222087	pELS
chr7:19933074-19933075	-1.19177	0.0222735	dELS
chr5:124444920-124444921	-0.682858	0.0222735	pELS
chr1:162858314-162858315	-1.02445	0.0222812	pELS
chr9:27728994-27728995	-1.00013	0.0222845	dELS
chr11:75166079-75166080	-0.799882	0.0223912	dELS
chr6:125573038-125573039	-0.870204	0.0224059	dELS
chr10:29148630-29148631	0.917251	0.0226201	dELS
chr11:120186941-120186942	-0.705617	0.0226651	pELS
chr19:21942401-21942402	-1.15499	0.0230465	dELS
chr2:3118469-3118470	0.612691	0.0232765	PLS
chr2:122375060-122375061	0.990203	0.023429	dELS
chr9:62980231-62980232	0.43071	0.0234741	pELS
chr13:23445825-23445826	0.369734	0.0235054	PLS
chr13:63562970-63562971	0.776798	0.0238693	pELS
chr19:28837213-28837214	-0.813986	0.0239119	dELS
chr7:102249596-102249597	-0.595621	0.0240027	pELS
chr11:63952323-63952324	-0.777758	0.0241179	dELS
chr1:134513471-134513472	-0.649253	0.0243342	dELS
chr7:112842025-112842026	-0.750571	0.0243877	dELS
chr9:44130723-44130724	-1.05147	0.0244472	dELS
chr5:147186559-147186560	-1.27531	0.0245683	dELS
chr18:9210609-9210610	1.06463	0.0246313	dELS
chr10:59970034-59970035	-0.40533	0.0248928	dELS
chr15:79252169-79252170	-0.917441	0.0250746	dELS
chr11:98338984-98338985	0.714301	0.0251612	dELS
chr13:83716111-83716112	1.06765	0.0251809	dELS
chr7:28867779-28867780	-0.855058	0.0253229	dELS
chr8:13964999-13965000	-1.4168	0.025671	dELS
chr15:78845077-78845078	-1.23047	0.0258362	dELS
chr4:122955406-122955407	-0.776961	0.0261209	dELS
chr7:12910469-12910470	-0.462731	0.0262112	dELS
chr5:62762837-62762838	-1.1875	0.0262174	dELS
chr17:71869904-71869905	0.781884	0.026222	dELS
chr10:81472757-81472758	0.880597	0.0263842	pELS
chr13:47194731-47194732	-0.575181	0.0265273	pELS
chr5:109845253-109845254	-1.089	0.0266505	dELS
chr19:21942680-21942681	-1.04362	0.02666	dELS
chr15:64311849-64311850	0.550568	0.026864	pELS
chr12:110609070-110609071	-1.06137	0.0269445	dELS
chr19:10342161-10342162	-1.193	0.0270708	dELS
chr5:105523675-105523676	-1.18623	0.0271481	dELS
chr18:38483852-38483853	-0.667727	0.0271605	dELS
chr14:70135516-70135517	-1.23209	0.0273281	dELS
chr7:16132518-16132519	1.14833	0.0273584	dELS
chr17:21650404-21650405	-0.647465	0.0275614	dELS
chr4:129621283-129621284	-0.863089	0.0279707	dELS
chr2:30441665-30441666	-0.825203	0.0279992	pELS
chr12:117054162-117054163	0.966761	0.0281484	dELS
chr9:74976258-74976259	0.471966	0.0282066	pELS
chr6:122486540-122486541	0.675476	0.0282311	PLS
chr2:91950210-91950211	-0.728597	0.0282659	pELS
chr10:77522603-77522604	1.22156	0.0284973	dELS
chr2:136059504-136059505	0.567291	0.0286175	pELS
chr8:61446564-61446565	1.05388	0.0289161	dELS
chr5:37244512-37244513	0.696863	0.0289246	pELS
chr2:45105374-45105375	1.09071	0.0290149	dELS
chr7:45707613-45707614	-0.597374	0.0290647	dELS
chr19:46623957-46623958	-1.12842	0.0290906	pELS
chr15:36716552-36716553	-0.936319	0.0293185	dELS
chr18:75371506-75371507	-0.475485	0.0294087	pELS
chr15:12010733-12010734	-0.692083	0.0296164	dELS
chr1:36064930-36064931	-0.595292	0.0296495	dELS
chr7:101101570-101101571	-1.0565	0.0297857	dELS
chrX:155338140-155338141	0.631749	0.0298069	pELS
chr2:35622920-35622921	-1.01813	0.0298336	pELS
chr2:180702655-180702656	-0.882393	0.0300382	pELS
chr14:11555995-11555996	-0.425301	0.0300895	dELS
chr2:118896245-118896246	-1.01948	0.0303352	dELS
chr2:132578273-132578274	0.7655	0.030455	PLS
chr17:88256700-88256701	-0.441118	0.0306475	dELS
chr7:27333159-27333160	-1.05747	0.0306749	pELS
chr11:73031188-73031189	-0.884685	0.0311055	dELS
chr16:30068187-30068188	-1.20413	0.031476	dELS
chr19:47017848-47017849	-0.804996	0.0315112	dELS
chr17:29093894-29093895	-0.607736	0.0315243	pELS
chr19:3326027-3326028	-1.1038	0.0315802	dELS
chr16:30510835-30510836	0.495141	0.0317772	dELS
chr11:120239869-120239870	-0.742555	0.0319066	dELS
chr18:82902682-82902683	-0.941991	0.0320815	dELS
chr6:99520670-99520671	0.576343	0.032195	pELS
chr13:110492768-110492769	1.60309	0.0322817	dELS
chr9:98425468-98425469	-0.957481	0.0323163	dELS
chr9:52049205-52049206	0.849469	0.0324434	pELS
chr4:152131244-152131245	-0.847036	0.0325616	pELS
chr2:136058075-136058076	0.763457	0.0326104	pELS
chr13:113615166-113615167	0.541025	0.0326268	dELS
chr8:34680279-34680280	-0.954268	0.0331244	dELS
chr10:81129375-81129376	-0.512859	0.0332456	dELS
chr15:88838219-88838220	-0.999415	0.0333833	dELS
chr14:52014610-52014611	0.703583	0.0335628	PLS
chr7:29819107-29819108	0.477436	0.0335916	dELS
chr13:63565248-63565249	0.396723	0.0337534	pELS
chr18:75378141-75378142	-1.15682	0.0338493	dELS
chr11:55418209-55418210	-0.735183	0.0341537	pELS
chr15:102244887-102244888	-0.88877	0.0343855	pELS
chr2:160452137-160452138	-0.84497	0.0346206	dELS
chr15:98977985-98977986	-1.02198	0.0346342	dELS
chr5:47985816-47985817	0.775161	0.0346578	dELS
chr8:36612913-36612914	0.552415	0.0349628	pELS
chr9:57763694-57763695	0.993153	0.0349953	dELS
chr13:43301105-43301106	0.667333	0.035012	dELS
chr1:190174499-190174500	-0.854783	0.0352438	dELS
chr9:56924005-56924006	-0.885596	0.0353275	dELS
chr3:84304768-84304769	0.542882	0.0354543	PLS
chr7:127254924-127254925	1.00668	0.0357546	dELS
chr16:76370852-76370853	-1.37338	0.0357856	dELS
chr7:84604720-84604721	-1.34478	0.0358728	pELS
chr2:32610920-32610921	0.719304	0.0360382	dELS
chr3:96278245-96278246	0.658258	0.0363114	dELS
chr7:141294023-141294024	-0.768792	0.0363411	dELS
chr18:75371413-75371414	-0.481224	0.0364079	pELS
chr14:73106700-73106701	-1.08549	0.0365374	dELS
chr10:83646670-83646671	-1.1532	0.0366471	dELS
chr5:111419887-111419888	-0.720375	0.0367403	dELS
chr14:122481427-122481428	-0.979001	0.0367919	dELS
chr11:6007120-6007121	-0.968557	0.0368959	dELS
chr3:87987273-87987274	-0.798461	0.0369874	dELS
chr4:101508887-101508888	0.545675	0.0371493	pELS
chr2:126673422-126673423	-1.32222	0.037252	pELS
chr1:92179913-92179914	0.561473	0.0372604	pELS
chr15:78436780-78436781	-0.858857	0.0374198	dELS
chr7:80833230-80833231	-0.912	0.0379433	dELS
chr12:71294441-71294442	-1.12767	0.0379951	dELS
chr11:113747375-113747376	-0.937936	0.0382636	dELS
chr2:152827374-152827375	-0.806565	0.0383019	dELS
chr18:7001236-7001237	-0.630142	0.0384522	dELS
chr17:6742324-6742325	-1.1547	0.0384822	dELS
chr11:119056923-119056924	-0.591216	0.0385415	dELS
chr9:62980596-62980597	0.451812	0.0385704	pELS
chr2:160734132-160734133	-1.07274	0.0387181	dELS
chrX:74368501-74368502	0.591854	0.0387291	PLS
chr15:88864672-88864673	-0.75825	0.038861	dELS
chr2:152826003-152826004	-1.20295	0.038986	dELS
chr17:34120019-34120020	-0.466947	0.0389898	pELS
chr15:73749463-73749464	-1.15331	0.0391344	pELS
chr1:74036296-74036297	-1.26567	0.0391822	dELS
chr7:80192496-80192497	-0.868009	0.0392078	dELS
chr2:30470837-30470838	0.721129	0.0392821	dELS
chr10:62887334-62887335	-0.631814	0.0392904	dELS
chr16:4586286-4586287	-0.840443	0.039313	dELS
chr14:73374615-73374616	-0.818604	0.0396501	dELS
chr12:15814468-15814469	-0.405915	0.0396564	dELS
chr15:83210229-83210230	-0.917268	0.0397332	dELS
chr5:149031573-149031574	-0.551514	0.0398042	dELS
chr17:4908052-4908053	0.483433	0.0398413	dELS
chr16:91222948-91222949	-0.890031	0.0399153	PLS
chr3:108013565-108013566	-0.983895	0.0400483	dELS
chr17:6779093-6779094	-0.675759	0.0402561	dELS
chr8:120335377-120335378	-1.18144	0.0404153	dELS
chr10:13008802-13008803	0.387829	0.0405868	dELS
chr4:133632608-133632609	-0.437411	0.0410621	pELS
chr7:16948080-16948081	0.755558	0.0414084	dELS
chrX:12077433-12077434	0.535611	0.0414629	dELS
chr3:84218386-84218387	0.900345	0.0415933	dELS
chr2:116060279-116060280	0.966707	0.0416211	dELS
chr4:43558910-43558911	-0.817948	0.0417729	dELS
chr11:100931901-100931902	-1.14854	0.0418501	dELS
chr2:25163582-25163583	-1.10351	0.041881	dELS
chr9:57638209-57638210	-1.1518	0.0419808	dELS
chr2:152738317-152738318	-1.04132	0.0420338	pELS
chr2:155613511-155613512	-0.642094	0.04209	dELS
chr5:142903967-142903968	-0.736793	0.0421825	dELS
chr16:4586494-4586495	0.545922	0.0421911	dELS
chr19:40660869-40660870	-0.77	0.0422136	pELS
chrX:74245803-74245804	0.633889	0.0423317	pELS
chr3:89320739-89320740	-0.468387	0.0423719	dELS
chr4:41760368-41760369	-0.817541	0.0424212	PLS
chr10:80932911-80932912	-0.757838	0.0424509	dELS
chr6:126644227-126644228	0.41984	0.0425471	pELS
chr14:122478763-122478764	-0.777194	0.0426599	dELS
chr15:76656612-76656613	0.54149	0.0427354	PLS
chr1:112416617-112416618	0.46054	0.042822	dELS
chr8:84204377-84204378	-0.765547	0.0428832	dELS
chr18:43392850-43392851	0.406478	0.0430763	pELS
chr4:143190927-143190928	-1.07026	0.0433483	dELS
chr11:40692529-40692530	0.375771	0.0434832	PLS
chr1:93445559-93445560	0.453348	0.0435001	PLS
chr4:148952528-148952529	-0.543576	0.0437674	dELS
chr2:103971497-103971498	-0.872092	0.0440071	pELS
chr15:79928295-79928296	-0.804576	0.0440419	dELS
chr11:84959951-84959952	-1.0191	0.0441068	dELS
chr10:69185962-69185963	-1.19939	0.0442769	dELS
chr19:46505351-46505352	-0.676493	0.0443902	dELS
chr4:122959046-122959047	-0.920438	0.0444634	dELS
chr17:56010444-56010445	-0.933568	0.0446726	pELS
chr13:22006504-22006505	-0.629122	0.0448465	PLS
chr6:122486445-122486446	0.676838	0.0449365	PLS
chr17:50470759-50470760	-0.72155	0.0450095	dELS
chr3:95661328-95661329	-1.06554	0.0451924	dELS
chr7:4498445-4498446	-0.820745	0.0452752	dELS
chr1:135729969-135729970	-0.806769	0.0452865	pELS
chr4:126252572-126252573	-0.757508	0.045295	dELS
chr10:69186051-69186052	-1.10046	0.0453288	dELS
chr1:42684833-42684834	0.471932	0.04541	dELS
chr7:143056016-143056017	-0.594888	0.0455616	dELS
chr9:60616415-60616416	-1.00404	0.0455997	dELS
chr1:154725858-154725859	0.386778	0.0457666	PLS
chr3:142497666-142497667	-0.844104	0.0458798	pELS
chr2:157077198-157077199	-0.726287	0.0459322	pELS
chr8:84913194-84913195	-0.814212	0.0460847	dELS
chr11:113565950-113565951	-0.969847	0.0461442	PLS
chr7:44336254-44336255	-0.596749	0.0461565	dELS
chr2:154678020-154678021	-0.770611	0.0461893	dELS
chr7:19696818-19696819	-0.733242	0.0462038	pELS
chr15:76924966-76924967	-0.599853	0.0462145	pELS
chr10:18469379-18469380	-0.89313	0.046249	pELS
chr14:122472292-122472293	-1.04694	0.0462802	dELS
chr7:139234034-139234035	-1.54711	0.0462864	dELS
chr8:84203129-84203130	-0.760707	0.0463953	dELS
chr8:84203234-84203235	-0.747248	0.046462	dELS
chr5:139912489-139912490	0.702354	0.046499	dELS
chr18:75379212-75379213	-0.986556	0.0468033	dELS
chr4:136145562-136145563	-0.819165	0.0469898	dELS
chr11:117599414-117599415	-0.571043	0.0470156	dELS
chr18:15313146-15313147	0.770392	0.0471545	dELS
chr8:84204346-84204347	-0.723801	0.047161	dELS
chr17:50470626-50470627	-0.733727	0.0472001	dELS
chr13:43503604-43503605	-0.695593	0.0472168	dELS
chr7:45708705-45708706	-0.892137	0.0473172	dELS
chr18:60748541-60748542	0.440979	0.0474269	dELS
chr13:56151915-56151916	1.12081	0.0474429	dELS
chr17:27120793-27120794	-1.05573	0.0476004	dELS
chr4:141210995-141210996	-0.883012	0.0477428	dELS
chr5:123670752-123670753	-1.0973	0.0477681	dELS
chr18:60747034-60747035	-0.822641	0.0479738	dELS
chr8:90954908-90954909	1.03059	0.0480373	dELS
chr13:63565448-63565449	0.615525	0.0480574	pELS
chr16:30069811-30069812	-0.768931	0.0481741	dELS
chr19:53329568-53329569	0.487494	0.0482899	PLS
chr12:111559876-111559877	-0.817878	0.048331	pELS
chr6:140624770-140624771	0.437981	0.0484339	PLS
chr14:79298832-79298833	-0.895362	0.0484769	dELS
chr13:37825518-37825519	-0.537615	0.0487938	pELS
chr3:142497277-142497278	-0.715621	0.0491317	pELS
chr13:55511355-55511356	-1.04551	0.0492102	dELS
chr7:24594151-24594152	0.372826	0.0492395	dELS
chr19:46039112-46039113	-0.589778	0.0496102	pELS
chr10:80932922-80932923	-0.721777	0.0497569	dELS
chr19:38245611-38245612	-1.05514	0.0497666	dELS
chr13:63565605-63565606	0.58513	0.0499366	pELS
chr17:23535259-23535260	-0.968326	0.0499896	dELS
