# Supplementary material for: Epigenetic Signatures of Social Defeat Stress Varying Duration
Source: Int J Mol Sci. 2025 Dec 19;27(1):18. doi: 10.3390/ijms27010018 (PMC12785521; doi:10.3390/ijms27010018)
Supplement: Supplementary file 1 [file ijms-27-00018-s001.zip › Supplementary Table S4.xlsx]

## Sheet: ST4a
Supplementary Table S4a
The list of all differentially expressed genes (p<0.05) after 10 days of SDS (PRJNA323485)
Gene name	log2FoldChange	pvalue
Fzd4	0.729334	2.24124e-16
Fmod	1.20826	3.77091e-12
Prg4	1.4404	5.78193e-12
Cyp1b1	1.11758	6.1595e-12
Ciart	0.785798	1.13525e-11
Igf2	1.09236	3.38124e-11
Apod	1.12214	2.23508e-10
Cald1	0.613944	2.71285e-10
Bmp4	0.958851	2.90882e-10
Txnip	0.741232	5.39192e-10
Slc26a2	1.35668	7.24066e-10
Sult1a1	0.825803	7.46079e-10
Mrc1	1.18396	8.39272e-10
Npr3	0.982385	1.66508e-09
Cp	0.839605	1.69842e-09
Flnc	1.19082	1.8821e-09
Fmo2	1.29308	2.451e-09
Ctgf	1.0957	3.33259e-09
Ogn	1.19252	4.10666e-09
Myl9	0.691872	7.11962e-09
Abcb1a	0.457138	1.03827e-08
Rrbp1	0.374865	1.041e-08
Galnt15	1.01408	1.04273e-08
Myh11	1.00879	1.08052e-08
Sntb2	0.430971	1.29228e-08
Osr1	0.76816	2.24704e-08
Bmp6	0.891837	2.62338e-08
Oaz1-ps	-1.21313	2.66789e-08
Car14	1.04018	2.8112e-08
Aldh1a2	0.91972	3.24987e-08
Cfh	0.761304	3.88334e-08
Ahnak	0.759654	4.02792e-08
Slc6a20a	0.811018	4.45548e-08
Ctxn3	1.03622	6.47474e-08
Nr2f2	0.626526	6.49841e-08
Pcolce	1.0142	6.52456e-08
Net1	0.526738	6.66098e-08
Adra2a	0.544384	7.00361e-08
Fkbp5	0.805208	8.71539e-08
Kmt2e	0.377405	8.82097e-08
Angptl2	0.918063	1.21034e-07
Fam43a	0.531961	1.28767e-07
Slc13a3	0.96244	1.4927e-07
Slc13a4	1.01522	1.69977e-07
Gsn	0.585015	1.88001e-07
Dcn	0.960479	2.05233e-07
Cnn2	0.68893	2.14972e-07
Serping1	0.891385	2.24544e-07
Ptgds	0.967306	3.126e-07
Bptf	0.25701	3.13193e-07
Cd248	0.823867	3.53479e-07
Cgnl1	0.478104	3.64827e-07
Acer2	1.09053	3.66489e-07
Il6ra	0.644519	3.99475e-07
Adgrf5	0.482328	5.52447e-07
Slc38a2	0.70333	5.81541e-07
Wfikkn2	0.925588	8.0004e-07
Perp	0.996905	8.10972e-07
Acta2	1.08993	8.94628e-07
Bgn	0.824001	9.23075e-07
Itih2	1.04787	1.15085e-06
Slc22a6	0.878122	1.19615e-06
Alx4	0.944274	1.20561e-06
Wnt6	0.888433	1.41471e-06
Islr	0.94672	1.44345e-06
Zic4	0.805804	1.93855e-06
Col1a2	0.929642	2.16917e-06
Gpr182	0.990986	2.35341e-06
Tfap2b	0.911379	2.4787e-06
Gm10052	-1.23704	2.58052e-06
Xdh	0.763537	2.75405e-06
Ifitm2	1.05434	2.82344e-06
1810011O10Rik	1.45652	2.9202e-06
Ston1	0.918217	2.93228e-06
Npas2	-0.410908	3.03723e-06
Itih5	0.48068	3.09476e-06
Sdpr	0.661321	3.09792e-06
Fgfbp1	1.15941	3.36494e-06
Nid1	0.920948	3.39345e-06
Tspan11	0.905561	3.67984e-06
Ptgdr	1.02894	3.6843e-06
Sparc	0.381428	3.70287e-06
Maf	0.643703	3.87085e-06
Slco4a1	1.04188	3.99692e-06
Slc9a2	0.891016	4.0589e-06
Ddr2	0.74959	4.19435e-06
Cbr2	1.10352	4.30376e-06
Flt1	0.367446	4.91166e-06
Wnt5a	0.563573	4.91425e-06
Gm4202	-1.28228	4.97796e-06
Tpm2	0.641874	4.98996e-06
Ltf	-3.64637	5.09014e-06
Arntl	-0.351494	5.34152e-06
Thbs2	0.609813	5.47021e-06
Fzd7	0.80969	5.55815e-06
Cd163	0.779816	6.39285e-06
Srrm4os	0.84343	6.58962e-06
Cldn11	0.613686	6.90551e-06
Aebp1	1.16926	7.29527e-06
Slc16a9	1.07458	7.56303e-06
Gm42853	1.03177	7.96521e-06
Bche	0.888496	8.01235e-06
Ptgis	0.80652	8.89168e-06
Tsku	0.813037	9.6562e-06
Tsc22d3	0.579371	9.87428e-06
Aldh1a3	-0.888984	1.00398e-05
Ngp	-3.70042	1.05284e-05
Zfp189	0.759106	1.17267e-05
Cdkn1c	0.80708	1.28922e-05
Gjb2	0.887137	1.29311e-05
Lyve1	1.22715	1.37047e-05
Crabp2	0.774812	1.45217e-05
Fstl1	0.497608	1.5689e-05
Bmp7	0.69599	1.57537e-05
Slc6a13	0.839879	1.59049e-05
Il13ra1	0.687607	1.63206e-05
Stom	0.565831	1.74777e-05
Tac1	-0.696543	1.83379e-05
Zic5	0.660813	1.88017e-05
Zic2	0.568681	1.8969e-05
Sema3b	0.786517	1.89983e-05
Usp2	0.33008	2.16297e-05
Gm11223	-0.876829	2.34615e-05
Abca1	0.414643	2.41457e-05
Ppic	0.900837	2.47526e-05
Ace	0.670701	2.6124e-05
Slc7a5	0.411246	2.64499e-05
Psd2	-0.292823	2.64925e-05
Serpind1	0.963811	2.66932e-05
Hacd4	0.66133	2.74492e-05
Rcn3	0.831197	2.8915e-05
Cdh1	0.910472	3.04821e-05
Pwwp2b	0.586608	3.06239e-05
Abcg2	0.387052	3.14704e-05
Fam181a	-0.847476	3.16652e-05
Zbtb7a	0.34579	3.19729e-05
Gm8355	-1.16579	3.24799e-05
Snai1	1.03369	3.25789e-05
Nfkbia	0.763545	3.38253e-05
Ptrf	0.445915	3.51457e-05
Col3a1	1.02336	3.5749e-05
Ptprb	0.435012	3.62101e-05
Vtn	0.618673	3.65352e-05
Camp	-3.00454	3.67277e-05
Gjb6	0.457902	3.68762e-05
Glg1	0.225387	3.71181e-05
5930430L01Rik	0.708538	3.74152e-05
Edn3	0.701993	3.78549e-05
Rspo3	0.638912	3.86491e-05
Tmem252	0.932947	4.55846e-05
Pomc	1.28026	4.68008e-05
Bhlhe41	0.35888	4.69433e-05
Neurod2	0.356687	5.28574e-05
Lum	1.1616	5.30243e-05
Gm26823	0.719841	5.36965e-05
Tgfbr3	0.616725	5.46766e-05
Pitpnc1	0.317182	5.52351e-05
Tnxb	1.05629	5.74068e-05
Slc2a1	0.32293	6.01546e-05
Nr1d1	0.434999	6.27314e-05
Ctsh	0.439862	6.90586e-05
S100a8	-2.85173	7.52182e-05
Anpep	0.857449	7.52374e-05
Car2	-0.40588	7.66528e-05
Vwf	1.51237	7.78109e-05
Unc79	-0.264107	8.46773e-05
Mgp	1.15674	8.55839e-05
Lima1	0.453131	8.65133e-05
H2-Q1	1.03523	9.47936e-05
Efcab6	-0.411557	9.57286e-05
Gm7964	-0.874996	9.7863e-05
Gm2223	-2.43892	9.83563e-05
Ramp2	0.580089	9.90638e-05
Fam98c	-0.400215	0.000100449
Dab2	0.657777	0.000100943
Mas1	-0.346958	0.000101181
Vsx1	1.19713	0.000103648
Dbp	0.452985	0.000104475
Ifitm3	0.711419	0.000106324
Lpar1	0.669758	0.000107962
Trim12a	0.657187	0.000111312
Serpinf1	0.722988	0.000111603
Abca9	0.645476	0.000120023
Tpt1-ps3	-1.17424	0.000125051
Spred3	-0.355492	0.000125486
Zic1	0.599951	0.000127979
Mrgprf	0.896032	0.000128317
S100a9	-3.12483	0.000128538
Retnlg	-2.90359	0.000132204
Lrrn4cl	0.875798	0.000132955
Kirrel	0.600358	0.00013372
F3	0.351883	0.0001398
Foxc2	0.904572	0.000143177
Tnrc6b	0.270222	0.00014522
Klf9	0.498798	0.000146121
Uaca	0.528438	0.000155252
Igfbp2	0.47355	0.000159732
Rgs8	-0.246696	0.000164461
Etv4	-0.451126	0.000169267
Pam	-0.194253	0.000178957
Cyp2s1	0.82821	0.00018938
Tns2	0.63035	0.000191584
Plekhf1	0.679794	0.000192627
Tns1	0.422981	0.00019817
Ddit4	0.424475	0.000201774
Rps3a3	-1.64634	0.000206903
Ddx41	-0.22625	0.000209645
Clec14a	0.805557	0.000209759
Scrt2	0.41303	0.000210576
Gm45640	0.674813	0.00021157
Stab1	0.643392	0.000213106
1700125G02Rik	0.839079	0.000216216
Vamp5	0.649298	0.000216298
Hcar1	0.96352	0.000217587
Rgs5	0.424059	0.000220089
0610037L13Rik	-0.305234	0.000221236
Gm43829	2.78302	0.000222897
Foxp1	0.493659	0.000223388
Gm13456	-1.05998	0.000235886
Nptx2	-0.503039	0.000238478
Adipor2	0.311981	0.000238898
Efemp1	0.67029	0.000240595
Utp14b	0.516396	0.000250069
Foxc1	0.605903	0.000258485
Gm13080	-2.98779	0.000261325
Cebpa	0.376103	0.000267657
Tfpi	0.567644	0.000268378
Flrt1	0.345474	0.000269392
Rbm28	-0.268374	0.000272721
Map3k6	0.641035	0.000276163
Plscr2	0.685604	0.000276957
Mal	0.579662	0.000282717
Helz	0.247054	0.000286146
Lama4	0.44043	0.000296306
Ptk2	-0.219917	0.000300335
Pecam1	0.35931	0.000301535
Mmrn2	0.59113	0.000304219
Thbd	0.631887	0.000308391
Ehd2	0.58266	0.000309933
Lamc3	0.606856	0.000311719
Gm27209	1.09286	0.000321962
Hspd1-ps3	-1.72251	0.000329488
Gatsl3	0.678539	0.000332784
Mvp	0.396272	0.000342469
Slc7a11	0.563505	0.000347661
Inmt	1.20864	0.000350111
P2ry1	0.819153	0.000350772
Car13	0.910145	0.000359446
Pde5a	0.353822	0.000362211
Rap1gap2	-0.262565	0.00036673
Rmdn3	-0.250452	0.000369598
Arhgap29	0.394321	0.000377613
Zfp503	0.546446	0.000381193
Stat6	0.430804	0.000384607
Wwc1	-0.249518	0.000391605
Smc3	0.427526	0.000403729
Nfix	0.210099	0.000404483
Gm1840	-1.09829	0.000406479
Cebpd	0.614133	0.00041337
Myl12a	0.322051	0.000427996
Nrarp	-0.488914	0.000433799
Gm10053	-1.49334	0.000443422
Stk25	-0.233771	0.000443472
Adam19	-0.361427	0.00044517
Omd	1.3377	0.000446006
Ephx1	0.411047	0.000446199
B230209E15Rik	0.633943	0.000449166
Gm12669	-1.84714	0.000464375
Fjx1	-0.258576	0.000465466
Ntn5	0.547704	0.000469412
Crebrf	0.345889	0.000477545
Pim3	0.32278	0.00047835
Zbtb20	0.6076	0.000489669
Cap1	-0.183918	0.000507459
Gja4	0.59964	0.000508688
Camta1	0.302932	0.000511968
Tm4sf1	0.440988	0.000513237
Wnk4	0.692198	0.000516013
Eea1	0.414796	0.00051837
Timp1	0.962737	0.000522609
Dusp14	-0.256675	0.000536851
Atp1a2	0.448332	0.00053803
Amotl1	0.319553	0.000540823
Ppargc1b	0.376191	0.000543793
Spp1	0.669486	0.000551393
Ifitm1	0.897445	0.000552004
Prelp	0.522442	0.000554547
Exd2	-0.328519	0.000559002
Ahnak2	0.876662	0.000567267
Larp1	0.222418	0.000571691
Rbm14	-0.325166	0.000572518
Olfml2a	0.707361	0.000580439
Col9a2	0.533083	0.00060074
Igf1r	0.237598	0.000601541
Tinagl1	0.424263	0.000621949
Elavl3	0.407913	0.000628245
Lcor	0.406328	0.000645226
C4b	0.683865	0.000662976
Ndrg1	0.318542	0.000671231
Rhbdl1	-0.684655	0.000677158
Snhg18	0.678543	0.000683231
Dok4	-0.369801	0.000691519
Sgk1	0.32394	0.000696523
Rgs19	-0.334716	0.00069922
Creb3l2	0.395033	0.000704704
Hspb8	0.438078	0.000713194
Taf6	-0.309209	0.000719072
Hist1h1c	0.635103	0.000719433
Tnfrsf11b	0.496742	0.000728834
Traf3	-0.278272	0.000745782
Mapk11	-0.331878	0.000763928
Nr1d2	0.390482	0.000785486
BC029722	-0.310411	0.000789413
RP23-23P9.4	-0.803179	0.000808124
Gstm2	0.611637	0.000825524
Clic4	0.402023	0.000827587
Nfatc4	0.654282	0.000827763
mt-Ts1	1.76425	0.000831847
Ucp2	0.422119	0.000845281
Lin7b	-0.298837	0.000854366
Arhgef7	-0.182459	0.000859444
Wrnip1	-0.198084	0.000867925
Lnpep	0.463546	0.00086845
Fgl2	0.833405	0.000869217
Wnt4	0.478625	0.000883934
Kifc3	-0.391764	0.000886724
Adamtsl4	0.738597	0.000888158
Mfsd14a	-0.293939	0.000897496
Dio2	-0.428525	0.000897885
Fn1	0.971695	0.000897998
Snx33	0.401689	0.000936944
Adm	0.924713	0.00094969
Arpc1b	0.418449	0.000962473
Gjc1	0.45408	0.000981531
Slc25a3	-0.159331	0.000996953
Gm14325	0.4771	0.00101984
Chd4	0.190514	0.00102018
Gm4895	-2.02646	0.00102126
Mir374b	-1.4097	0.0010292
Cyp51	-0.316819	0.00103657
Mxra8	0.676981	0.00104012
Wdr1	-0.200429	0.00106863
Hmgn3	-0.321246	0.00108115
1110002E22Rik	-0.328251	0.00108505
Tbx18	0.647109	0.00108768
Ypel1	-0.300691	0.00109035
Nrp1	0.438047	0.0010967
Mex3a	0.371584	0.00109701
Gm9762	-1.5579	0.0010983
Clec3b	0.82204	0.00110755
Rcsd1	0.437877	0.00111255
Gm42741	-0.45066	0.00111676
Klf7	0.405564	0.00113411
Agtrap	0.42026	0.00115225
Lrg1	0.594198	0.00116543
Camk1	-0.309285	0.00117234
Srgn	0.482306	0.00118293
Arhgef5	0.536879	0.00118873
Fmo1	0.421878	0.00121794
Syde1	0.379184	0.00123528
Six2	0.786108	0.00124232
Pigq	-0.217595	0.00125173
Zfp580	-0.407189	0.00128988
Ecm2	0.623092	0.00129892
Ank3	0.244584	0.00130023
Bcam	0.393827	0.00131522
Rbm45	-0.289185	0.00131688
Fibin	0.78332	0.00132239
Timp3	0.396664	0.00133737
Stx1a	-0.28395	0.00134395
Fcgrt	0.366636	0.0013842
Anxa2	0.474923	0.00138429
Emilin1	0.748678	0.00141917
Gm43162	2.26746	0.00142712
Rrp8	0.433482	0.00143999
Atp13a5	0.34047	0.00147285
Gm12715	-0.844573	0.00148774
Ints10	-0.212085	0.00150681
Sdf2l1	-0.378442	0.00153133
Fcgr2b	0.463028	0.00153542
Emp3	0.648353	0.00155299
Kcna2	0.226006	0.00156996
Fam180a	0.66197	0.0015705
1500015O10Rik	0.857271	0.00157173
Gm6206	-1.16256	0.00159884
Dalrd3	-0.4274	0.00160043
Dnase2a	0.450968	0.00160115
Trim12c	0.584889	0.00160603
Hkdc1	-0.335656	0.00161159
Gm4294	-0.877757	0.00165401
Gm14150	-0.853081	0.00165546
Fabp3-ps1	-1.45709	0.00167517
2900055J20Rik	0.47772	0.00168013
Mtdh	0.493461	0.00168418
Runx1t1	0.484001	0.00168767
Eme2	-0.568542	0.00170358
Gp1bb	-0.305544	0.001708
Ahsa2	-0.288192	0.00171146
Zfp970	0.400787	0.00172287
Prmt3	-0.270898	0.00175484
Olig1	-0.305952	0.00175898
Gm28875	1.64853	0.00179274
Snrpf	-0.548861	0.0018153
Rlbp1	-0.345388	0.00182002
Crebzf	-0.399281	0.00186024
Cdh5	0.388375	0.00186396
Gm29214	3.21856	0.0018729
Rps13-ps1	-1.55286	0.00188393
Ctsc	0.370298	0.00189361
AW047730	-0.468571	0.00191866
Fbln1	0.881569	0.00191937
Gm13127	-1.46934	0.00194124
Lamb2	0.457057	0.00195281
Gm42644	0.763434	0.00195357
Ttc7b	-0.214311	0.00195381
Sun2	0.307778	0.00196108
Icmt	-0.175715	0.00197439
Tmem86a	0.335991	0.00199814
RP24-270G2.4	2.96329	0.00202341
Col4a3bp	0.277446	0.00204999
Notch2	0.484781	0.00206112
Alx3	0.800581	0.00210141
Mical2	-0.291336	0.00210393
Gm43648	3.66974	0.00211006
Cd82	0.348054	0.00212729
Fgfr3	-0.289848	0.00213169
Gm12166	-1.46855	0.00213414
Lnx1	-0.408441	0.00215798
Capg	0.560922	0.002184
Anxa4	0.480297	0.00220878
Tmem106a	0.751964	0.00221313
Fam131a	-0.214571	0.00222637
Sdccag3	-0.391502	0.00223315
Itga5	0.591326	0.00223884
Megf11	-0.285031	0.00224324
Gm13002	1.70624	0.00224817
Rtca	-0.239909	0.00225146
Nbl1	0.294128	0.00225351
Cyp26b1	0.415278	0.00225987
Rabl2	-0.351857	0.00227602
Zc3h13	0.363489	0.00228697
Fam107a	0.437504	0.00228888
Ifit3	0.712517	0.0023129
Rpsa-ps10	-0.887822	0.00233558
Zfp651	0.233068	0.00236109
Mpzl2	1.09651	0.00239859
Gpr17	-0.27867	0.00241785
Gm9824	-0.949048	0.00241958
Gm18212	3.03828	0.00245227
9630010A21Rik	0.814027	0.00246228
Adap2	0.434693	0.00246801
Mr1	0.447068	0.00247251
Kl	0.551879	0.00253451
Etv5	-0.286727	0.00254753
Pnck	-0.311659	0.00256672
Egr4	-0.456272	0.00257624
Mycn	-0.458268	0.00258307
Serpinb9	0.529068	0.00259947
Tgfbi	0.690516	0.00260257
AI115009	-0.430026	0.00261908
Srpk1	-0.191961	0.00262424
Sqle	-0.268528	0.00262808
Gm44250	0.551874	0.00263109
4930435N07Rik	3.14488	0.00266685
Cep41	-0.410189	0.00267623
4933439C10Rik	-0.476513	0.00270069
Bod1l	0.573175	0.00273442
Mgst1	0.645079	0.00273817
Rassf3	0.255278	0.00281541
Hspg2	0.67959	0.00283866
Gm14776	2.98389	0.00284395
Kank2	0.427411	0.00284852
Dusp23	0.462405	0.00285306
Ifit1	1.07178	0.00289936
Smoc1	0.618562	0.00290407
Sbk1	-0.348242	0.00290923
Klhl40	0.370032	0.00291504
Pcm1	0.242903	0.00292389
Galt	-0.240648	0.00293143
Susd2	0.431844	0.0029347
Socs2	0.327225	0.00293711
Slc25a37	-0.220599	0.0029399
Lnx2	0.337273	0.00295129
B3gat1	-0.275461	0.00295958
Rsf1	0.253877	0.00297383
Itpr3	0.467116	0.00297562
Apobec3	0.514391	0.00298251
Pou2f2	0.429821	0.00302054
Cdc7	-0.329116	0.0030438
Jmy	0.211535	0.00304815
Tuba1c	-0.348028	0.00304929
Anapc5	-0.210732	0.00307013
Rpl3-ps1	-0.865992	0.00307056
Gm5559	-1.70787	0.00308874
Kcnj14	-0.673864	0.00309775
Trank1	-0.39182	0.00313278
Tsg101-ps	-1.97117	0.00317445
Cytl1	1.5419	0.00317714
Srsf4	-0.21442	0.00318015
Gm14052	2.51378	0.00318762
Scaf11	0.16738	0.00319484
Cr1l	0.281606	0.00321602
Fkbp10	0.456979	0.00323624
Bin2	-0.395399	0.00327932
Elmo2	-0.233	0.00332081
Pmaip1	0.54045	0.0033788
Mustn1	0.735572	0.00339373
Ces2g	1.06833	0.00339585
Tmtc1	0.222538	0.00342034
Fzd2	0.294704	0.00342626
Slc7a2	0.341285	0.00348995
Tcerg1	0.251311	0.00351882
Dtl	-0.39159	0.00354614
Oaz1	-0.230073	0.00356765
Samd9l	0.636438	0.00359131
Entpd2	-0.425223	0.00359285
Nfe2l2	0.379579	0.00363337
Rbms1	0.365269	0.00366516
Ccdc173	0.60013	0.00367766
Adgrl4	0.454666	0.00367784
Ptges	0.402648	0.00367808
Lamc1	0.312928	0.00368366
Gm45138	0.655259	0.00371924
Ogfod3	0.39744	0.00373704
Hlf	0.302477	0.00374392
Doc2a	-0.507157	0.00374775
Hif3a	0.726567	0.00375023
Cd93	0.405938	0.00375693
Ifi27l2a	1.06019	0.00379168
Anxa1	0.575368	0.00379173
Gm42971	3.28489	0.00379793
Lipg	-0.339705	0.00383001
Nfic	0.259599	0.00383383
Gatad2b	0.204602	0.00385161
Fosl2	-0.373931	0.00392945
Slc25a38	-0.291443	0.00393954
Fbxo9	-0.214856	0.00394858
Foxd1	0.67663	0.00397764
Tmem30b	1.30823	0.00398079
Copz2	0.502633	0.00400857
Actr1b	-0.23546	0.00401629
Gm12988	-3.99248	0.00409726
Cd3eap	0.333766	0.00409947
Wasf2	0.3099	0.00413224
Cir1	0.513708	0.00413239
Sesn1	0.181309	0.00415493
Dlgap1	0.225508	0.00416396
Fkbp7	0.557747	0.00416944
Mzf1	-0.334158	0.00419712
Cd300a	0.668475	0.0042461
AK157302	-1.24538	0.00426366
Prmt2	-0.295145	0.00429452
Prosc	-0.212496	0.0042961
Foxo1	0.316515	0.00433861
Tmem245	0.263857	0.00434699
Pf4	0.846874	0.00436027
S100a11	0.490231	0.00437006
Ephb4	0.467632	0.00437631
Nhsl2	0.295771	0.00440638
Trim56	0.336846	0.0044074
Serpinb6b	0.686031	0.00444253
Ctu2	-0.325324	0.00445181
Akap12	0.44018	0.00452065
Slc43a2	0.237987	0.0045217
4930447F24Rik	1.04965	0.00452861
Gm45110	0.440193	0.00453593
Tctn3	-0.316997	0.00460247
Golim4	0.234983	0.00460627
Asgr1	0.700736	0.00460903
Nt5e	0.476798	0.00464534
Cwf19l2	0.530557	0.00464593
Zfp292	0.313987	0.00464981
Igfbp6	0.381972	0.00466173
Kctd3	-0.165	0.00469621
Fbxo30	0.40275	0.00470932
Plpp5	-0.281421	0.00472013
Gm45818	-0.608753	0.00477429
Sspn	0.3096	0.0048098
Gspt2	-0.237661	0.00485596
Clic1	0.367861	0.00486127
Dus1l	-0.204181	0.00488191
Ttc4	-0.224298	0.00492378
Zgpat	-0.316684	0.00496423
Shc3	-0.302054	0.00498275
Kdm5a	0.317773	0.00499365
Taf2	-0.202222	0.0050059
Trp53inp1	0.535364	0.00502392
Naa60	-0.240063	0.00504264
Tpr	0.197235	0.00505835
Mon1a	-0.230172	0.00509943
Sphk1	0.471826	0.00511903
Zfp281	0.31453	0.00514748
Gm37728	2.7709	0.00517606
Gm266	-0.559244	0.00517884
Deptor	0.453542	0.00517933
Ppp2r3a	0.34044	0.00517945
Podxl	0.368036	0.00518976
Atp6v0b	-0.256654	0.00522415
Lsm11	-0.279335	0.00527044
Ctdsp1	0.288689	0.00528179
Atrx	0.426938	0.00531573
Col8a2	0.734316	0.00531739
RP23-443L2.4	4.44449	0.00532931
Gm37529	2.79857	0.00537047
Mlst8	-0.299546	0.00538034
Rara	0.342678	0.00538447
Wdr45	-0.273772	0.00538978
Cyth3	0.185992	0.00542417
Nsrp1	0.433595	0.00543835
Gm13430	-2.00556	0.0054425
Mrc2	0.83333	0.00546568
Gm20699	3.40049	0.00554361
C1qtnf1	0.654433	0.00554541
Atg16l1	-0.199069	0.0055962
Gkn3	0.76176	0.00559971
Cort	-0.635148	0.00562227
Scarf2	0.556282	0.0056378
Zap70	-0.507837	0.00564812
Prrx1	0.374352	0.00567156
Itpripl2	0.291466	0.0056845
Gm25709	3.36053	0.0056962
Sgsh	0.401179	0.00569697
1600020E01Rik	-0.382327	0.00571303
Tnrc6a	0.169734	0.00574145
2410021H03Rik	0.829706	0.00576409
Csf2ra	-0.504423	0.00576982
Slfn5	0.428698	0.0057782
Gm4430	-0.361717	0.00579765
Utrn	0.175414	0.00580314
Eif2ak2	0.415431	0.00584434
Ly6c1	0.355501	0.00585281
Alkbh6	-0.266822	0.00589322
Noa1	-0.291483	0.00592041
Aff1	0.346623	0.00594476
Gm13015	3.70438	0.00596297
Egfr	0.316223	0.00597196
Zfp956	-0.270008	0.00599324
Crlf2	-0.323654	0.00600761
Map1b	0.326885	0.00602068
Gm12966	-1.89801	0.00604483
Gabrb2	0.31655	0.00605554
Nrxn3	0.349681	0.00610834
Dvl1	-0.313319	0.00619702
Gm6254	-1.69841	0.00620021
Hbegf	-0.318901	0.00621963
Gm13835	-1.49823	0.00622834
Map7d2	0.455361	0.00624465
Adgra2	0.393358	0.00624992
Gm26782	0.324158	0.00628567
Prss30	-1.06719	0.00630645
Akap9	0.238073	0.00631151
Mtus1	0.23836	0.00634612
Fam78a	0.47615	0.00638317
Slc38a5	0.804501	0.00638665
Aoc3	0.796179	0.00641061
Arid4a	0.397566	0.00641532
Vim	0.315966	0.00644964
Klf4	0.4093	0.00648197
Gm37829	-0.43592	0.00650384
Rbp1	0.552137	0.00653959
Atf6b	-0.234047	0.00654622
AC153872.1	-0.974355	0.00657804
Sgms1	0.243726	0.00659858
Il10rb	0.37266	0.00661544
Rnps1	-0.260811	0.00661798
Sgcb	-0.182536	0.006653
Rps13-ps2	2.58102	0.00665737
Dlx1	-0.194363	0.00666381
Rnf19b	-0.239082	0.00666426
Wipf2	0.20076	0.00673882
Gm45124	0.734844	0.00675898
Adrb3	-0.376279	0.00684016
Gm44242	3.53088	0.00684506
Gm9828	-0.39701	0.00685131
B430218F22Rik	-1.45358	0.0068524
Vasn	0.375323	0.0068609
Ptpn5	-0.264417	0.00688692
Ggt5	0.424549	0.00692401
Ctsz	0.332323	0.00694578
Akap13	-0.328949	0.00696051
Gm38162	1.00911	0.00698764
Gm38372	0.598698	0.00699867
Slc1a5	0.626803	0.00700967
Sybu	-0.185312	0.0070446
Itgb1	0.264613	0.00709338
Msn	0.242004	0.00711938
Gm45201	1.0409	0.00712962
Cep290	0.394631	0.00719277
Nup205	-0.226941	0.00719584
Sorbs3	0.401053	0.00723237
Klhl29	-0.254982	0.00731012
Oasl2	0.575619	0.00731749
Pcbp2	-0.145368	0.00732318
Ampd2	-0.312169	0.00732704
Gm12892	-0.862194	0.00733492
6330403L08Rik	-0.215069	0.00741784
5033417F24Rik	-0.499225	0.00742634
Gm27544	-1.00413	0.00743325
Cyp4v3	0.350225	0.00745133
AI849053	-0.522704	0.00745756
Gm6055	-0.840854	0.00749025
Gm13050	-0.889141	0.00749667
Mt1	0.542213	0.00750791
Gm37160	-1.20435	0.00752956
A330074H02Rik	0.732182	0.00753237
Rbfox2	-0.157712	0.00753638
Trp53bp2	0.279083	0.00758402
Abcc5	-0.276216	0.00760887
Hes5	-0.332397	0.00763057
Nubp1	-0.347577	0.00764599
Gm13736	-3.53044	0.00768176
2900027M19Rik	1.88818	0.00768668
Trip11	0.267456	0.0076902
Lhx2	-0.272497	0.00778484
Mill2	0.524694	0.00779111
Plcb4	0.212944	0.00779622
Zc3hav1	0.316477	0.00782843
Gm44190	1.86936	0.00782847
Cbs	-0.284433	0.00787898
Oraov1	-0.256808	0.00790876
Uck1	-0.21454	0.00794027
Upf3b	0.432534	0.00795741
Tomm6os	-0.565515	0.00795764
Vezf1	0.249189	0.00796522
Asb6	-0.259941	0.00796625
Gm14148	-1.20825	0.00799554
Tbce	-0.276394	0.00800805
Gramd4	-0.206891	0.00802911
Kcnq1ot1	1.86329	0.00804298
Fam216a	-0.282388	0.00805122
BC046401	0.737617	0.00805706
Iglv1	-4.54675	0.00806157
Mpp6	0.33261	0.00809348
Tgm2	0.520955	0.00815533
Haghl	-0.244415	0.00815552
Ncoa5	-0.190529	0.00815561
Pdzd3	-0.645514	0.00817151
Pcdhb22	0.313672	0.00817259
Lats2	0.285153	0.00819482
Ankrd26	0.295499	0.00823719
Ppp1r14a	0.486189	0.00823882
Uros	-0.207485	0.0082419
Ube2r2	0.393617	0.00825586
Plcxd1	-0.285579	0.00825978
Gm13787	2.88559	0.00826488
Tob2	0.31073	0.0082667
Msx1	0.495229	0.00827275
Gbas	-0.165049	0.00828764
Stum	-0.180817	0.00831494
Fdps	-0.359363	0.00836062
Spag6	-0.347583	0.00836295
Pcyt1b	-0.185564	0.00836683
Rad50	0.312604	0.00837786
Rhou	0.18014	0.0083913
Dlx6	0.497877	0.00839544
Tspo	0.34679	0.00843991
Gm12258	-0.21811	0.00853873
Gng10	-0.59061	0.00855382
Pura	0.878915	0.00857782
St6gal1	0.235585	0.00860665
Arnt2	-0.18773	0.00861681
Gpr146	0.240766	0.00863023
Rif1	0.315173	0.00864633
Tnfrsf1a	0.380252	0.00866771
Gm5801	-2.50931	0.00871602
Eif4a-ps4	-0.844861	0.00879235
Gm37859	1.74818	0.00880591
Sema3g	0.366052	0.00880736
Sergef	-0.20903	0.00883716
Nfia	0.299495	0.00887504
2810029C07Rik	-0.316062	0.00887818
Myef2	-0.206406	0.00888459
Ppp1r3b	0.552019	0.0088852
2810474O19Rik	0.335152	0.00888799
Hars2	-0.244841	0.00890183
Nipbl	0.251298	0.00891905
Dse	0.393283	0.00895514
Pmp22	0.345391	0.00896108
Dynlt1b	0.735318	0.00897755
Gm43318	2.62261	0.00898138
Tshz1	0.299654	0.0089822
Igfbp5	0.300445	0.00900017
Gm17082	-2.06032	0.00901865
Tor2a	-0.22516	0.00902971
Col1a1	1.02448	0.00903641
Gm15893	0.708319	0.00905842
Mid2	0.376281	0.00906366
Dbn1	-0.257451	0.00912031
Clmp	0.294054	0.00915598
Ppp2r3c	0.261611	0.00916202
Thap7	-0.269926	0.00917162
Stard7	-0.150632	0.00917192
Nop58	0.373115	0.00918108
Rassf8	0.360278	0.00918677
A4galt	0.465977	0.00919304
Rph3a	-0.212185	0.00919457
Nadk	-0.176354	0.00920868
Gm44860	0.832204	0.00921725
8430408G22Rik	0.912691	0.00923344
Hdac3	-0.228056	0.00928309
Rfk	0.284752	0.00929378
Pigl	-0.33882	0.00934912
Gpr61	-0.222216	0.00934977
Gpx8	0.537598	0.00940519
Pgam1-ps2	-0.865465	0.00940762
Atl3	0.19494	0.00941421
Arhgap4	-0.409019	0.00943652
Map9	0.445336	0.00944338
Gm12346	-0.891975	0.00944979
Adora2a	0.491051	0.00951411
Gm27353	-0.536253	0.00952416
Il6st	0.287731	0.00952557
Dhdh	0.229629	0.00954041
Mir132	-1.14126	0.00957263
Gm9755	-1.06137	0.00964761
RP23-129C12.8	-1.29707	0.00965299
Mmp14	0.343103	0.00969871
Nrxn1	0.374223	0.00970865
Parp9	0.35068	0.00971695
Plin3	0.303945	0.00973874
B230208B08Rik	-0.586786	0.0097732
Stk16	-0.175454	0.00977378
Arhgap44	-0.216887	0.00982121
Hsd11b1	-0.420168	0.0098485
Sh3d19	0.281791	0.00985766
Nr2f6	-0.254147	0.00989341
Rbm27	0.346332	0.0100516
Gm5138	-2.48103	0.0100661
Ptpn14	0.387647	0.0101088
2200002D01Rik	1.09041	0.0101457
Ppm1l	0.161	0.0101524
Prdm15	-0.23709	0.0101799
Nnat	0.693972	0.0101896
Parp14	0.438528	0.0101951
Atf4	-0.219911	0.0101999
Taf3	0.850582	0.010229
Yipf2	-0.308329	0.0102351
Selenom	0.361794	0.0102712
Gm44799	3.53753	0.0102732
Gm26736	2.08535	0.0102879
Gm37309	-0.435897	0.0103749
Rock1	0.510664	0.010396
Gm43672	-0.252979	0.0104756
Gm19587	-3.34534	0.0104786
Grik4	-0.195657	0.0104832
Kif22	-0.385536	0.0104953
Zfp692	-0.423766	0.0105095
Gm14336	3.16821	0.0105725
Zfp821	-0.221676	0.0105841
Rho	-1.43176	0.0105941
Cnot4	0.326011	0.0105963
Lipa	0.270327	0.0106201
Dmwd	-0.191925	0.0106301
Gm5757	3.13124	0.0106366
Six4	0.566017	0.0106815
Dnajb5	-0.270583	0.0106824
Phf21b	-0.311376	0.0106871
Cttnbp2nl	0.203325	0.0106934
Slc22a8	0.383211	0.0107033
Nqo1	0.46188	0.0107566
2900076A07Rik	-0.376598	0.0107942
Nsmf	-0.256038	0.0108346
Gm24540	2.44093	0.0108487
Ppp1r9a	0.213106	0.0108862
Hipk2	0.279212	0.0109171
Nwd2	-0.30839	0.0109176
Cops7b	-0.165299	0.0109907
Gm43316	3.50661	0.0110009
Sept11	-0.124189	0.0110134
Gm37060	2.65285	0.0110247
Med24	-0.236048	0.0110378
Zdhhc14	-0.252616	0.0110499
Ints11	-0.251366	0.0110566
Sprn	-0.208068	0.0111087
Gm17111	-0.969639	0.011115
Gm6851	-3.36148	0.0111619
Cdk9	-0.355995	0.011194
Gbp2	0.557353	0.0112099
Nsa2	0.425095	0.0112478
Gypc	0.44049	0.0112798
Zbtb16	0.363445	0.0112842
Cpeb3	0.164893	0.0112914
Gm27000	-0.639434	0.0113004
Snca	-0.209752	0.0113587
Des	0.43845	0.0113599
Scn4b	0.518735	0.0116071
Alcam	0.330659	0.0116641
Gdpd2	-0.495192	0.0116683
Pou3f4	-0.344698	0.0116776
Prpf40a	0.381409	0.0116891
Ppm1h	-0.165417	0.0117121
Gpt	-0.278044	0.0117493
Gm20768	0.947329	0.0117781
Ndrg4	-0.182917	0.0118458
Dcaf11	-0.167339	0.0118686
Rgs17	0.466272	0.011907
Itgb4	0.546929	0.0119445
Krtcap3	-0.523329	0.0120015
Islr2	0.276988	0.0120065
Ttc5	-0.173291	0.0120309
5031415H12Rik	1.0524	0.0120473
Mettl3	-0.206955	0.0120513
Arrdc3	0.33993	0.012063
Gm12435	-1.91575	0.0120798
Rbfox3	0.202897	0.0120831
Hap1	-0.387412	0.0121031
Cpne6	-0.329053	0.0121389
Pygo1	0.364334	0.0121603
Prex1	-0.24115	0.0121629
Commd4	-0.31687	0.0122035
Msc	-0.553814	0.0122228
Wrap73	-0.206489	0.0122285
Cmip	0.262166	0.0122395
Smarcd3	-0.20262	0.0122586
Smox	-0.264778	0.0122679
Ier5l	0.375862	0.0123702
Arhgap31	0.273181	0.0123716
Igsf3	0.239751	0.0123884
Tjp1	0.229809	0.0123914
Gm5881	0.588657	0.0124451
Mppe1	-0.240976	0.0124708
Sobp	0.254188	0.0124848
Rpl31-ps16	-2.86195	0.012532
Fbxl15	-0.268397	0.0125496
Cyp2f2	1.92174	0.0126221
Dnajb14	0.378497	0.0126263
Gm4735	-1.48827	0.012662
Pgam1	-0.196879	0.0126857
Gm45873	1.24761	0.0126998
Cav1	0.380711	0.0127303
Gm15726	1.20418	0.0127382
Begain	-0.286632	0.0127417
Gm43341	2.99698	0.0127677
Egln3	0.29617	0.0127915
Gm24307	-3.66518	0.0128291
Gm10134	0.796046	0.0128383
Hapln2	-0.496826	0.0128603
Mgl2	0.780793	0.0129294
Ppp2r2c	-0.168494	0.0129323
Mcrs1	-0.170255	0.0129902
Gm9493	-1.10833	0.0129902
Gm44562	2.64763	0.0130123
Rrm2	-0.682495	0.0130198
Stra6	0.847459	0.0130441
Smim19	0.268331	0.0130839
Nelfb	-0.18854	0.0131119
Rps6ka2	-0.283864	0.0131228
Gm37717	3.17951	0.013178
Heg1	0.20337	0.0132725
Gm44510	0.897279	0.0132948
Tmem199	-0.197682	0.0133037
4933431E20Rik	-0.15131	0.0133702
Tmem80	-0.305817	0.013386
Tekt2	-0.496842	0.0133899
Golga1	-0.167365	0.0134151
Ikbip	0.322725	0.0134161
Ak5	-0.214579	0.0134404
Gm13625	2.58856	0.0134536
Snrpa	-0.244558	0.0134839
Gm44830	1.90759	0.0134893
Pik3ip1	0.230113	0.0135457
Pear1	0.462973	0.0135698
Shisa9	-0.218076	0.0135943
Ackr2	0.352068	0.0136392
Slc12a2	0.268071	0.013671
Cd55	0.457242	0.0136974
Gm3693	-0.329786	0.0137067
Gm44559	2.58332	0.0137121
Nt5c3b	-0.154933	0.0137279
Six1	0.807879	0.0137799
Arid4b	0.408722	0.0138495
Ankhd1	0.161653	0.0139218
Gm43462	0.82538	0.0139377
Cd59a	0.360267	0.013948
Me3	-0.195981	0.0139762
Plcb1	0.266103	0.0139884
Pnpla7	0.28337	0.0140514
Plekhg3	0.385615	0.0140589
Ccnd3	0.305294	0.0141039
Sox2	-0.257829	0.0141141
Nup107	-0.251582	0.0141757
Arhgdib	0.32912	0.0141781
H2-M10.2	-0.532395	0.014199
Coq9	-0.188542	0.014201
Pcgf6	-0.286855	0.0142254
Wdr73	-0.17962	0.0142491
Dhps	-0.185793	0.0142817
Smc4	0.563526	0.0142987
Ccna2	-0.524566	0.0143056
Kcnc3	0.282687	0.0143537
Gm37452	2.04549	0.014373
Fsd1	-0.189408	0.0143944
Ubtf	-0.125138	0.0143992
Hspa12b	0.269275	0.0144055
Smc6	0.394231	0.0144136
Phpt1	-0.379197	0.0144346
Syt2	0.535265	0.0144357
Gm6565	-1.49642	0.0144407
B130046B21Rik	-0.474699	0.014458
Tmem151b	-0.2611	0.0144659
Ntsr1	0.403382	0.0145078
Mplkip	-0.309081	0.0145601
N4bp2	0.275799	0.0145635
Chd9	0.177066	0.0145805
Dgkz	-0.187232	0.0145957
Gm12096	2.13706	0.014637
Serpinh1	0.376922	0.0146512
Gm17022	-0.573214	0.0147329
Gm38368	2.11888	0.0147626
Pgbd5	-0.14004	0.0147704
Brd4	0.246102	0.0147705
Rsl24d1	-0.224365	0.0147902
Tnfrsf8	-0.308455	0.0148067
9430015G10Rik	-0.237325	0.0148874
Wdr45b	-0.164543	0.0148927
Zfp871	0.321313	0.0149029
Ier3	0.368658	0.0149801
Map2k1	-0.154281	0.0149801
Bmp2	0.542031	0.0149881
Hmox1	0.347942	0.0150215
Gm4204	-1.38947	0.0150325
0610007P14Rik	-0.179998	0.0150776
Pisd	-0.248824	0.0150844
Rexo4	-0.200768	0.0151526
Tmod3	0.218624	0.0151638
Actl6a	-0.247157	0.0151706
Samd10	-0.227045	0.0151882
Slc29a4	-0.339919	0.0151883
Dus3l	-0.378278	0.0152006
Lix1l	0.178609	0.015225
Ruvbl2	-0.208769	0.0153177
E2f6	-0.183221	0.0153776
U2surp	0.350766	0.0154055
A030001D20Rik	-0.367253	0.0154785
Fxyd5	0.444877	0.0154798
Gm42771	1.72098	0.0155669
Ezh1	0.139048	0.0156647
Tcea2	-0.298089	0.0156734
Gm26908	0.565905	0.015675
Gm38097	1.89079	0.0157281
Lefty1	0.690687	0.0157922
Slc1a4	-0.202117	0.0158152
Gm6560	-0.607712	0.0158286
Arhgef28	-0.28543	0.0159506
Adam8	-0.501439	0.0159658
Eln	0.558116	0.0159686
Pak6	-0.209365	0.0159697
Scn2a	0.231272	0.0160913
Gm37140	1.48829	0.0160956
Otud7a	-0.20327	0.0161928
Gm23217	1.73776	0.0162069
Serpinb8	0.238761	0.0162727
Pygm	0.30927	0.0162768
Dedd	-0.254775	0.0162837
Fgfrl1	-0.261818	0.0162871
Crhbp	-0.321065	0.0162945
Gm14292	-3.01188	0.0163456
Anxa5	0.236757	0.016394
Gm8177	1.07042	0.0163983
Wdr5	-0.225211	0.016401
Ly6h	-0.291724	0.0164049
Fbxw5	-0.141221	0.0164521
BC037034	-0.27476	0.0164654
Dek	0.430894	0.0165074
P3h4	0.239741	0.0165286
Mrgbp	-0.319714	0.0165303
Lmcd1	-0.282857	0.0165433
Gas1	0.26084	0.016563
Alg1	-0.211378	0.0165743
Zw10	-0.216617	0.0166073
Nfib	0.284588	0.0166141
Wnt16	0.609673	0.0166318
Parm1	0.208404	0.0166859
Matk	-0.308991	0.0166917
Fam168b	-0.124304	0.0166972
Ctnna1	0.138251	0.0167113
Fam133b	0.484488	0.0167198
Ube2n-ps1	-0.849169	0.0167448
Sc5d	-0.174391	0.0167645
Yeats2	-0.263699	0.0168085
Gm42510	1.50019	0.0168214
Gm5398	2.11486	0.016845
Rnf24	-0.212976	0.0168457
Ckap4	0.226363	0.0168699
Gm17494	-0.278273	0.0168982
Entpd1	0.309968	0.0169182
Gm22486	-2.0894	0.0169662
Ajuba	0.402717	0.0169686
Ifit3b	0.478101	0.01698
Dctn6	-0.221438	0.0170129
Ahsa1	-0.199291	0.0170171
Tubd1	-0.351	0.017075
Erap1	0.330749	0.0170778
Gm44164	0.835607	0.0170837
Lamp2	0.321102	0.0170912
Wdr4	-0.197699	0.017097
Arhgap33	-0.296379	0.0171095
Nemf	0.382157	0.0171224
Celf3	-0.360331	0.0171721
Kazald1	0.399152	0.0171824
Ccdc27	-0.474709	0.0172217
Rps6kl1	-0.228967	0.0172222
RP23-182J19.2	-0.489453	0.0172497
Prcp	0.279975	0.0173217
Grhl1	-0.265655	0.0173317
Slco1c1	-0.192975	0.0173329
Gm15810	2.07053	0.0173333
Dimt1	-0.210429	0.0173491
Mex3b	-0.276365	0.0173982
2900064K03Rik	1.64542	0.0174027
Gm38198	2.64836	0.0174309
Tcn2	0.319292	0.0175739
Gm36937	-0.523555	0.0175801
Ksr2	0.187708	0.0176345
Tmem175	-0.182827	0.0176916
Yars2	-0.228287	0.0177086
Gm16589	0.731206	0.017801
Ifih1	0.336814	0.0178229
RP24-298N7.10	0.843385	0.0178235
Gm24967	1.47478	0.0178326
Lrp8	-0.227567	0.017843
Hist1h4h	1.87253	0.0178499
Gm16505	-0.460791	0.0178865
Rhob	0.137171	0.0179571
RP23-408K7.1	1.32919	0.0180593
Hic1	0.517073	0.0180727
Gm17108	-0.830438	0.0180878
Pde10a	-0.30227	0.0180976
Gm11605	-1.38169	0.0181256
Gm13886	1.14981	0.0181388
Arhgap30	-0.297411	0.0182109
Wdr13	-0.164341	0.018214
Nxf1	-0.206635	0.0182177
Gm17271	3.54774	0.0182391
Pi4kb	-0.18238	0.0182876
Sirt7	-0.315505	0.0182908
Hspa1l	-0.438113	0.0182991
Fam149a	-0.199354	0.0183038
Gm9839	2.76312	0.0184123
Fbxo34	-0.150382	0.0184497
Gm12098	3.57856	0.018454
Trp53inp2	-0.18146	0.0184695
Ccdc88a	0.599975	0.0184775
Efnb1	0.271699	0.0184889
Stub1	-0.235269	0.0185228
Lrrc58	0.191541	0.0185234
Ndufs2	-0.118315	0.0185752
2900026A02Rik	0.249631	0.018587
Gm38073	2.61576	0.0186224
Col4a2	-0.392577	0.0186623
Strip1	-0.209409	0.0186816
Gm14845	-3.5503	0.0187215
Gm5514	-0.971289	0.0187277
Acvrl1	0.248324	0.0187633
Fgf23	-0.611531	0.0187726
D130040H23Rik	0.414963	0.0188016
Usp12	-0.177941	0.0188301
Gm22613	1.65141	0.0188309
Mmp9	-0.799128	0.0188521
Josd1	-0.147068	0.0188568
Spata5l1	-0.436788	0.018908
Ccdc94	-0.31114	0.0189091
Chd8	0.109597	0.0189119
Rdx	0.259096	0.0189435
Hnrnpf	-0.205058	0.0189592
Ccdc8	0.356359	0.0189945
Fhl1	-0.270703	0.0190009
Pusl1	-0.281467	0.0190422
Tex2	-0.164008	0.0190451
Ccar1	0.386319	0.0191083
Gm7694	-0.380022	0.0191333
Gm4017	1.26695	0.019134
Tgfbr1	0.316507	0.0191577
A430033K04Rik	0.273778	0.0192002
Adprm	-0.227211	0.0192049
Gm6117	1.12826	0.0192335
Cdk10	-0.244161	0.0192519
Gm43609	0.674394	0.0192844
Afap1l2	-0.288208	0.0193812
Wsb1	-0.26812	0.0194009
Rcc1	-0.254673	0.0194127
RP24-233B16.6	-0.812882	0.0194716
Gm44041	1.96221	0.0194924
Chml	0.330054	0.019525
1110018N20Rik	-0.260784	0.0195452
Trmu	-0.276738	0.0195859
Gm996	-0.524528	0.0195873
Klhdc8b	-0.284294	0.0196062
Mlx	-0.211626	0.0196124
Ly6a	0.394435	0.0196269
Sco1	-0.26575	0.0196306
Lss	-0.267589	0.0196355
Steap3	0.305659	0.0196566
Eif2d	-0.21746	0.0196768
Ehd4	0.216148	0.019677
Zbtb38	0.2995	0.0197582
Pglyrp1	0.387284	0.0198226
Coasy	-0.189568	0.019848
Chrm5	1.47736	0.019917
Tbc1d10a	-0.21458	0.0199714
Pbxip1	0.196036	0.020003
Gm7292	-0.479704	0.0200283
Gm6058	3.43489	0.0200561
Cd63	0.266452	0.0201007
Nvl	-0.210215	0.020105
Ankzf1	-0.266653	0.0201057
Gnptg	-0.196254	0.0201577
Nupr1	0.379275	0.0201619
Twist1	0.629471	0.0202408
Marcksl1	-0.28128	0.0202567
Mettl17	-0.255583	0.0202955
Syngr3	-0.255602	0.0203943
Ankrd12	1.03076	0.0204212
Icosl	0.444905	0.0204326
Gm43290	1.42365	0.0204482
Bag2	-0.29053	0.020487
Dynlt1-ps1	0.525908	0.0205381
Plscr1	0.408758	0.0206924
Irx1	-0.896167	0.0207428
Ccdc112	0.309127	0.0207818
Stx2	-0.270047	0.0208089
Smpd4	-0.305167	0.0208468
Slc18b1	-0.165664	0.0208678
Sp100	0.363939	0.020897
Ccdc105	-0.646619	0.0209392
Sowaha	-0.231214	0.0209637
Tek	0.184435	0.0209653
Ddah1	-0.231645	0.0209961
Spag1	-0.296348	0.0210185
Bach1	0.230661	0.0211418
5730408A14Rik	1.7974	0.0211433
Gm10461	-0.511643	0.0211506
Mrps11	-0.272779	0.0211955
Hpcal4	-0.214759	0.0211968
Eif3j1	0.478077	0.0212022
Cpne2	-0.209469	0.0212114
Gm38384	0.447212	0.0212294
Trmt1	-0.223199	0.021253
Zbtb10	0.25644	0.02127
Igsf9	-0.390983	0.0212807
Kif3a	0.261468	0.0213232
Map3k2	0.251129	0.0215286
Rassf2	0.182596	0.0215657
3110002H16Rik	-0.229543	0.0215733
Gprc5c	0.396306	0.0216457
Reep3	0.191751	0.0216582
Lrp6	0.158639	0.0218073
Paqr6	0.475672	0.0218358
Ywhag	-0.194017	0.0218361
Gm43660	0.266188	0.0218461
Gm22798	1.34988	0.0220125
Cables2	-0.229425	0.022039
Vstm2b	-0.224123	0.0220985
Ppp6r1	-0.214481	0.0221026
Mapk7	-0.374077	0.0222073
Ftl1-ps1	-0.815834	0.0222578
Slc3a2	0.163072	0.0223147
Rab26	-0.332946	0.0223629
Gm30238	-0.44895	0.0224254
Ist1	-0.193035	0.0224328
Gm43223	-0.52534	0.0224619
Dnm3	0.185183	0.0224701
Emsy	0.237328	0.0224773
Gimap8	0.456994	0.0225314
Zkscan16	0.206279	0.0225419
Pgam5	-0.236996	0.0225486
Nr2e1	-0.240145	0.0226022
Sh3glb2	-0.197405	0.0226227
Gm5451	-1.05617	0.0226865
Tmem181b-ps	-0.272315	0.0227105
Kcna1	0.303544	0.0227124
Paxip1	-0.206186	0.0227148
Ralbp1	0.319367	0.0227485
Rab23	-0.152728	0.0227522
Golgb1	0.135352	0.0227605
Gba2	-0.195897	0.0228363
Lgals3bp	0.366139	0.0228648
Mcm7	-0.228247	0.0229635
Rev1	-0.211361	0.0229782
Pxmp2	0.417093	0.022998
Zfp65	0.330409	0.0230604
Mphosph10	0.341716	0.0230616
Abcb6	-0.504007	0.0230894
Zufsp	0.382438	0.0231158
Selenop	0.360468	0.0231568
2810410L24Rik	-0.49902	0.0231861
Qser1	0.224705	0.0232148
Plat	0.198921	0.0233112
Hbs1l	-0.146206	0.0233585
Psmd3	-0.159452	0.0233678
Acp6	-0.294179	0.0233845
Fam185a	-0.227399	0.0234232
Ctnnb1	-0.15831	0.0234654
Dclk2	-0.196498	0.0235029
Ddx39	-0.259369	0.0235114
Mtmr1	-0.145034	0.0235528
Gm43684	-0.470377	0.0235875
Brd9	-0.162684	0.0236285
Sema3f	0.353314	0.0236821
Eif5b	0.832249	0.0237113
Gm28498	-0.485692	0.0237602
Fcho1	-0.292042	0.0238331
Fam132a	-0.255846	0.0238345
Apoo-ps	-1.08161	0.023842
Gm6063	-1.7414	0.0238601
Anks1b	-0.109451	0.0238817
Ccna1	-0.632428	0.0239661
Ssh3	-0.365503	0.023989
Mau2	-0.208011	0.024013
Fzd3	0.282138	0.0241195
Echdc2	-0.396599	0.0241199
9130024F11Rik	-0.200955	0.0241255
Arpc5	-0.18178	0.0241371
Gm42766	2.37729	0.0241602
Prkag2os1	1.34758	0.0242593
Iba57	-0.264967	0.0242796
2610035F20Rik	0.544365	0.0243738
Gas8	-0.249584	0.0244162
Zcchc18	-0.207421	0.0244203
Nme2	-0.332428	0.0244459
Frrs1l	0.255556	0.0244544
Gm10819	-1.4039	0.0244565
Brms1l	-0.155352	0.0244747
Gm42991	2.92459	0.0244777
Olig2	-0.307218	0.0244796
Trmt2a	-0.250337	0.0244854
Cnrip1	-0.196515	0.0244949
Arsi	0.565854	0.024517
Wbp4	0.272252	0.0245337
Crmp1	-0.225678	0.0245595
Piezo1	0.35653	0.0245687
Ddo	0.254653	0.0246162
Dmtf1	-0.143896	0.0246211
Mtss1l	-0.236661	0.0246469
Gm26890	0.486576	0.0246618
Gm24552	3.46503	0.0246884
Wnt7b	-0.280851	0.0246955
Msi2	0.177882	0.024707
Ilk	-0.747247	0.0247313
Arl4a	0.26286	0.0247754
RP23-324E2.10	-0.528451	0.02478
Gm10250	-1.04427	0.0248008
Stx4a	-0.174823	0.0248656
Gm5415	2.75509	0.0249115
Gem	-0.593085	0.0249153
Rin2	0.203961	0.024928
Cd34	0.232454	0.0249377
Stk17b	0.394815	0.0249627
Mkln1	0.176898	0.0249875
Rell1	0.295191	0.0250327
Gm10277	1.25899	0.0250692
Rbm25	0.362319	0.0251452
Pcyt2	-0.277037	0.0251726
Tagln2	0.271209	0.0252584
Llph-ps2	-1.06933	0.0252675
Fkbp9	0.224951	0.0253201
Fxyd1	0.316835	0.0253739
Eef2kmt	0.31999	0.0253785
Hmgcr	-0.293041	0.025395
Ddx39b	-0.217524	0.0254444
Pdlim2	0.354604	0.0254784
Gm38299	0.663142	0.025538
Ctcf	0.129949	0.0255428
Gm6588	0.923758	0.0256496
A230103L15Rik	1.96438	0.0256909
Arsa	-0.236949	0.0256972
Zdhhc24	-0.265637	0.0257002
Pou3f1	0.35762	0.0257056
Pisd-ps2	-0.375548	0.0257125
Ccdc159	-0.337286	0.0258491
Gm13563	-0.438977	0.0258857
Fads1	-0.178688	0.0258889
Fam151b	-0.347434	0.0259213
Rps25	0.406012	0.0259232
Doc2b	-0.341768	0.0259742
Smim3	0.362724	0.0259775
Pnpla2	0.254175	0.0259937
Gm42941	0.910258	0.0259948
Stac3	-0.421295	0.0260431
Gm45619	-0.402647	0.026077
Npdc1	-0.172005	0.0260815
Nhlh1	0.554936	0.0261
Zfp36	0.3721	0.0261126
Gsx1	-1.129	0.0261496
Gm8173	2.67435	0.0261767
Slc30a1	0.205714	0.0262222
Tubb2a	-0.239728	0.0262765
Egr2	-0.717041	0.0263276
Acat3	-0.433767	0.0263345
Gm9752	-0.380967	0.0263636
Large1	-0.16414	0.0263685
Klc1	-0.20118	0.0263976
Fahd2a	-0.238989	0.0264208
Gm23887	2.03401	0.0264223
Gm27042	-0.336204	0.0264491
Pex5	-0.213474	0.0264853
Atp1a3	0.220547	0.0264994
Top3b	-0.19385	0.0266026
Slc20a1	-0.146341	0.0266854
Slc25a22	-0.246949	0.0267313
Stoml1	-0.154171	0.026739
Slc30a7	0.237113	0.0267502
Nfil3	-0.316301	0.0267721
Etnppl	0.586307	0.0267875
Cbarp	-0.216648	0.0267969
A230107N01Rik	-0.474163	0.0268435
Ppt2	-0.303384	0.0269031
Ppp1r12b	-0.143462	0.0269143
4933407L21Rik	-0.384535	0.026933
Exosc10	-0.132699	0.0269536
Pex14	-0.22711	0.0269709
Atg16l2	-0.239493	0.0270131
Slc9a3r1	-0.250539	0.027018
Cplx2	0.293869	0.0270312
Tmem214	-0.217599	0.0270385
Cmtr1	-0.251936	0.0270424
5330438D12Rik	-0.41448	0.0270471
Kcnh7	0.385883	0.0270635
Map6d1	-0.194174	0.0270801
Gfra1	-0.211134	0.0271058
Raver2	-0.239096	0.0271746
Ice1	-0.260938	0.0272443
Tcf4	0.378655	0.0272461
Cyba	0.341572	0.0273278
Chst10	-0.190713	0.0273512
Trim9	-0.187605	0.0273866
Atad2	-0.276252	0.0274303
Ankrd13d	-0.238733	0.0274666
Tbata	-0.389122	0.0274813
Cttn	-0.190061	0.0275029
Gm43848	0.640142	0.027514
Fam149b	-0.136187	0.0275932
Lsm14b	-0.184794	0.0276018
Pdgfa	0.366943	0.0276162
Creld1	-0.140999	0.0276256
Limk2	-0.206691	0.0276872
Aldh2	0.21804	0.0277173
Cbfa2t3	0.267951	0.0277553
Maff	0.601897	0.0277645
Narfl	-0.174254	0.0277791
Rnf144a	-0.151787	0.0278608
Gm37107	1.82319	0.027913
Zcchc9-ps	2.47008	0.0279941
Gm26945	0.447296	0.028034
Gm42769	2.3814	0.0280489
Vrk3	-0.197555	0.028103
Sft2d2	0.175979	0.0281083
Rrp15	-0.234708	0.0281704
Lrrc45	-0.345888	0.0282201
Rian	-0.207168	0.0283367
Amer1	0.253952	0.0283626
C230037L18Rik	-0.448522	0.0283645
Gm26711	0.714496	0.0283867
Fam46a	0.398518	0.0284292
Gm21092	0.430063	0.0284644
Bag3	0.313469	0.028484
Tnfsf13	0.533237	0.0285438
Gm8098	-0.397648	0.0285599
9930021J03Rik	0.308807	0.0285658
Fbxw9	-0.287102	0.0286444
4930431P19Rik	-0.35324	0.0286491
Dusp15	-0.266458	0.0288032
D10Wsu102e	0.136465	0.0288482
Snx11	-0.214727	0.028867
Slc38a1	0.169573	0.0288792
Tspan2	0.33445	0.0289453
Loxl1	0.449143	0.0289464
Spry1	-0.303041	0.0289593
Slfn2	0.450065	0.0289656
2700033N17Rik	-0.396509	0.0289904
Gm15867	-0.98036	0.029081
Srsf2	-0.209858	0.0290921
Gm17597	-0.617298	0.0290931
Gm38255	1.23743	0.0290992
Agpat2	0.523331	0.0291184
St8sia1	0.230104	0.0291756
Sin3b	-0.220721	0.0292416
Rbfox1	0.268601	0.0292615
Pcdhb21	0.413505	0.0292677
Ddx17	-0.237879	0.02927
Bhlhe22	-0.200124	0.0293341
Slc47a1	0.725589	0.0293601
Gm44718	-1.13741	0.0293901
Gm37792	2.39858	0.0293928
Ocel1	-0.266068	0.0294235
Cnot6l	0.294994	0.0294716
Txnrd2	-0.209882	0.0294862
Gm4540	-2.8968	0.0295673
Nudt3	-0.168694	0.0296123
Mdga1	-0.306698	0.0296946
Pfkfb4	-0.235679	0.0297322
Ltk	-0.371965	0.0297402
Tmem88	0.364126	0.0297741
Gsk3b	0.206703	0.0299068
Slco1a4	0.315599	0.0299416
Sirt3	-0.197727	0.0299846
Tril	-0.198315	0.0300108
Ifit2	0.293233	0.0300246
9330162G02Rik	1.57642	0.030031
Atg12	-0.168491	0.0301328
Gm12371	-0.262349	0.0301688
Dhrs1	-0.142883	0.0301771
Gm11738	1.00212	0.0301935
Pabpc1	0.361879	0.0302488
Sema4a	-0.298322	0.0302608
Mkx	-0.215234	0.0303055
Smo	0.276681	0.0303633
A330040F15Rik	-0.412214	0.0304736
Gm45605	-0.298385	0.0305401
Sptbn2	-0.232305	0.0305584
Hmgcs2	0.307999	0.0306039
Pgf	0.469888	0.0306541
Ddx27	-0.224072	0.0306877
Dtnbos	-0.576761	0.0307304
Top1	0.570451	0.0307585
Acvr2b	0.236335	0.0307695
Gm7909	2.8066	0.0308284
Csrp2	0.462943	0.0308349
Tlcd1	-0.268162	0.0308548
Gm15627	-0.81829	0.0309003
Tox3	0.248735	0.0309266
Lpl	0.445666	0.0309544
Icam5	-0.189492	0.0312222
Ipp	0.226552	0.0312287
Galk1	0.210823	0.0312357
Rac2	-0.455837	0.0312569
Sos1	0.164701	0.031327
Isyna1	0.228746	0.0313285
Slc22a17	-0.197036	0.0313355
Pim1	-0.391075	0.0314044
Amer2	0.207903	0.03141
Ccdc74a	-0.277311	0.0314193
Gm44241	3.01784	0.0314201
Setd1b	0.295893	0.0314361
Srrm3os	0.89324	0.0314575
Fbxo32	0.293667	0.031482
Garem2	-0.217349	0.031492
Josd2	-0.291533	0.0315109
Shank3	-0.240363	0.0315356
Nphp3	-0.31374	0.0315811
Pnma1	-0.361526	0.0316375
Gm4613	-0.935994	0.0316413
Ndst3	-0.201864	0.0316907
Shc1	0.290345	0.0317555
Gm8399	-0.73144	0.0317638
Nol8	0.311179	0.0318383
Traf7	-0.314135	0.0319568
Gtpbp3	-0.255205	0.0320039
Emg1	-0.152953	0.0320167
Cpne7	-0.412353	0.0320395
Tdpx-ps1	-1.58429	0.0322539
RP24-347C6.4	0.231799	0.0323017
Herpud1	0.163186	0.0323211
Acsl3	0.195271	0.0324099
Gm14281	-1.45666	0.0324593
Gba	-0.152557	0.0324678
Gm24907	-3.13846	0.0324772
Map3k13	0.235088	0.0325403
Gm37637	-0.482224	0.0325667
Evl	-0.229378	0.0326503
Adcy1	-0.177227	0.0326582
Agap2	-0.253038	0.0327206
Usp22	-0.141669	0.0329087
M5C1000I18Rik	-0.312853	0.0329518
Dcdc2b	-0.491893	0.0329571
Mir1943	1.03649	0.03297
Ppp1r10	-0.22702	0.032986
Sav1	0.173983	0.0330488
Pla2g2d	0.63287	0.0330859
Syn2	-0.206522	0.0330887
Myo1c	0.239675	0.0331195
Lix1	-0.199508	0.0331293
Spry2	-0.22979	0.0331618
C3ar1	0.428665	0.0331975
Slc7a10	-0.192667	0.0332346
Gm26251	3.78864	0.0332769
Ermp1	0.172815	0.03328
Tdg	-0.151142	0.033289
Abca7	-0.322578	0.0333352
Morf4l2	-0.155354	0.0333461
Gm29100	-0.325932	0.0333723
Gm37602	2.46116	0.0334003
Ccr10	0.668259	0.0334264
1110002L01Rik	-0.377274	0.0334516
Clip4	0.18764	0.0335251
2900052N01Rik	0.343798	0.0335335
Cinp	-0.15998	0.033591
Gm42970	2.28769	0.033649
C130021I20Rik	0.75991	0.0336773
Gm10163	2.22421	0.0337317
Eed	-0.235155	0.0337671
March6	0.180582	0.033798
RP23-360L4.3	-0.518014	0.0338017
Sertm1	-0.190771	0.0338518
Zcchc2	-0.205131	0.0338523
Cnih4	0.177698	0.0338545
Krt1	-0.395884	0.0339168
Gm17893	2.7687	0.0339178
Gpr68	0.293769	0.0339863
Gm27373	-3.49802	0.0340633
Dbx2	-0.237967	0.0342398
Spata33	-0.226646	0.0342889
Camkv	-0.159336	0.0343187
Grb14	-0.191281	0.0343206
Gm45718	0.411234	0.034369
Rab30	0.326372	0.0343706
Necap2	-0.208538	0.0343725
Dkc1	0.305475	0.0344094
Gnaq	0.299576	0.0344227
Gm23995	3.57527	0.03444
Hivep3	0.198833	0.0344729
Ppp6r2	-0.188605	0.0345047
Scara3	0.277733	0.0345307
Miga2	-0.174475	0.0346636
Trap1	-0.143249	0.0346928
Fbxl6	-0.258543	0.0347074
Rtel1	-0.322776	0.0347944
Ube2g2	-0.179764	0.0348016
Slc12a7	0.640299	0.0348241
BC022687	-0.189984	0.0348892
Kctd20	-0.155518	0.0349644
Chil1	-0.366446	0.0350074
Glt8d2	-0.244673	0.0351004
Hspb9	-1.5916	0.0351258
Tdrd3	0.26485	0.0351585
Cog6	-0.135227	0.0352133
Plppr3	-0.215628	0.0352791
Lgals1	0.347419	0.0352887
3110080E11Rik	1.7408	0.0353249
Drap1	0.365826	0.0353561
Htr3a	-0.192648	0.0353656
Mir3060	-0.692478	0.0353686
Tarbp2	-0.273519	0.0354512
Fndc4	-0.175442	0.0354687
Enah	0.122158	0.0355073
Esyt1	0.304498	0.0355127
Pnpla3	-0.326672	0.0355162
Gm44560	0.904497	0.0355494
Clk3	-0.244702	0.0356446
Smtn	0.41218	0.0356771
Slc2a4rg-ps	-0.402785	0.0357005
Gm16353	1.48831	0.0357019
Colgalt1	-0.209522	0.0357215
Mpzl1	-0.169275	0.0357327
Hes1	0.271289	0.0357377
Havcr2	0.314022	0.0357606
Plekhg4	-0.411321	0.0358333
Thrsp	0.352052	0.0358842
Cfap69	-0.245662	0.0359904
Ubc	0.319459	0.0360182
Gm12993	-0.78482	0.0360327
Cd72	-0.523699	0.0360454
Sh3gl1	-0.20609	0.0360482
Mafg	-0.197556	0.0360498
Gm5900	-1.82069	0.0361101
Gm12097	1.533	0.0361234
Grin2c	-0.209601	0.0362219
Cpne3	0.274492	0.0362616
Zfr2	-0.26459	0.0363821
Tle1	-0.169044	0.0364985
Larp4b	0.24942	0.0365478
Nfat5	0.187303	0.0366515
Dusp11	-0.183042	0.0366654
Gm42463	0.88704	0.0367409
Klf5	0.294916	0.0367684
Cbx3	0.17222	0.0367714
C530050E15Rik	-0.321164	0.0368103
Aox1	0.333087	0.0368589
Fam219a	-0.221012	0.0368711
Ints7	-0.178474	0.0369693
Gm43963	1.15887	0.036996
Sox21	-0.258312	0.0370018
Acaa1a	-0.19733	0.0370043
Zfyve27	-0.211189	0.0370657
Arl2bp	-0.177897	0.0370744
Nynrin	0.359021	0.0371074
Bicdl1	-0.240838	0.0371221
Ppig	0.620155	0.0372072
Gm17807	2.16145	0.0372681
Gm7336	-0.633348	0.0373074
Rpl3-ps2	-1.01943	0.0373543
Chrnb1	0.448923	0.0373551
Rplp2	0.310257	0.0373738
Mid1ip1	-0.199436	0.0373815
Dusp2	-0.687731	0.0373819
Csrnp2	-0.192316	0.0373866
Ccnd2	0.247509	0.0373872
Adamts1	-0.287212	0.0373899
Gm43321	2.4019	0.0374243
Map3k19	-0.298559	0.0374434
Srsf5	-0.220704	0.037464
Gm26532	0.542013	0.0375224
Drc1	-0.165031	0.0376004
Lrrc8c	0.204415	0.0376471
Anapc15	-0.235043	0.0376636
Slc29a1	0.22674	0.0376769
Ankrd17	0.195977	0.0377108
Gm17235	-0.667127	0.0377248
Gm26524	-2.81912	0.0377535
Esyt2	0.160848	0.037784
A730013G03Rik	-1.00905	0.0378065
Gm43081	-0.812587	0.037932
Nck2	-0.18552	0.0379377
Nsdhl	-0.191781	0.0379568
Naa15	0.298663	0.0380286
Mars	-0.127503	0.0380423
Gpsm2	-0.223522	0.0380585
Laptm4a	0.225219	0.0380891
Hfe	0.291788	0.038099
Zfp874b	0.264311	0.0381451
Sla	-0.241964	0.0381472
Gm43319	2.59413	0.0381797
Ccdc106	-0.201397	0.0382081
5730455P16Rik	0.178734	0.0382192
Zfp365	-0.183697	0.0382397
Lox	0.643192	0.0382606
Nsd3	0.124117	0.038281
Gm37422	-0.409591	0.0383212
Tubgcp3	-0.178931	0.0383517
Gm13524	-0.599247	0.0383778
Acad11	-0.220267	0.0383952
RP24-296A15.4	2.06359	0.0386004
Chd3	-0.170187	0.0386153
Fastk	-0.190299	0.038733
5930412G12Rik	0.443103	0.0387477
Dclk1	-0.128863	0.0387607
Fbxo18	-0.103958	0.0388448
Wdr83	-0.186908	0.0388556
Cttnbp2	-0.186021	0.0388685
Gm43339	0.553485	0.0388794
Gm4793	-0.449141	0.0390291
Gm26937	1.76199	0.039088
Gm42892	0.923694	0.039109
Susd6	0.178605	0.0391566
G530011O06Rik	1.31985	0.0391968
Ccdc142os	-0.676075	0.0392183
Ccdc157	-0.232193	0.0392295
Ttc26	-0.20131	0.0392497
Pdzrn3	-0.159228	0.0392506
Tbrg4	-0.184045	0.0392586
Ppargc1a	0.252934	0.0392624
Gm43872	1.72604	0.0392757
Rpl23a-ps3	-0.878249	0.0392772
Gm3608	-1.01467	0.0393712
Gm10167	-0.879756	0.0394434
Aspa	0.445753	0.0394673
Bmp3	-0.269841	0.0394706
Gpx3	0.391469	0.039477
Gm37963	-0.31779	0.0394891
Hnrnph1	-0.137221	0.0394964
Wdr26	0.171662	0.0395943
Map2k2	-0.16935	0.0396286
Magt1	0.384018	0.0397696
1700071M16Rik	-0.4706	0.0397731
4931413K12Rik	0.686563	0.0397736
Pak2	0.1619	0.0397743
Zbtb17	-0.154733	0.0398171
Sh3bp5	0.215167	0.0398449
Gm43364	-0.542345	0.0399072
Peak1	-0.184723	0.0399203
Flt4	0.337384	0.0399765
Kif20a	-0.502707	0.0399936
Atf7	0.140357	0.0401076
Hnrnph3	-0.151529	0.040125
Ubxn11	-0.279548	0.0401893
Znrf1	-0.173785	0.0402221
Setd6	-0.278329	0.0402418
Gm13091	0.486307	0.0403583
Ppp5c	-0.135385	0.040405
Slc6a11	-0.155551	0.0404067
Gm13493	-0.51288	0.0404457
Gm15616	1.83709	0.0404488
Cyp46a1	-0.198448	0.0404761
Kcnf1	-0.224537	0.0404815
Sgsm3	-0.162887	0.0405242
1700040D17Rik	-0.517327	0.0405243
Gpld1	-0.166338	0.0405883
Lig3	-0.218258	0.040683
Dolpp1	-0.233924	0.0406906
Mfap1a	0.363598	0.0406916
Ephb6	-0.212865	0.0407608
Gm16503	0.583546	0.0407759
Gm37477	1.48784	0.0407836
Htra2	-0.272704	0.0408482
Slc31a2	0.241927	0.0408888
AC087559.2	-0.787605	0.0408907
Dnase1	-0.299361	0.0409026
Nup88	-0.17207	0.0409231
Fmnl1	-0.241549	0.0409758
Gm37345	0.449594	0.0410326
Bmpr2	0.295858	0.0410411
Zfand2a	-0.112961	0.0410786
Zfp513	-0.290793	0.0411345
Knop1	0.282249	0.0411585
Gm11672	1.81973	0.0411704
Kdelc1	-0.273711	0.0412531
Gm20371	2.65347	0.0412756
Rac3	-0.241492	0.0412935
Pld3	-0.143585	0.041315
Atp13a2	-0.137037	0.0413602
Jakmip2	0.237377	0.0414212
Nmnat2	-0.129386	0.0414514
Abhd3	-0.215776	0.0414957
Nkd2	0.285201	0.0414966
Acd	-0.213775	0.041552
Clmn	0.176458	0.0415719
2410004B18Rik	-0.212965	0.0416137
Cecr5	-0.213134	0.0418552
Gm13502	-2.00953	0.0418636
Hsd17b11	0.24874	0.0419196
Spsb1	0.268029	0.0419214
Prox1	0.237947	0.0419481
Elac2	-0.165725	0.0419961
Gm37027	0.513004	0.0420494
Rnf112	-0.285684	0.0421238
Gm44433	2.36518	0.0421411
1700016P03Rik	-0.61604	0.0421868
Armc9	-0.161503	0.0422741
Impad1	0.328625	0.0422742
Acads	0.244848	0.0422894
Kcnj13	0.701914	0.0423341
Katnb1	-0.181238	0.042351
Scube1	-0.296009	0.0423825
RP24-462I5.2	1.66299	0.0423895
Tmem63a	0.232273	0.0424272
RP24-189I2.4	-0.322524	0.0424317
Gm45010	-0.378017	0.0424543
Aagab	-0.154844	0.042466
Zranb1	0.299928	0.0424857
RP23-405I13.1	-2.83796	0.0425515
Gpr153	-0.258926	0.0426002
Rock2	0.220758	0.042601
Ap1m1	-0.223215	0.0426279
Gm37416	-0.954031	0.0426732
Ctbs	0.269395	0.0427138
Ewsr1	-0.171417	0.0427786
Rab5a-ps	1.87727	0.0428595
Ddhd2	-0.172504	0.0428672
Nudt4	0.176642	0.0428786
Mpc1	-0.191516	0.0428978
3632451O06Rik	0.251986	0.0429379
Hspb1	0.337363	0.0430244
Adamts8	-0.306228	0.0430859
Rgl1	-0.179208	0.0430997
Tsta3	-0.200643	0.043103
Taf1c	-0.304883	0.0431946
Ttll11	-0.175741	0.0432073
Gm42767	1.71803	0.0432435
Taf5l	-0.194727	0.0432482
Dlg2	-0.158953	0.0432597
Zfp410	-0.19399	0.0433991
Mettl22	-0.186977	0.0434085
Kifc2	-0.166843	0.0434996
Tsr3	-0.233378	0.0435241
Ddx6	0.252932	0.0435252
Ano6	0.191786	0.0436046
Gm11407	1.66266	0.0436588
Slc7a4	-0.173223	0.043703
Foxred1	-0.238046	0.043742
Slc5a5	0.300688	0.0437707
Fam136a	-0.190471	0.0438138
Rgs7bp	0.367223	0.043837
Ovca2	-0.309955	0.043876
Gm19817	2.47155	0.043901
Gm13630	-0.433494	0.0439558
Gm25406	-1.63733	0.0439608
Gm38364	-2.18788	0.0439917
D430040D24Rik	-0.427284	0.0440521
Iqgap1	0.177337	0.0440698
Dnttip1	-0.270093	0.0440715
Zfp653	-0.287478	0.0441136
Gm38387	0.556989	0.0441259
Trove2	0.394541	0.0441321
Fam193a	0.136138	0.0441404
Phlpp2	-0.156913	0.0441604
Cry1	-0.222813	0.0442561
Cstf2	-0.203661	0.0443336
Daam1	0.144902	0.0443727
Thoc2	0.383546	0.0444441
Zfp532	-0.153812	0.0444799
Mthfsd	-0.226002	0.0445412
Mecp2	0.136116	0.0445586
Gm4335	-0.856282	0.0445947
Ctla2a	0.423592	0.0446279
Mog	0.376213	0.0446408
Sh3pxd2a	0.24091	0.0446768
Tm7sf2	-0.224896	0.0447054
Acss2	-0.18097	0.0447093
Kcnn3	-0.195779	0.0447201
Gm42639	2.43485	0.0447226
Grk3	-0.139978	0.0447496
Sh3rf3	-0.177964	0.0447657
Dctd	-0.301741	0.0448095
Nbeal1	0.352042	0.044812
RP24-325P4.5	0.83769	0.0448908
Rlim	0.190347	0.0449019
Zfp260	0.228959	0.0449081
Cdh9	-0.270116	0.0449171
Nudt10	-0.22049	0.0449809
Kcnk3	0.225121	0.045032
Kti12	-0.359123	0.0450648
Hace1	-0.153344	0.0450788
Slit2	0.237375	0.0451663
Oprd1	0.212494	0.045278
Gm42822	1.37883	0.0452838
Surf2	-0.210044	0.0453921
Gm6297	-0.432004	0.0454598
Sstr2	0.481482	0.0454692
Gps1	-0.12132	0.0455068
Kcnd3os	-0.49219	0.0456082
Amph	-0.14995	0.0456924
Nudt13	-0.210529	0.0457246
5330406M23Rik	1.97552	0.0457246
Mrpl4	-0.157242	0.045735
Dscaml1	-0.226571	0.0457542
Naa40	-0.240382	0.0457549
Gm9840	-1.19649	0.045774
Gm15835	0.811188	0.0458532
Gm9884	-0.483287	0.0458794
Ptprn	-0.230542	0.0459408
Tmem220	0.502222	0.046021
Lrrfip1	-0.186691	0.0460274
Nr4a3	-0.455174	0.0460281
Gata2	0.326545	0.0460337
Mpv17l2	0.238114	0.0460991
AV356131	-0.480111	0.0461135
Gclm	0.183239	0.0461443
Fcho2	0.248698	0.0461486
Pmpca	-0.138102	0.0461588
Ssna1	-0.172423	0.0461866
Trim39	-0.24701	0.0461884
Gtpbp2	-0.258925	0.0462925
2410002F23Rik	-0.149567	0.0463037
Gm6583	0.913647	0.0463267
Ctsk	0.281898	0.046412
Rpl27a-ps2	-2.6415	0.0464436
Icam1	0.504954	0.046464
Kcnma1	0.145076	0.0464995
RP23-398F20.1	2.05119	0.0465636
Cyb5r3	0.192488	0.0465829
Ifrd1	-0.239527	0.0466802
Nucks1	0.247884	0.0466872
Apba1	-0.155698	0.0467094
Mxra7	0.235113	0.0467466
Sh2d3c	-0.293535	0.0467471
Eif3j2	-0.854237	0.0467658
Tmem198	-0.189098	0.0467969
Mutyh	-0.51735	0.0468034
Ppp3r2	1.09259	0.0468286
Tomm40l	-0.199189	0.046832
Gm20511	-0.777922	0.0469341
Errfi1	0.159801	0.0470573
Fscn1	-0.180971	0.0470656
Gm20563	-0.850524	0.047104
Gramd1a	-0.2219	0.0471291
Gm22993	-2.58939	0.0471676
Plcxd2	0.206923	0.0472124
Rnf103	0.188276	0.047231
Gm45869	0.345077	0.0472435
9330151L19Rik	-0.179856	0.047258
RP24-298N7.11	0.632031	0.0473075
RP24-175C20.10	-0.773752	0.0473075
Lrp11	-0.164765	0.0473675
Rps27a-ps2	-1.01473	0.0473952
March4	-0.18444	0.047458
4933427D14Rik	-0.209207	0.0474864
6430584L05Rik	-0.252189	0.0476735
Dgkq	-0.268592	0.0477099
Aph1c	0.216695	0.0477186
Zfp30	0.238584	0.0477365
Dennd6b	-0.305969	0.0477982
Kctd14	0.409387	0.047808
Rab36	-0.259753	0.0478649
Slc29a3	0.261105	0.047883
Mier2	-0.253457	0.0479517
Usp21	-0.153188	0.047984
Fyn	-0.12927	0.048033
AU022754	-0.40293	0.0481902
Polrmt	-0.230979	0.0481999
RP23-240M3.1	-0.351532	0.0482513
Gm37941	0.640404	0.0482945
Rnf113a2	-0.218234	0.048309
RP23-92N3.1	0.623648	0.0483593
Ssb	0.218724	0.0483654
Dclre1c	-0.185631	0.0484482
Gm25129	0.336194	0.0484779
Trp53tg5	-0.839556	0.0485177
Synj2	-0.198444	0.0485355
Zfp511	-0.212742	0.0485415
Phlda3	0.165354	0.0485871
Msh3	-0.146681	0.0486571
Fam26e	0.254326	0.0487773
Pnma3	-0.243255	0.0487982
Ly6e	0.206574	0.0488268
Gm44891	1.23876	0.0488274
Vgf	-0.279401	0.0488295
Bhlhe40	0.243669	0.0488617
[truncated: 24 more rows]

## Sheet: ST4b
Supplementary Table S4b
The list of all differentially expressed genes (p<0.05) after 15 days of SDS (PRJNA610193)
Gene name	log2FoldChange	pvalue
Izumo4	0.589718	6.33746e-07
Stim2	-0.344865	2.91698e-06
Col16a1	0.925892	5.36874e-06
Col11a2	0.622694	1.12492e-05
Echdc2	0.56716	1.16348e-05
Fam193b	0.545853	2.26457e-05
Miip	0.553022	2.37475e-05
Lmbr1l	0.703989	2.64578e-05
Dennd6b	0.631697	2.96367e-05
Vwf	1.192	3.03686e-05
Sirt7	0.451197	3.15298e-05
Hdac7	0.665131	5.20841e-05
Tle2	0.707554	6.81807e-05
Snhg20	0.523408	6.95821e-05
AC149090.1	1.48978	7.84518e-05
Homer1	-0.617208	8.00541e-05
Aff3	-0.314112	8.37491e-05
Whamm	0.468846	8.46905e-05
C4b	0.864018	8.79602e-05
Tspoap1	0.457596	9.31651e-05
Aifm3	0.43107	9.74722e-05
Chrd	0.526961	0.000105302
Ssh3	0.574288	0.000105679
Gfap	0.532497	0.000106611
Prkacb	-0.26276	0.00012104
Dzip1l	0.423328	0.000146352
Pabpn1	0.607157	0.000149043
Hbb-bs	0.549699	0.000154507
Inha	0.458607	0.000161662
Hyi	0.639147	0.000181735
Ubqln1	-0.221725	0.000194239
Pisd-ps1	0.821602	0.000198564
Slc16a11	0.625693	0.00020702
Lrrc45	0.617998	0.000225
Thap3	0.594424	0.000237532
Col5a1	0.852642	0.000245683
Tnfrsf25	1.30725	0.000251957
Wee1	-0.332103	0.000254413
4933439C10Rik	0.593658	0.000263136
Sorcs3	-0.373306	0.000273493
Myoc	0.653301	0.000281814
Trmt1	0.334596	0.000297939
Snrnp70	0.6062	0.000300793
Rasgrp1	-0.332282	0.000304826
P3h3	0.504132	0.000305658
St8sia3	-0.319128	0.000324771
Prkar1a	-0.225638	0.000336015
Flna	0.613123	0.000372837
Vkorc1l1	-0.249919	0.000406695
Rab6a	-0.298222	0.000412905
Tcea2	0.323667	0.000425701
F2rl2	-0.763204	0.00042723
Hbb-bt	0.92164	0.000438012
Atxn7l3b	-0.187144	0.000457244
Tgoln1	-0.236157	0.000478448
Wasl	-0.26646	0.000488136
Eln	0.99493	0.000522494
Rgs11	0.73431	0.000582294
Col6a1	0.763151	0.000606659
Mirg	0.652303	0.000613202
Ldb2	-0.309475	0.000623228
Pde7b	-0.282195	0.000626836
Scamp1	-0.204299	0.000682167
Map4k2	0.332856	0.000699233
Etv5	-0.415956	0.000737497
Ltbp4	0.420256	0.000738148
Arhgef1	0.544009	0.000748037
Slc35b4	-0.267983	0.000782622
Ppp1r14b	0.439869	0.000790079
Dck	-0.305664	0.000800542
Cdkn1a	-0.495318	0.00082664
Miat	0.692569	0.000842212
Rps6kb2	0.582109	0.00088074
Rgl2	0.537228	0.000884705
Rhbdf1	0.530638	0.000975778
Dusp3	-0.241809	0.000988467
Mapre2	-0.195402	0.000997545
Map2k4	-0.229414	0.00100397
Chrnb3	-0.732862	0.00100559
Prpf40b	0.300233	0.00102177
Bdnf	-0.535157	0.00102917
Ywhaz	-0.246617	0.00105536
Gcnt2	-0.339584	0.00110002
Kcnt1	0.281445	0.00110666
Tubb2b	0.351643	0.00111582
Dus3l	0.287636	0.00111619
Etf1	-0.238917	0.00113315
Gm11611	0.829779	0.00115599
Smyd3	-0.26439	0.00116624
Thsd1	0.756031	0.00117986
G3bp2	-0.253973	0.00118822
Celsr3	0.468763	0.00119344
Scrib	0.429983	0.00119425
Dvl2	0.568717	0.0011974
Spag5	0.660083	0.00123709
Col4a1	0.430092	0.00125765
Fam198b	-0.517408	0.00130419
Acss1	0.350069	0.00130535
Jazf1	-0.356631	0.0013077
Cap2	-0.302637	0.00130796
Zdhhc1	0.309752	0.00131719
Akap8l	0.352749	0.00132496
Napb	-0.212253	0.00137412
Lamb2	0.371197	0.00142709
Sugt1	-0.298298	0.00144216
Sel1l	-0.218242	0.00145716
Syt1	-0.245478	0.0014677
Colgalt1	0.247874	0.0015556
Ube2j1	-0.230628	0.00157736
Stxbp2	0.606251	0.00158111
Xpo7	-0.211073	0.0015886
Ubxn11	0.43293	0.00159723
Arhgef40	0.424754	0.00160449
Aldh1a3	-0.835036	0.00164382
Snap91	-0.180679	0.00164982
Clasrp	0.484541	0.00166893
Enc1	-0.267044	0.00169813
Adamts10	0.617879	0.0017251
Cdc42bpg	0.570205	0.00173822
Zbtb12	0.50537	0.00175284
Ogfod1	-0.196193	0.00176609
Cfp	0.840915	0.00179332
Plekhn1	0.378034	0.00184839
Rnmt	-0.231167	0.00188131
Pxn	0.451409	0.00189417
Slc12a9	0.380174	0.00192001
Rap2a	-0.228497	0.0019478
Sfi1	0.528574	0.00199593
Nedd4l	-0.249388	0.00206958
Spin1	-0.207684	0.0021408
Crocc	0.494709	0.00218439
H2-K1	0.592844	0.00221014
Pafah1b2	-0.200995	0.00226331
Gnai1	-0.243845	0.00228242
Car12	-0.512548	0.00235833
Rprd1a	-0.246431	0.0024318
Dnm3	-0.292704	0.00243352
Col4a2	0.446362	0.00249469
Klf10	-0.404634	0.00250083
Afap1l2	0.517411	0.00250152
Clk3	0.294567	0.00251377
Tyk2	0.379206	0.00251807
Ankrd24	0.358099	0.00253634
Nrn1	-0.262268	0.00257847
Pnmal1	-0.212668	0.00264519
Vwa5b2	0.443415	0.00268348
Dcdc2b	1.02195	0.00268364
Adck5	0.534833	0.00268787
Pdpk1	-0.22395	0.00274258
Pld2	0.40349	0.00284031
Diras2	-0.31208	0.00296439
Neurod6	-0.357083	0.00298688
Sv2b	-0.291932	0.00299051
Fbxl17	-0.218237	0.00303233
Gpalpp1	-0.264018	0.00307143
Rbbp5	-0.221699	0.00313239
Gm27032	0.495213	0.00315147
Foxj3	-0.187217	0.00315509
Kpna1	-0.290883	0.00320003
Glt8d2	-0.270742	0.00323628
Pdp1	-0.323408	0.00328894
Wdpcp	-0.37793	0.00337395
Bag4	-0.248678	0.00342867
E130307A14Rik	0.329415	0.00346475
Shkbp1	0.653094	0.00346619
Sar1a	-0.183205	0.00347155
Cep131	0.335844	0.00352838
Ppox	0.409885	0.0035738
Uhmk1	-0.254254	0.00358506
E4f1	0.352771	0.00359238
Ptk2	-0.212552	0.00362199
Acrbp	0.879264	0.00364181
Cab39	-0.227839	0.00369204
Eif4g2	-0.220816	0.0037053
Snapc4	0.423419	0.00375068
Mgat5	-0.19758	0.00381037
Prkd2	0.667629	0.00382315
Ube2n	-0.208177	0.00383154
Col9a3	0.44997	0.00385792
Bmp1	0.513232	0.00389218
Eml3	0.455545	0.00395714
Hp1bp3	-0.150495	0.00396062
Caprin1	-0.22768	0.00398573
Cecr5	0.339953	0.00399529
Mir421	1.02803	0.00399682
Pak1	-0.275004	0.00405631
Zfp692	0.463283	0.00405743
Pcdha6	-0.742189	0.00408565
Hsph1	-0.234467	0.00408623
Astn1	-0.18333	0.00419018
Vat1l	-0.271746	0.0042009
Zfp956	0.338468	0.00429663
Clvs1	-0.288226	0.00432859
Prkce	-0.198609	0.00433115
Fdxr	0.410262	0.00438738
Lgi1	-0.239552	0.00442794
Ppp3r1	-0.260772	0.00444095
Abhd14b	0.483738	0.00447951
Nckap1	-0.249081	0.00451919
Med14	-0.305234	0.00452266
Fbln2	0.708595	0.00453031
Maml3	-0.48541	0.0045421
Atp6v1a	-0.215676	0.00455584
Fam20b	-0.222198	0.00462704
Dclk1	-0.234302	0.00465122
Ivd	0.256592	0.00465797
Rnf207	0.656635	0.00468042
Ppp3cb	-0.225926	0.00468081
Tbck	-0.256815	0.0046859
Rnf14	-0.239193	0.00470805
Kifap3	-0.228281	0.00480422
Adam33	0.808843	0.00485546
Ttc39b	-0.354103	0.00487463
Cpsf4	0.323398	0.00488283
Ccnd1	-0.255126	0.00499197
Rrnad1	0.344584	0.00506012
Grsf1	-0.233689	0.005061
Trpm4	0.367081	0.00512338
Lama5	0.591862	0.00513984
Plpp6	-0.23398	0.00516934
Phyhipl	-0.177207	0.00528109
Dcaf5	-0.196579	0.00535823
Rgs4	-0.294664	0.00537556
Gramd1a	0.240626	0.00540084
Synj1	-0.257168	0.00541635
Actr2	-0.24672	0.00543999
Oxr1	-0.308405	0.00545165
Cldn5	0.567124	0.00547461
Neil1	0.44786	0.00548648
Dnajb6	-0.200213	0.00550816
Slitrk5	-0.193392	0.00550957
Actr3	-0.193995	0.00551022
Zfhx2os	1.23807	0.00558127
Rhot1	-0.208131	0.00562905
Mir124a-1hg	0.574317	0.00574773
Pcdhb13	-0.580673	0.00585384
Ap1g2	0.70707	0.00595354
Igdcc4	0.194748	0.00596068
Hmces	0.325751	0.00598977
Serinc1	-0.232873	0.00599221
Zgpat	0.318715	0.00600542
Traf7	0.291308	0.00607321
Lrrc8b	-0.233314	0.00608303
Rab9b	-0.305056	0.00611165
Tfr2	0.490812	0.00635297
Atf6	-0.263403	0.00637123
Mark1	-0.200076	0.00638489
Carmil3	0.405568	0.00638993
Emb	-0.283283	0.00640479
Lmbrd1	-0.175466	0.00640762
Stau2	-0.213434	0.0064421
Alas2	0.604452	0.00650865
Firre	0.582749	0.00651765
Vmp1	-0.232188	0.00652574
Col26a1	0.495663	0.00661468
Gm15510	0.768733	0.00662663
Gsk3b	-0.246161	0.00663563
Ncald	-0.266025	0.00663872
Atp2a2	-0.266973	0.00665387
Col25a1	-0.376613	0.00666995
Rarg	0.407224	0.00670562
Mecr	0.354237	0.00675219
B3galnt1	-0.227771	0.00676817
Dcaf12l1	-0.210619	0.00683808
Ppp1r21	-0.189331	0.00699629
H2-Q6	1.55443	0.00700346
Fem1b	-0.205167	0.00703523
Man2c1	0.477621	0.00706768
Ssfa2	0.274751	0.00711114
Tmem56	-0.368509	0.00713549
Epm2aip1	-0.27223	0.00713972
Alg2	-0.18873	0.00714881
Lgals3bp	0.411137	0.0071496
Sept1	0.737606	0.00715301
Prkca	-0.255681	0.00715625
Scube1	-0.352227	0.00716232
Kcns2	-0.309034	0.00716839
Meis3	0.294033	0.00725787
Dnajc6	-0.218046	0.00728848
Pik3cb	-0.237172	0.00730113
Tmem35b	0.641628	0.00734768
Usp46	-0.189417	0.00739057
Srrm3	0.273488	0.00739663
Atxn7l2	0.456238	0.00742507
Pphln1	-0.234145	0.0075059
Jag1	0.634628	0.00752921
Gm9954	-0.32285	0.0075313
H2-D1	0.467831	0.0075508
Synj2	-0.381014	0.00756683
3110035E14Rik	-0.237751	0.00766155
CAAA01147332.1	0.631766	0.00767114
Gas8	0.325707	0.00771568
Strap	-0.196692	0.00775154
Rbpms2	0.715333	0.0077802
Fbf1	0.272081	0.00779414
Gm27000	0.771744	0.00782938
Dgke	-0.206789	0.00788979
Flt3	0.438787	0.00790823
Hs2st1	-0.189065	0.00793919
Ndufaf1	-0.300582	0.00805941
Stx2	0.352038	0.00816833
Ric3	-0.168596	0.00817471
Samd4	-0.266684	0.00817591
Asap1	-0.298129	0.00830616
Tbc1d9	-0.208436	0.00835308
Cntrl	0.555258	0.00837627
Plxna3	0.364262	0.00837925
Agrn	0.22224	0.00842048
Katnal1	-0.179057	0.00844186
Nceh1	-0.204682	0.00854458
B9d1	0.3617	0.00855575
Pde10a	-0.401328	0.00861748
Cfap97	-0.325064	0.00866363
Npr2	0.269966	0.00870389
Ascc2	0.306646	0.00873173
Bzw1	-0.237033	0.00875993
Cep164	0.387248	0.00876185
Rrn3	-0.230227	0.00877708
Lrrtm3	-0.240459	0.00878017
Tspyl5	-0.235789	0.00880741
Camk1d	-0.202885	0.00883618
Ift140	0.271296	0.00884723
Pkd1	0.313715	0.00887441
C230037L18Rik	0.670096	0.00887741
Fam78b	-0.201488	0.00896551
Pla2g3	0.793992	0.0090141
Aldob	1.01429	0.00908775
Emc9	0.328506	0.00909138
Selenoi	-0.197681	0.00911329
Rsrp1	0.491298	0.00912341
Skil	-0.321041	0.00928657
Ssx2ip	-0.1867	0.00928794
Mmd	-0.281904	0.00933763
Adcyap1	-0.38068	0.00934498
8430422M14Rik	0.9539	0.00935646
Ccsap	-0.241281	0.00938961
Gm3764	0.635529	0.00942393
Dnajc5	-0.187017	0.00947472
Slc2a13	-0.278377	0.00949794
Hba-a2	0.73363	0.00954343
Slc39a2	0.732765	0.00957405
Gm42878	0.870557	0.00978727
Ankrd37	0.494555	0.00979796
Ptbp1	0.338856	0.0098354
Eif2s3y	0.515506	0.00994822
Tube1	0.618757	0.0100679
Rabep2	0.345355	0.0100719
Gm42853	1.01894	0.0100782
Gfra2	-0.330069	0.0101396
Mthfr	0.279954	0.0101446
Krt222	-0.241155	0.010165
Zyg11b	-0.314171	0.0102329
Smpd4	0.319483	0.0102361
Golph3	-0.217445	0.0102532
Uba2	-0.155511	0.0102844
Rtn3	-0.18861	0.0103863
Ifi44	1.07753	0.01044
Senp5	-0.295215	0.0104461
Krba1	0.304247	0.0104611
Fxyd1	0.36921	0.010468
Ppp1r14c	-0.27453	0.0105294
Tex2	-0.199807	0.0105365
Cfap65	0.645468	0.0105383
Opn3	-0.573074	0.0105883
Mfsd6	-0.233434	0.0106255
Rab14	-0.219589	0.0106451
Gm37376	1.55615	0.0106634
Pip4k2a	-0.211775	0.0107446
Gigyf1	0.295766	0.0107608
Rpp40	-0.430332	0.0107705
Atp6v1c1	-0.227703	0.0108022
Arl8b	-0.183192	0.010808
Wdr7	-0.238785	0.0108156
Kcnab1	-0.279694	0.0108892
Pitpnb	-0.171331	0.0109571
Spock1	-0.224861	0.0109712
Ubqln2	-0.196608	0.0109901
Arhgef9	-0.202144	0.0110175
Gpr158	-0.231236	0.0110367
Fam117b	-0.194223	0.0110788
D430041D05Rik	-0.23947	0.0110957
Cmc2	-0.31392	0.0110969
Lef1	0.51423	0.0111241
Gm14827	1.03214	0.0111299
Paqr6	0.696241	0.0112235
Enox1	-0.228184	0.0113499
A230050P20Rik	0.249691	0.0113686
Rap1gds1	-0.247539	0.0114587
Ube2h	-0.156829	0.0114819
Coro6	0.495387	0.0115849
Dkk3	-0.249508	0.0116205
Arl6ip1	-0.223516	0.0116318
Stt3b	-0.199688	0.0116836
Kctd7	-0.306962	0.0117096
AU023762	-0.508457	0.011712
D930019O06Rik	-0.3418	0.0117205
Gng2	-0.22858	0.0117405
Zdhhc5	-0.215058	0.0118062
Spcs3	-0.222633	0.011826
Lmo3	-0.211149	0.0118345
Smim13	-0.204418	0.011841
Vegfa	0.402712	0.0118645
Tspyl4	-0.235002	0.0119134
Negr1	-0.258834	0.0119989
Rundc3b	-0.225696	0.0119999
Slc25a46	-0.217374	0.0121573
Tmx4	-0.188844	0.012182
Flnb	0.437327	0.0121877
Ddah2	0.384318	0.0122349
Usp12	-0.197616	0.012272
Gpsm1	0.381323	0.0122837
Cenpv	0.3745	0.0122852
Pcyox1	-0.18241	0.0123221
Acaa1a	0.2859	0.0123499
Pcdhgb2	-0.466967	0.0124343
Trim11	0.34087	0.0124875
Csf2ra	0.431333	0.0125095
Zfp786	-0.455342	0.0125361
Naa40	0.268572	0.0125528
Pbxip1	0.258671	0.0126033
Tmem191c	0.353302	0.0127548
Necap1	-0.207561	0.0128096
Sod2	-0.214998	0.0128277
Ilkap	0.215448	0.0128753
Gm15417	0.653321	0.0128822
Cox6b2	0.619595	0.0129664
Cmpk1	-0.241955	0.0129736
Uckl1	0.293954	0.0129904
Tomm20	-0.154794	0.0129949
Sipa1	0.405016	0.0130126
Sh3gl2	-0.201969	0.013028
Dcun1d3	-0.23669	0.0130413
Sorl1	-0.357538	0.0130639
Gabra3	-0.231188	0.013124
Gabra1	-0.297844	0.0131377
Mapk9	-0.163125	0.0131384
Ddb2	0.363481	0.0131597
Ttpal	-0.206502	0.0132089
Pcdhgb6	-0.383511	0.0132289
Rab11a	-0.236202	0.013254
Nlk	-0.203355	0.0132915
Wasf1	-0.162571	0.0133891
Cd200	-0.206192	0.013401
Gabrb3	-0.256418	0.0135167
Tmem150a	0.542309	0.013543
Dmpk	0.440592	0.0135474
Inpp4a	-0.183788	0.0136228
Actr10	-0.189222	0.0136735
Fosl2	-0.456573	0.0137399
Mpped2	-0.252152	0.0138054
Gnl3l	-0.192057	0.013836
Scg2	-0.25589	0.0138377
Stk4	-0.188095	0.01385
Cc2d1b	0.264426	0.0138743
Gm45869	0.921208	0.0138993
Polg	0.2644	0.0139128
Fam13b	-0.263781	0.0139198
Sec23ip	-0.255034	0.0139226
Fbxo45	-0.179147	0.0139584
Gm15663	-0.298456	0.0139783
Npr3	-0.35345	0.0140051
Col9a2	0.434628	0.0140132
Myof	0.600677	0.0140469
Tspan13	-0.230616	0.0140649
Als2cl	0.468488	0.014237
Rfwd2	-0.208974	0.0142658
Stk10	0.375162	0.0142998
Hspa12b	0.48625	0.0143253
Prepl	-0.244978	0.0143318
Terf2ip	-0.151108	0.0143489
Clcn1	0.734348	0.0143496
Lonrf2	-0.197162	0.0143744
Slc27a1	0.272203	0.0144741
Robo3	0.551428	0.0145286
Pramef8	-0.301404	0.0145525
Prkcb	-0.204275	0.0145801
Prkar2b	-0.232928	0.0146082
Slc7a8	-0.225763	0.014616
Hspg2	0.510551	0.0146486
Atg16l2	0.329725	0.0147355
Arsb	-0.178432	0.0147385
Fbxl12	0.301309	0.014753
Zfp512b	0.258063	0.0147961
Cyth1	0.218375	0.0148127
Gm37090	0.616789	0.0148365
Malat1	0.969595	0.0149647
Atp6ap2	-0.211345	0.0149851
Eif2s1	-0.209048	0.015013
Wdr90	0.395589	0.0150688
Bcan	0.269819	0.015133
0610009E02Rik	0.790588	0.0151816
Lsr	0.557995	0.0152153
Gda	-0.2755	0.0152332
Rtel1	0.425743	0.0152605
Chp1	-0.216363	0.0152854
Thrb	-0.317257	0.0153408
Mical1	0.408744	0.0153629
Fam171a1	-0.1962	0.0153779
Fgf14	-0.282341	0.0154387
AI593442	-0.251036	0.0155313
Hps1	0.414211	0.0155499
Elovl1	0.409111	0.0155744
Kri1	0.209582	0.015577
Hba-a1	0.605313	0.015579
Card10	0.719588	0.015589
Slitrk1	-0.238238	0.0155914
Hes5	0.450882	0.0156886
Npas4	0.692075	0.0158093
Trmu	0.355157	0.0158189
Ppp2ca	-0.163142	0.0158223
Atrnl1	-0.239825	0.0158622
Ube2w	-0.255638	0.0158796
Plod3	0.335516	0.0159113
Jak1	-0.208187	0.0160745
Tns2	0.387046	0.0161065
Tcirg1	0.39391	0.0161823
Gnb1	-0.160213	0.0161896
Safb2	0.352018	0.0163096
Lrp4	0.239963	0.016365
Sort1	-0.239473	0.0164564
Tarsl2	-0.196808	0.0164611
Park2	0.568394	0.0164786
Kcnj13	0.854364	0.0165504
Mtmr12	-0.223529	0.0165556
Lhfp	-0.244879	0.0165847
Loxl3	0.623752	0.0166122
Nfkbiz	0.446175	0.0166177
Large1	-0.237009	0.0166276
Gabbr2	-0.194702	0.0166379
Car10	-0.200293	0.0166669
Eif4e	-0.192734	0.016724
Atp1b1	-0.133661	0.0167443
Zxdb	-0.315824	0.0167578
Scrn1	-0.214077	0.0167887
Vars2	0.320455	0.0167945
Fbxw11	-0.227472	0.0168393
Col5a2	0.578785	0.0169077
Med12	0.445765	0.0170846
Apbb2	-0.22032	0.0172062
Commd4	0.261494	0.0172224
RP23-453B15.7	0.658273	0.0173732
Gm43481	0.603973	0.0174007
Vstm2a	-0.247753	0.0174182
Kmt2b	0.250938	0.0174361
Mtpn	-0.234972	0.0174493
Ccny	-0.20304	0.0174786
Ptp4a1	-0.263528	0.0175458
Tulp3	0.343283	0.0175648
Szt2	0.325814	0.0175944
Pdlim7	0.26167	0.0176215
Kbtbd2	-0.202265	0.0176488
Vps41	-0.203608	0.0176656
Nfatc4	0.745661	0.0176774
Klhl42	-0.221128	0.0176809
Dot1l	0.413929	0.0177234
Slc2a4rg-ps	0.692933	0.0177237
Trank1	0.347651	0.0177564
Gm44559	1.12323	0.0177607
Mtmr11	0.48224	0.0177748
Nbeal2	0.504317	0.0177901
Apba3	0.386724	0.0178109
Hspa4	-0.222176	0.0178871
Nkrf	-0.272139	0.0179027
Lrrc8d	-0.218473	0.0179243
Gm37795	0.911469	0.018026
Mettl17	0.463202	0.0180735
Nptn	-0.186037	0.0180851
Hprt	-0.229335	0.0181019
Gm17259	0.794501	0.018121
Fam49b	-0.20569	0.0181548
Tmed10	-0.167482	0.0181608
Ghitm	-0.169474	0.0182096
Dkkl1	-0.286955	0.0182103
Mtmr7	-0.239468	0.0182651
Gstt2	0.515262	0.0182827
Mrpl52	0.334311	0.0182958
M6pr	-0.167252	0.0183
Wtip	0.590537	0.0183181
Pja1	-0.149264	0.0183192
Mllt6	0.24164	0.0183682
Prr16	-0.307209	0.0184322
Amy1	0.742533	0.0184917
Cep192	0.520548	0.018536
Sgsm1	-0.269104	0.0185363
Ipcef1	-0.211994	0.01858
Col15a1	0.5822	0.0186086
Cep250	0.327577	0.0186854
Arhgap32	-0.231713	0.0187313
Notch1	0.293163	0.018766
Tasp1	-0.202262	0.0188058
Pdgfrb	0.317436	0.0189162
Vps26a	-0.200494	0.0189323
Il17rc	0.649815	0.0189341
Cdh10	-0.223077	0.0191743
March5	-0.17441	0.0191875
Pkdcc	0.365305	0.019216
Foxo4	0.317164	0.01927
Pkn1	0.269767	0.0192976
H2-Q4	0.824394	0.0193215
Gm42372	-0.170523	0.0193539
9430020K01Rik	-0.193479	0.0194015
Ppp2r5e	-0.21833	0.019473
Htr2c	-0.343872	0.0195451
Amt	0.289978	0.0195674
Shc1	0.305004	0.0195812
Crbn	-0.23554	0.0195885
Gm44168	0.636803	0.0195885
Sertm1	-0.247896	0.0195951
Ddit4	0.391582	0.0196243
1700023F06Rik	0.703315	0.0196346
Dnaja2	-0.188839	0.0196775
Elmod1	-0.191805	0.0196937
Ppm1a	-0.186317	0.0197084
Naa10	0.332309	0.0197242
Mapk1	-0.183024	0.0197641
Cpxm1	0.457647	0.0197968
Atrn	-0.22813	0.0198176
4833412C05Rik	-0.838009	0.0198852
Spred1	-0.255294	0.0199738
Tmem70	-0.226671	0.019976
Tnfsf12	0.601858	0.0199893
Tm9sf2	-0.181776	0.0200562
Noct	-0.19901	0.0201195
Pls3	-0.241213	0.0201789
Matk	0.284124	0.0202651
Tusc3	-0.223272	0.0202682
Atg12	-0.179054	0.0203158
Mmgt1	-0.18991	0.0203482
Morn1	0.483516	0.0203545
Leng8	0.794082	0.0203552
B230369F24Rik	-0.471082	0.0204238
Ube2b	-0.181706	0.0204429
Armt1	-0.231918	0.0204457
Nsun2	-0.153266	0.0204461
Exoc4	-0.16815	0.0204482
Rad52	0.273767	0.0204827
Ehd3	-0.19846	0.0205221
Thpo	0.518497	0.0205319
Gm9762	-0.502106	0.0205331
Mcu	-0.220017	0.0205628
Fah	0.284703	0.0205643
Cds1	-0.218724	0.0206062
Crh	-0.359153	0.0206095
Polr3k	-0.205968	0.0206235
Klhdc8b	0.346781	0.0206551
Atxn7l1	-0.204468	0.0207318
Myadm	-0.191926	0.0208399
Lig1	0.330367	0.0208788
Api5	-0.178835	0.0208954
Ppm1h	-0.178862	0.0209587
Ube2d2a	-0.198746	0.0209786
Psen1	-0.167652	0.0210147
Hook2	0.362554	0.0212293
Mapk8	-0.253287	0.0212488
Adamts20	0.50155	0.0213243
Fam173a	0.293559	0.0213596
Klhl2	-0.179757	0.0214084
Pja2	-0.224448	0.0214085
Pnpla3	0.33118	0.021502
App	-0.199784	0.0215069
Nrg3	-0.178537	0.0215329
Slc39a10	-0.267633	0.0215415
Kat7	-0.202976	0.0216612
Cdk10	0.226094	0.0216797
Ccdc157	0.212179	0.0218171
Rnf112	0.248824	0.0218171
Azin1	-0.221889	0.0218303
Nr2c2	-0.191725	0.0218385
Tppp3	0.302384	0.0218905
Dll1	0.492872	0.0218942
Atf2	-0.238484	0.0219253
Matn4	0.333315	0.0220486
Wdr37	-0.165881	0.0220746
Tnnc1	-0.311624	0.022076
Zfr	-0.233052	0.0222221
Bpnt1	-0.161797	0.0222412
Abi2	-0.227008	0.0222656
Kcnh1	-0.262108	0.022306
Pwp1	-0.256623	0.0223255
Kcnh4	0.321289	0.0223377
Gbas	-0.175504	0.0223526
Abcb1b	0.4646	0.0223831
5730522E02Rik	0.58203	0.0224271
Nedd9	-0.394686	0.022489
Reck	0.415215	0.0225443
Syn2	-0.172024	0.0226161
Sowahb	-0.319861	0.0226746
Nr4a3	-0.542414	0.0228427
Ttc19	-0.232288	0.0228662
Napg	-0.166046	0.0229122
Edil3	-0.249149	0.0229885
St13	-0.170367	0.0230078
Reep1	-0.18294	0.023014
Asap2	-0.254338	0.0230265
Nap1l2	-0.207336	0.0230928
Herpud2	-0.1808	0.0231291
Slc38a3	0.334146	0.0231555
Itfg1	-0.19871	0.0232522
Arf4	-0.244043	0.0233649
Mest	-0.247369	0.0233752
Clk2	0.225923	0.0234275
Ss18l1	-0.160224	0.0234468
Stx12	-0.171366	0.0234563
Atp6v1h	-0.186937	0.0235
Bloc1s6	-0.239313	0.0235117
Gabpb2	0.466998	0.0235354
Edn1	0.724585	0.0236372
Spaca6	0.546724	0.02368
Dzip1	0.315609	0.0237038
Rab6b	-0.204357	0.0237097
Gm14443	0.776241	0.0237376
Mapk10	-0.167332	0.0237471
Hivep1	-0.297888	0.0237712
Alpl	0.3117	0.0237848
Catsperg1	0.88468	0.0239295
Tbkbp1	0.32774	0.0239641
Lgi4	0.230276	0.0239999
Naf1	-0.329057	0.0240542
Ndfip1	-0.215084	0.02406
Arhgap15	-0.322381	0.0241074
Hspa5	-0.203321	0.0241093
Myo9b	0.329497	0.024146
Tatdn3	0.392436	0.0241476
Ilvbl	0.281279	0.0241824
Nos3	0.524452	0.0242742
Itga7	0.408606	0.0243692
Dnaja1	-0.18829	0.0243892
Ipo5	-0.18485	0.0244085
Mvd	0.366244	0.0244257
Ccdc127	-0.163576	0.0244394
Ywhab	-0.193141	0.0244727
Fhod1	0.570687	0.0245813
Ppp2r2a	-0.216304	0.0245919
Gm15721	-0.436778	0.0246644
Josd2	0.284606	0.0246871
Rad23b	-0.169528	0.0247735
Zfp706	-0.20444	0.024784
Emc7	-0.163792	0.0248084
Cep83os	-0.198523	0.0248448
Coprs	0.288986	0.0249609
Rps27	0.225858	0.0250163
Mapk12	0.47517	0.0250873
Nfkbid	0.717932	0.0251801
Dlk2	0.385516	0.025194
Tmem178b	-0.224424	0.0252056
Slc7a1	-0.268871	0.0252152
Galnt9	-0.414296	0.0253864
Rnf34	-0.206284	0.0255768
Synrg	-0.194812	0.0256192
Moxd1	-0.424219	0.0257308
Gss	0.301399	0.0257368
Glra2	-0.335797	0.0257995
Gmfb	-0.216178	0.0258319
Stip1	-0.18864	0.0258508
Rapgef3	0.366967	0.0259349
Sh3rf1	-0.178994	0.0260031
Fam175b	-0.19942	0.0260565
Cdk4	0.258522	0.0260596
Cpne7	0.391585	0.0261209
Impact	-0.236406	0.0261485
Idh2	0.257515	0.0261705
Rspo2	-0.344437	0.0262091
Igsf9	0.59758	0.0262206
Gbp3	0.677152	0.0262207
Glis2	0.326483	0.0262259
Gpr165	-0.44071	0.0262304
Tcp1	-0.148118	0.0262815
Rps11	0.208705	0.0263441
Wdr66	0.26057	0.0265062
Smpd2	0.358176	0.0265252
Usp14	-0.226845	0.0265256
Ssbp2	-0.17511	0.0265351
Pacsin3	0.330257	0.0266933
Egr3	-0.508838	0.0267778
Suv39h1	-0.20672	0.0268124
Whrn	0.502625	0.0268581
Crim1	-0.248006	0.026879
Tmtc1	-0.17348	0.0269249
Nsf	-0.197512	0.0269362
Cd46	0.643767	0.0270103
Tpgs2	-0.193291	0.0270654
Acp6	0.323675	0.0271252
Ap2b1	-0.212212	0.0271766
Pbx2	0.21777	0.027213
Htr2a	-0.457481	0.0272289
Rilpl2	0.317281	0.0272906
Ado	-0.176571	0.0273285
Nedd4	-0.158809	0.0273758
Slc41a2	-0.228864	0.0274956
Myo10	0.262243	0.0276028
Opcml	-0.232883	0.027629
Psmd5	-0.196583	0.0277031
Npas2	-0.20934	0.0278153
Idh3a	-0.179575	0.0278268
Ccdc129	-0.549927	0.0279068
Sphkap	-0.203431	0.0279174
Aldh2	0.210902	0.027977
Gm43272	0.713301	0.0280043
Tomm70a	-0.208751	0.0280558
Mzt1	-0.261015	0.028177
Lrrfip1	0.204924	0.0282574
Gdi2	-0.185581	0.0283376
Lamtor4	0.32239	0.0283527
Mbd6	0.376368	0.0284236
Exoc6b	-0.230359	0.0284386
Ggnbp1	0.590325	0.028523
Cse1l	-0.217043	0.0285757
RP24-454N4.2	0.366782	0.028639
Cdk5r1	-0.152874	0.0286732
Rgmb	-0.230642	0.0286827
4930426L09Rik	-0.79098	0.0287244
Rnf19b	-0.255443	0.028869
Sbsn	0.6924	0.0288741
Gm37584	0.7357	0.0288965
Usp33	-0.175056	0.0289485
Cand1	-0.168633	0.0291461
Prkar2a	-0.155193	0.0292137
Ccdc28b	0.282643	0.0292348
Ppp1r2	-0.206323	0.0293028
Kirrel	0.38988	0.0294417
Ppp4r1l-ps	0.354438	0.0294766
Ak8	-0.59591	0.0295407
Fam168a	-0.169957	0.0295473
Zbtb7c	-0.358495	0.0295529
Setd7	-0.188124	0.0295674
Bco2	0.386979	0.029578
Atp8a1	-0.201498	0.0295795
Arih1	-0.208975	0.0297108
Eno3	0.450922	0.0297397
Tmem161a	0.241356	0.029755
Tspan5	-0.210593	0.0297754
Ppp1r10	-0.213202	0.0298314
Mtg2	0.299748	0.0300072
Ppp1r9a	-0.270633	0.0300803
Gm17690	0.639259	0.0301665
Slc2a3	-0.142165	0.0302194
Cdk17	-0.159983	0.0303001
Tmem185a	-0.182587	0.0303192
Actr5	0.409811	0.0303232
Abhd13	-0.24274	0.0303622
Rpp14	-0.180142	0.0304163
Fam8a1	-0.210564	0.0304262
Cltc	-0.223729	0.0305327
Arntl2	0.489014	0.0305341
Stradb	-0.205209	0.030541
Abi1	-0.186452	0.030557
Irf3	0.281303	0.030755
Hsd17b7	-0.212321	0.0307635
Gli1	0.67763	0.0307973
Ift57	-0.185368	0.0308383
Gpr137c	-0.282889	0.030945
Nudt4	-0.176054	0.0310668
Cobl	-0.237936	0.031166
Mansc1	-0.264333	0.0312376
Gm10754	-0.450352	0.0314049
Rnf128	-0.298243	0.0314637
Chst11	-0.199512	0.0314897
Eif4enif1	-0.184219	0.0315574
Akirin2	-0.200597	0.0317522
Crem	-0.315442	0.0318082
March6	-0.180412	0.0318287
Clcn3	-0.186752	0.0318366
Nol4	-0.244305	0.0319817
0610037L13Rik	0.268182	0.032028
Mylk3	-0.28542	0.032036
Kpna3	-0.264287	0.0321498
Mal2	-0.224545	0.0321782
Tmc7	0.272246	0.03219
Dlg1	-0.15673	0.0323194
Fam81a	-0.162647	0.0323219
Ggt5	0.760989	0.032466
Olfml3	0.275957	0.0325159
Ubash3b	-0.260993	0.0325246
Fyttd1	-0.277122	0.03254
Zfp467	0.307878	0.0326929
Trim37	-0.171821	0.0327128
Tmc4	0.731686	0.032798
Mb21d2	-0.183157	0.032826
Kpnb1	-0.142473	0.0328271
Maip1	-0.237138	0.0328705
Prox2os	0.825486	0.0329032
Pak2	-0.175426	0.0329259
Dyrk1a	-0.177025	0.0329678
Gm15459	-0.211228	0.0330785
Ppm1l	-0.253831	0.0331163
Acin1	0.278305	0.0331419
Atad1	-0.166108	0.033151
Cbln2	-0.226988	0.0331539
Rheb	-0.210931	0.0331734
Socs5	-0.148905	0.0332235
Tnfrsf21	-0.206645	0.0332874
Ncoa4	-0.216772	0.0334881
Klhdc1	-0.223439	0.0335103
Mthfsd	0.194536	0.0335594
Fam228a	0.829049	0.033587
Mical2	-0.247764	0.0336545
Exoc6	-0.277686	0.0337378
Lamc3	0.471859	0.0337602
Tox4	-0.154646	0.0338188
Cyfip2	-0.193527	0.0339314
Dcun1d4	-0.165726	0.0339886
Smad4	-0.183054	0.0340036
BC030499	0.496115	0.0340057
Mov10	0.419142	0.034052
Slc1a1	-0.16524	0.0341168
Ubp1	0.269099	0.0341515
Gm35339	0.746893	0.0341825
mt-Tl2	0.873069	0.0341828
Slco2b1	0.227009	0.0342013
Vsig2	0.857848	0.0343172
Mif4gd	0.349589	0.0343217
Snhg8	0.32982	0.0343911
Tspyl3	-0.235416	0.0344013
Bloc1s1	0.496182	0.0344613
Slc50a1	0.265979	0.0344711
Gm8355	-0.26697	0.0344758
Hs3st2	-0.331517	0.0344943
Snx32	0.205119	0.0344971
Dennd5b	-0.258135	0.0345086
Rnpepl1	0.329096	0.0345248
Arap3	0.294614	0.0345646
Ccdc155	0.413598	0.0345808
Msi1	0.26353	0.0346035
A230057D06Rik	1.0355	0.0346154
Ralyl	-0.15531	0.0346472
Cadps	-0.185664	0.0346474
Nadsyn1	0.486873	0.0346663
Arhgef10	0.212659	0.034678
Xpot	-0.141868	0.0347586
Klf9	-0.226651	0.0348323
Abhd1	0.530782	0.0348806
Tmem167b	-0.168296	0.0349607
Rabgef1	-0.224121	0.0349709
Pcdha9	-0.499944	0.035042
Maz	0.240319	0.035055
Irf7	0.641372	0.0350842
Six5	0.661583	0.0351518
Gm26953	1.32507	0.0351525
Timm44	0.244393	0.0352431
Swap70	0.277738	0.0352452
Gtpbp2	0.211348	0.0352855
Cdk14	-0.177693	0.0352929
Ptrf	0.285068	0.0355513
Rtn1	-0.178157	0.0355707
Pdik1l	-0.257171	0.0357862
Cdc25b	0.335059	0.0358016
Amdhd2	0.312331	0.0358298
Pitpna	-0.178891	0.0358385
Fzd2	0.295539	0.035868
Rab34	0.377761	0.0359061
Mum1	0.219155	0.0360523
Tap2	0.322091	0.0361189
Slc36a4	-0.149709	0.0361347
Avl9	-0.222774	0.0361998
Arcn1	-0.143375	0.0363126
Gpld1	0.274127	0.0363175
Fkbp10	0.363512	0.036318
Notum	0.495685	0.0363387
Ndor1	0.291855	0.0363645
Lancl2	-0.17929	0.0364249
Vwa5b1	-0.25914	0.0365139
Slc23a2	-0.16444	0.036531
Insm1	0.310261	0.0366732
Frrs1l	-0.233596	0.0367025
Fbrsl1	0.226065	0.0367037
Col3a1	0.450982	0.036754
Pask	0.450492	0.0367838
Cggbp1	-0.223865	0.0367886
Fam19a1	-0.377574	0.0367887
Atxn1	-0.200027	0.036815
Mapk6	-0.153868	0.0368531
Slc9a3r1	0.261985	0.0370148
C1s1	0.768181	0.037091
Nap1l3	-0.242191	0.0372339
Fbxo3	-0.140969	0.0373249
Sgip1	-0.251388	0.0373774
Trafd1	0.16268	0.0374937
Dtx3l	-0.334361	0.0375179
Ankzf1	0.307229	0.0375328
Mef2c	-0.231146	0.0375351
Crtc2	0.272433	0.0375601
Chka	0.261724	0.0376125
Setd4	0.362972	0.0376273
Etl4	-0.206343	0.0376539
Dab1	-0.208456	0.0376573
Shisa9	-0.187957	0.0376815
Nnat	0.383793	0.0377148
Dock6	0.441512	0.0377324
Ap1g1	-0.169124	0.0377339
Helq	0.351622	0.0377379
Gm6206	-0.387776	0.0377657
Slc30a4	-0.207216	0.0377865
Eif5a2	-0.227717	0.0378144
Ankrd45	-0.146052	0.0379265
Mgea5	-0.150169	0.0379355
Slc25a12	-0.182109	0.0379531
Gcdh	0.243796	0.0379532
Tppp	-0.172966	0.0380179
Nsun3	-0.30042	0.0381024
Dysf	0.284336	0.0381041
Epha4	-0.217833	0.0381585
Pear1	0.426657	0.0381746
Zc2hc1a	-0.223621	0.0381784
Ubr7	-0.187842	0.038211
Pcdhga11	-0.297095	0.0383317
Bnip3	-0.229958	0.0383548
Samd8	-0.240028	0.0384252
Slc35f1	-0.22683	0.0385344
Gm16973	0.458505	0.0385711
Lmcd1	0.323639	0.0386196
Muc3a	0.899483	0.0386554
Otud6b	-0.206134	0.0387028
Slc25a16	-0.208654	0.0387664
Sirt4	0.338991	0.0387904
Nell1	-0.356658	0.038808
RP24-406I15.4	0.63403	0.038812
Glrb	-0.189854	0.0389515
Eid1	-0.195927	0.0389525
Pde4b	-0.154883	0.0389563
Gm23935	0.979105	0.0389948
A230057D06Rik	0.800154	0.0390353
Dpy19l1	-0.194577	0.0390906
Gm37928	0.679829	0.0391286
Deptor	-0.274079	0.0392573
Uvrag	-0.154965	0.0393075
Spryd7	-0.201644	0.0393204
Phf2os1	0.601883	0.0393464
Nrip1	-0.268551	0.0393935
Gabrg3	-0.278186	0.0394059
Usp35	0.238968	0.0394906
Nxph1	-0.156654	0.0395791
Capg	0.629359	0.0396172
Slc29a1	0.33346	0.0397345
Dok5	-0.229427	0.0397537
Klhdc2	-0.162826	0.0398537
Prkag2	-0.14825	0.0399207
Eif1ax	-0.195824	0.0401756
Pum3	-0.184625	0.0401878
Cirbp	0.208626	0.0401943
Neurl1b	0.218377	0.0402031
Ndel1	-0.192428	0.0402064
Uba7	0.690366	0.0402293
Etv4	0.359177	0.0403642
Scrg1	0.336901	0.0406031
Crk	-0.151445	0.0406732
4930539J05Rik	0.533202	0.0407229
Ergic1	-0.147062	0.0407885
Kbtbd4	-0.210087	0.0410181
Igfbp2	0.331472	0.0410183
Ispd	-0.313485	0.0410937
Id1	0.386575	0.0412015
Zmat4	-0.17078	0.0412327
Dlat	-0.131262	0.041265
Stxbp1	-0.21282	0.0412932
Pfn2	-0.166861	0.0413691
Ostm1	-0.16097	0.0413822
Lrrtm4	-0.212721	0.0414209
Rccd1	0.349827	0.0414862
Ccdc163	0.686006	0.0417188
Fgfr3	0.246908	0.0418363
Copg2	-0.181854	0.0419047
Rn7sk	0.777741	0.0419209
Arl1	-0.154406	0.0420265
Gm20045	0.579962	0.0420831
Tle4	-0.23136	0.0420985
Gm4202	-0.556414	0.0421027
Tarbp2	0.283577	0.0421256
2410131K14Rik	-0.19547	0.0421343
Usp54	0.195315	0.0421644
Pcdhga5	-0.395801	0.0424166
Reps2	-0.269538	0.0425336
Ahnak	0.384973	0.0425358
Baiap2	-0.139334	0.0426357
Clcn2	0.257101	0.0426396
Tbr1	-0.199344	0.0428048
Stra6	0.643927	0.0428101
Adamts9	0.503163	0.0428244
Fbxo28	-0.157876	0.042879
Gm45898	0.296323	0.0429925
Lrrc4c	-0.217699	0.0431238
Hspa13	-0.237693	0.0431489
Rarres2	0.458391	0.0431742
Khdrbs3	-0.179207	0.0431879
Satb2	-0.2427	0.0432257
Rab3c	-0.274666	0.0432503
Zbtb18	-0.216319	0.0432541
Pcsk7	0.257672	0.0432681
L3mbtl1	0.420901	0.0432956
Plxna4	-0.205282	0.0433297
Tmem33	-0.2171	0.0433692
Adamts16	0.548204	0.0433917
Osbp	-0.145746	0.0435094
Car4	0.258701	0.0436169
Trip6	0.38172	0.0436525
Sec23a	-0.179435	0.0436595
Nip7	-0.17317	0.0438
Nr3c2	-0.152588	0.0438474
Gm12031	0.786568	0.0438621
Rab5b	-0.162813	0.0440483
Dusp4	-0.443149	0.0441176
Enpp5	-0.155297	0.0442632
Plxnb1	0.259185	0.0443509
Tctn3	0.254416	0.0444513
Stk24	-0.157888	0.0445208
Sms	-0.160975	0.0445281
Eef2k	0.191336	0.0445294
Creg2	-0.233221	0.0445691
Ddx24	-0.145869	0.0446199
Usp22	-0.12949	0.0446354
Pum1	-0.138799	0.0446665
Ranbp10	0.194828	0.0446706
Fscn1	-0.232831	0.0447166
Smg7	-0.177061	0.0448388
Cdh11	-0.232949	0.044951
Hecw2	-0.273654	0.0449557
Ece2	0.290816	0.0450345
Zfp970	0.42044	0.0450786
A330076H08Rik	0.798388	0.0451434
Sprtn	0.197086	0.0451463
Abcc10	0.361404	0.0452165
Ints14	-0.192915	0.0453218
Asph	-0.120584	0.045338
Pcgf2	0.261648	0.0453989
Dclre1b	-0.3291	0.0455517
Slc33a1	-0.180942	0.0456005
Shc2	0.179902	0.0456336
Grin2a	-0.248437	0.0456453
Atxn10	-0.181708	0.0457216
Sema3g	0.570318	0.0457357
Cdh8	-0.322205	0.0457905
Gm3294	0.506448	0.0458205
Ina	-0.237324	0.0459464
Bri3bp	-0.172362	0.0459596
Zmiz1	-0.162239	0.0460236
Ewsr1	0.170147	0.0460314
Cx3cl1	-0.242544	0.0462939
Aplp2	-0.148619	0.04631
Atraid	0.177777	0.0463577
Smarcd2	0.25741	0.046448
Pdcd6ip	-0.157567	0.0465923
Gars	-0.220274	0.0465995
Fgf12	-0.25054	0.0466054
Armcx5	-0.218375	0.0468297
Rragb	-0.156463	0.0468403
Npc2	0.185534	0.0468851
Adam19	-0.253803	0.0469258
Nsmce3	-0.172417	0.0469453
Tmem198b	0.321427	0.0469661
Zic5	0.497831	0.0470573
Ankrd27	0.185184	0.0470933
Cacna2d3	-0.197302	0.0472967
Cdnf	-0.500311	0.047424
S100a1	0.250857	0.0474521
Accs	0.457756	0.0474681
Pcsk1	-0.354745	0.0474782
Irs2	-0.248739	0.0475071
Atp2b2	-0.212822	0.0475266
Taf4	0.23995	0.047595
Pmepa1	-0.199265	0.0476403
Reep5	-0.144499	0.0476427
Isca1	-0.195183	0.0476497
Ccnl2	0.348815	0.0477436
St3gal1	-0.280096	0.0477808
Cct8	-0.131891	0.047902
Phka2	0.314863	0.0479049
Prickle2	-0.194671	0.0479141
Fam220a	-0.205156	0.0479517
Axl	0.191594	0.0480522
Csnk1g3	-0.204801	0.0480901
Lrpprc	-0.185839	0.0481278
2510009E07Rik	-0.189883	0.0481388
Cadps2	-0.286738	0.0482419
Ndfip2	-0.148449	0.0482814
Ppp2cb	-0.189585	0.0483235
Rybp	-0.207463	0.0483283
Anks3	0.217388	0.0483342
Mlxipl	0.632936	0.0483805
Tjap1	0.289502	0.0484472
Dnajc28	-0.248254	0.0484541
Frem2	0.540677	0.0485629
Cul2	-0.237152	0.0486019
Gm8325	-0.801875	0.0486295
Bnip3l	-0.188125	0.0486912
Csnk1a1	-0.167477	0.0487057
Trim44	-0.144388	0.0487246
Rab10	-0.152086	0.0487259
Ulk3	0.242693	0.0487688
Ubtd2	-0.322885	0.0490579
Dgkg	-0.262911	0.0492775
Erbb2	0.473803	0.0493931
Gtf3c4	-0.183644	0.0494091
Xrcc6	0.233932	0.0495413
Nxn	0.329286	0.0495808
Pdha1	-0.128984	0.0496197
Tmed8	-0.173136	0.0496512
4930479D17Rik	-0.65618	0.0496811
Vwc2l	-0.394154	0.0497867
Gm45201	0.906977	0.0498964
Sertad4	-0.22949	0.0499183
Slc12a4	0.249738	0.0499221
Ifitm3	0.416606	0.0499424

## Sheet: ST4c
Supplementary Table S4c
The list of all differentially expressed genes (p<0.05) after 30 days of SDS (PRJNA323485)
Gene name	log2FoldChange	pvalue
Robo3	-1.08186	9.91326e-09
Daam2	-0.464972	1.30089e-05
Phf21b	-0.514428	2.88049e-05
Col4a2	-0.694846	3.20082e-05
Kmt5c	-0.70958	3.64837e-05
Rreb1	-0.695095	3.8538e-05
Nwd1	-0.385974	3.99177e-05
Epha10	-0.456441	4.75755e-05
Adam33	-0.768922	5.42907e-05
Fyco1	-0.399246	5.77464e-05
Exd2	-0.381824	6.12743e-05
Zgpat	-0.452361	6.18348e-05
Rps27	0.742275	7.20079e-05
Gm1043	-0.483128	7.25992e-05
Unc79	-0.26273	9.54619e-05
Myl9	0.463354	0.00012103
Otof	-0.615326	0.000140359
Tspoap1	-0.637988	0.00014154
Sparc	0.313372	0.000145267
Mcf2l	-0.382226	0.00014894
R3hdm1	-0.332197	0.000153307
Trank1	-0.501203	0.00015764
Dot1l	-0.588506	0.000167848
Tmem86a	0.408264	0.000174979
Spag5	-0.601634	0.000176381
Selenom	0.527876	0.000179575
Shkbp1	-0.586602	0.000189158
Dusp11	-0.327263	0.000194463
Grin1os	-0.585155	0.000225878
Rplp2	0.548785	0.000229972
Col11a1	-0.620827	0.000242117
Plch2	-0.48331	0.000260171
Ssh3	-0.592017	0.000261925
Banp	-0.289274	0.000273988
Slc25a37	-0.270485	0.0002783
Myo9b	-0.527819	0.000286319
Atf6b	-0.312971	0.000286437
Usp2	0.281343	0.000301948
Pcolce	0.679458	0.000312367
A330023F24Rik	-0.286539	0.000317274
Bloc1s6	0.295901	0.000328393
Mir124a-1hg	-0.423655	0.000330033
Traf3	-0.296332	0.000338327
Spred3	-0.332341	0.000340166
Grin2c	-0.35853	0.000354631
Zmynd8	-0.346901	0.000358036
Bmp1	-0.615137	0.000361832
Miat	-0.619534	0.000362928
Gm3764	-0.538593	0.000367844
Esd	0.374243	0.000370634
C78859	-0.432108	0.000383239
Smpd4	-0.469105	0.000387059
Ppm1l	0.222179	0.000392631
Hspa9	0.185698	0.000396274
C2cd5	-0.286489	0.000424998
Sept11	-0.172362	0.000428699
Gpr17	-0.323489	0.000446302
L3mbtl1	-0.690676	0.000458043
Celsr3	-0.602396	0.000465224
Dalrd3	-0.474443	0.000465956
Pxn	-0.592482	0.000508614
Actn1	-0.33007	0.000533129
Ryr1	-0.604161	0.000569022
Ccdc88c	-0.459527	0.00057297
Naa40	-0.415468	0.00058133
Cntrl	-0.356236	0.000591373
Col19a1	-0.35897	0.000592108
Carmil3	-0.592657	0.000593726
Apod	0.608274	0.000595457
Myo19	-0.43213	0.000622691
Arhgef1	-0.648113	0.000627505
Cux2	-0.339992	0.000630022
Ndor1	-0.435591	0.000640271
Zfhx2	-0.393479	0.000652509
Fcho1	-0.440527	0.000658434
Nktr	-0.278768	0.000665752
Dnajb5	-0.360248	0.000684222
Npas2	-0.298321	0.000698657
Mettl17	-0.3748	0.000703366
Pfdn1	0.475685	0.000711126
Hmgb1	0.24973	0.000712831
Gramd4	-0.26479	0.000716994
Atxn7	-0.303957	0.0007177
Mapk11	-0.3335	0.000728506
Taf10	0.487521	0.000729461
Arhgef7	-0.185098	0.000738081
Med24	-0.31083	0.000826551
Kcnt1	-0.46888	0.000849725
Snapc4	-0.448024	0.00085169
Rfx1	-0.482422	0.000863813
Rps29	0.588722	0.000866708
Nav2	-0.405119	0.000871784
Rgs5	0.382296	0.00087274
Klf6	0.414504	0.000896819
Mdga1	-0.469003	0.000936413
Akap8l	-0.435893	0.000936808
Akap13	-0.402963	0.000957868
Rbm28	-0.243498	0.000977411
Tmem181b-ps	-0.392924	0.0010182
Srrm2	-0.473671	0.00105139
Pnpla3	-0.510581	0.00105341
Drg1	0.241034	0.00107787
Pfkfb4	-0.356089	0.00112176
Rps15a	0.370038	0.0011219
Dscaml1	-0.370274	0.00112321
Zfp236	-0.250389	0.0011395
Mlxip	-0.387804	0.00114676
Atp5j2	0.565202	0.00115741
Crocc	-0.565866	0.00116235
4933427D14Rik	-0.343317	0.00118779
Slc16a1	0.284918	0.00119962
Lrrc45	-0.510167	0.00122389
Rnf112	-0.454526	0.00122611
Cacna1a	-0.382862	0.00124511
Zcchc8	-0.283777	0.00124992
Sirt4	-0.484232	0.0012546
Dusp15	-0.394491	0.00128621
Agrn	-0.516611	0.00128924
Yeats2	-0.355781	0.0012905
Iqce	-0.44172	0.00131129
Tmem44	-0.236588	0.00132651
Man2c1	-0.469982	0.00133854
Prss12	0.40633	0.0013479
Rpl36	0.601442	0.00135019
Tuba1b	0.3857	0.00137986
Rps13	0.483144	0.00138027
Pde10a	-0.409163	0.00139546
Zfp335	-0.422903	0.00141518
Jakmip3	-0.371025	0.00142182
Phka1	-0.271075	0.0014255
Cecr5	-0.334114	0.00147485
Cfap65	-0.624113	0.00151624
2410015M20Rik	0.486793	0.0015276
Rpl31	0.590487	0.00153009
Abcc5	-0.327921	0.00153803
Csf2ra	-0.578355	0.00156026
Rpl22l1	0.516766	0.00156416
Rps25	0.576349	0.00156618
Tmsb10	0.605562	0.00159693
Asns	0.271943	0.00160801
Rpl27	0.434624	0.00163277
Pan2	-0.41768	0.00163856
Rgl2	-0.589935	0.00165501
Tbca	0.516149	0.00165596
Hdac10	-0.428615	0.00165688
Pdcd11	-0.246786	0.0016744
Shank2	-0.334661	0.00167776
Capn15	-0.420968	0.00168472
Vsig2	-0.366758	0.00170736
Atg16l2	-0.340718	0.00174619
Tjap1	-0.514644	0.00175427
Mthfr	-0.451601	0.00177277
Nvl	-0.28296	0.00178294
Psmb7	0.312187	0.00179507
Firre	-0.490176	0.00179965
Ascc2	-0.356428	0.00181246
Rps17	0.49374	0.00182489
Ubc	0.473855	0.00186516
Hsf1	-0.333191	0.00190586
Rrnad1	-0.367661	0.00191219
Trmt1	-0.300873	0.00193225
Lnx1	-0.413275	0.00194493
Fbxl18	-0.284477	0.00195211
Szt2	-0.577922	0.00198296
Sash1	-0.221633	0.00198413
Rps6kb2	-0.532268	0.00198464
Plcxd2	0.32238	0.00198601
Ccnt2	-0.21791	0.00199908
5031439G07Rik	-0.305704	0.00201055
BC030499	-0.452516	0.00201292
B3gat1	-0.285408	0.00208188
Col11a2	-0.921334	0.00212834
Slc30a1	0.284261	0.00213776
Elob	0.433696	0.00216204
Abca7	-0.465981	0.002169
Mir5125	-0.907945	0.00219246
Ube2r2	0.455967	0.00221803
Atp6v1h	0.307841	0.00221826
Dbi	0.420245	0.0022618
Ppfia1	-0.230068	0.00226264
Psmd1	0.397512	0.00229203
Rabac1	0.355543	0.00230044
Hdac7	-0.554144	0.00230617
Ptpru	-0.364185	0.00235186
Slc25a27	-0.22419	0.00235518
Cfap74	-0.303842	0.0024046
Ndufa2	0.543545	0.00241423
Hps1	-0.531653	0.00242831
Ndufb4	0.399772	0.00244117
Vwa5b2	-0.484225	0.00244212
Vps45	0.289746	0.00244993
Wdr90	-0.506621	0.00246254
Nadk	-0.205454	0.00248414
Drp2	-0.24037	0.00249031
Rgs11	-0.522814	0.00251968
Unc13a	-0.400781	0.00252185
Bhlhe41	0.267728	0.00252695
Sidt1	-0.240587	0.00254097
Atp13a1	-0.313765	0.0025588
Mafg	-0.284517	0.00256587
Api5	0.239663	0.00258038
Cramp1l	-0.256794	0.00266075
Obsl1	-0.441527	0.00266877
Tceal9	0.35015	0.00267509
Sun1	-0.254824	0.00272274
Ubp1	-0.339713	0.00275565
Pfas	-0.382058	0.00278286
Col4a1	-0.447931	0.00281428
Adgrl2	-0.291914	0.00281607
Arhgef2	-0.197542	0.00282714
Phldb1	-0.396594	0.00283345
Fmnl1	-0.35283	0.00285718
Hnrnpk	0.167124	0.0028903
Igf2	0.491252	0.00290304
Clasrp	-0.507129	0.00292921
Rpl34	0.580838	0.00294672
Srrm1	-0.342621	0.00294915
Zfp598	-0.421488	0.0029698
Ankzf1	-0.341158	0.00302097
Gm43951	-0.426155	0.0030244
Gm21781	-0.387235	0.00303739
Elavl2	0.398175	0.00303931
Zfr2	-0.374853	0.00306427
Kcnq2	-0.20839	0.00309186
Csad	-0.291736	0.00309448
Nrbp2	-0.494346	0.00309549
Gtpbp2	-0.384244	0.00313793
Ndufa11	0.468317	0.00316609
Net1	0.290097	0.00316957
Pkd1	-0.449207	0.00317968
Uqcrb	0.427763	0.00318269
Rp9	0.448816	0.00319793
Ndufb11	0.425878	0.00320086
Dnmt3a	-0.316123	0.0032027
Map4k2	-0.439175	0.00322365
Ltk	-0.50412	0.00324985
Sptbn4	-0.369713	0.00327051
Ttc13	-0.309315	0.00328526
BC031181	0.307962	0.00330653
Fnbp1	-0.305749	0.0033092
Pigb	-0.283223	0.00331176
Tub	-0.266819	0.00333064
Trpm4	-0.406292	0.00335217
Ppp4r1	-0.329957	0.00336062
Sh3rf3	-0.261156	0.00336574
Recql5	-0.383087	0.00336859
Lamtor2	0.410208	0.00336929
Vars2	-0.285796	0.00337116
0610037L13Rik	-0.242385	0.00337961
Kank3	-0.415749	0.00340018
Fam193b	-0.501203	0.00340633
Mthfsd	-0.330137	0.00341519
Adamts10	-0.534952	0.00347346
Ice1	-0.345489	0.00347849
Sec61a2	-0.26468	0.00350613
Ndufa1	0.449098	0.00350967
Pik3cd	-0.37159	0.0035235
Dgkq	-0.396243	0.00357978
Ssbp3	0.314792	0.00361902
Ago3	-0.214108	0.0036397
Clk3	-0.338666	0.00369391
Ppox	-0.449257	0.00369887
Odf2	-0.319622	0.00371925
Gstp1	0.313399	0.0037417
Atp5e	0.486697	0.00374323
Phka2	-0.313012	0.00377444
Pkn1	-0.371189	0.00377765
Ndufc1	0.394224	0.00378516
Slc25a42	-0.36932	0.00379959
E4f1	-0.404444	0.00382602
Abhd13	0.239607	0.0038333
Mroh1	-0.322787	0.00384836
Rps8	0.530002	0.00385483
Rin1	-0.253613	0.00387503
Psenen	0.414739	0.00389032
Spag1	-0.372301	0.00390124
Rab36	-0.379663	0.0039085
Dennd6b	-0.446316	0.00391585
Sec61g	0.523273	0.00392235
Slu7	0.229656	0.00394516
Rpl18	0.377904	0.00396873
Fosl2	-0.374064	0.00397169
Phlpp2	-0.224965	0.00400486
Hars2	-0.270168	0.00400837
Nenf	0.4464	0.0040448
Hint1	0.35626	0.00405291
Sh3bgrl3	0.391945	0.00410341
Fbf1	-0.308953	0.00414346
B230216N24Rik	-0.412641	0.00417455
Usp48	-0.251872	0.00418252
Secisbp2	-0.28618	0.00419741
Fmod	0.499498	0.00419771
Fam134b	0.370159	0.00419999
1110032A03Rik	0.394003	0.00420996
Foxp1	0.383154	0.00421041
Gm45898	-0.339728	0.00422873
Sirt7	-0.382811	0.00424213
Ogt	-0.271065	0.00426723
Rgs8	-0.187007	0.00430402
Stmn3	0.340424	0.0043392
Cdk9	-0.400019	0.00438542
Ubxn11	-0.389263	0.00438679
Cox7b	0.408458	0.00439198
Dmpk	-0.425331	0.00441424
Klhl34	-0.313213	0.00443027
Drc1	-0.227681	0.00443202
Kmt2d	-0.466343	0.00443689
Rps20	0.556479	0.00444108
Mgp	0.838469	0.0044424
Plekhn1	-0.422504	0.00447239
Tyk2	-0.480158	0.00450635
Tmem145	-0.506789	0.00451336
Psmb1	0.33138	0.00452253
4933439C10Rik	-0.450866	0.00455671
Drap1	0.49314	0.00455874
Ttll4	-0.250596	0.00457091
Pxdn	-0.353698	0.00458173
Slc4a3	-0.289895	0.00458375
A830036E02Rik	-0.344572	0.00461147
Plcd1	-0.319876	0.00462611
Plxna3	-0.429	0.00463977
Ass1	0.293856	0.00469064
Ankrd16	-0.300038	0.00470276
Sbno2	-0.446893	0.00475234
Rpl11	0.521283	0.00476553
Pitpnm2	-0.308084	0.00479101
Cdk10	-0.294625	0.00479775
Rplp1	0.465115	0.00482327
Ndufa13	0.428416	0.00487713
Rundc1	-0.227223	0.0049282
Eif3e	0.404359	0.00493843
Lrrfip1	-0.263501	0.0049423
Atp8b2	-0.320404	0.00495272
Fam57b	-0.316278	0.00499322
Nr1d1	0.305317	0.00501341
Megf11	-0.26218	0.00501761
Ndufa12	0.534215	0.00502388
Pcsk7	-0.316329	0.00502562
Ubl5	0.478768	0.00506228
Grk3	-0.195786	0.00506411
Flnb	-0.353729	0.00509239
Smdt1	0.371149	0.00509595
Cp	0.393577	0.00511061
Numb	-0.242611	0.00511238
Crbn	0.233455	0.00511549
Trerf1	-0.324275	0.00511987
Spr	0.361782	0.0051233
Ctsl	0.267259	0.00515659
Grpel1	0.30518	0.00517262
Ciz1	-0.408963	0.00519177
Fam120a	-0.191958	0.00523543
Abcb1a	0.224412	0.00523919
Ndufv2	0.357001	0.00524979
Stk38	-0.295127	0.00527403
Dbn1	-0.275519	0.00527516
Prdx1	0.33354	0.00527577
Chrd	-0.420555	0.0052986
Thbs3	-0.560432	0.00532355
Zfp276	-0.424149	0.00532783
Vps9d1	-0.273474	0.0053356
Klhdc8b	-0.339853	0.00534233
Prex1	-0.267835	0.00537358
Zfp692	-0.461438	0.00537889
Ranbp10	-0.288565	0.00538795
4930402H24Rik	-0.234503	0.00539662
Tmem175	-0.215504	0.0054034
Flad1	-0.271303	0.0054535
Kif21b	-0.395904	0.00545697
Pecam1	0.277317	0.00546952
1500011K16Rik	0.363314	0.00547765
Dnajc8	0.237762	0.00551904
Snx2	0.217423	0.00552739
Fryl	-0.291341	0.00554149
Slc9a5	-0.328461	0.00558685
Ube2n	0.179107	0.00559797
Atp5j	0.339099	0.00560327
Celf3	-0.418912	0.00560932
Sv2b	0.226616	0.00563301
Mau2	-0.255484	0.00564759
Dclre1c	-0.262402	0.00566253
Dus3l	-0.431347	0.00566262
Ddx17	-0.301809	0.00569257
Anapc5	-0.196894	0.00569831
Nav1	-0.286911	0.00573217
A230050P20Rik	-0.412604	0.00576324
Wipf3	-0.262964	0.00579023
Rbm33	-0.279641	0.00579333
Ttc5	-0.190948	0.00585629
Lig3	-0.295146	0.00586622
4933431E20Rik	-0.168935	0.00587591
Nphp4	-0.40978	0.00589321
Arl4a	0.322445	0.00591995
Leng8	-0.680416	0.00593718
Atp5k	0.53922	0.00593931
Eif2d	-0.257257	0.00595993
Oscp1	0.208051	0.00598482
Med12	-0.438657	0.00598979
Tulp3	-0.310567	0.0060209
Bcan	-0.301072	0.00602839
Slc27a1	-0.308014	0.00603587
Arhgef25	-0.281783	0.00607542
Maf	0.382648	0.00619621
Arl1	0.247443	0.00622023
Rtel1	-0.419504	0.00622448
Pdap1	0.3761	0.0062296
Arl6ip4	0.319848	0.00626046
Psma6	0.225652	0.00626446
Dnttip2	0.302405	0.00629958
Atxn2l	-0.451444	0.00643285
Cep89	-0.242018	0.00646315
Ccnl2	-0.246415	0.00650807
Rad23b	0.182836	0.00652046
Per3	-0.298375	0.00652915
Ikbkb	-0.27278	0.00656039
Tpt1	0.429806	0.00656217
Zfyve27	-0.275444	0.00660172
Arhgap33	-0.337597	0.00661772
Tra2a	-0.258369	0.00663463
Traf7	-0.39795	0.00665346
Dkc1	0.391841	0.00667228
Usp19	-0.32423	0.00668087
Slc1a2	-0.212132	0.00669324
Pgbd5	-0.155965	0.00669362
Gm10419	-0.243619	0.0066939
Dynlrb1	0.396589	0.00669534
Trim46	-0.27076	0.00671904
Rbm5	-0.163808	0.00672094
Zmym3	-0.323093	0.00672571
Cttnbp2	-0.244262	0.00674214
Tubgcp6	-0.318886	0.00675073
Lrrn3	0.280916	0.00677203
Nipa1	0.210033	0.00681332
Ndufa6	0.412468	0.00682257
Zmynd19	0.256674	0.00684397
Sema4a	-0.372621	0.00685518
Shisa7	-0.320153	0.00686395
Nsa2	0.453529	0.0068666
Plcg1	-0.28998	0.00687105
Rpl15	0.321497	0.00687881
Coq8b	-0.345957	0.00689225
Tmem70	0.254798	0.0069357
Tceal1	0.338931	0.00695454
Uchl5	0.366143	0.0069658
Rpl27a	0.432778	0.00700264
Ndufb3	0.389647	0.00704982
Pigq	-0.181868	0.00705662
Bola3	0.40788	0.00706866
Trpm2	-0.278155	0.00708112
Ndufs7	0.325822	0.00708451
Ift140	-0.297487	0.00710773
Aifm3	-0.38564	0.00710797
Adam11	-0.2806	0.00713301
Sympk	-0.220388	0.00713937
Syt7	-0.231442	0.00722544
Ddx27	-0.279195	0.00723855
Gtpbp3	-0.32043	0.00725233
2610203C20Rik	-0.227798	0.00727436
Polr2f	0.445048	0.00727751
Dvl1	-0.307309	0.00728228
Rfk	0.293894	0.00732323
Cd63	0.307562	0.00732791
Tmem160	0.604242	0.00733719
Usp28	-0.280283	0.00734363
Chuk	-0.25827	0.00741294
Zfp57	-0.37991	0.00742501
Rps27a	0.508783	0.00747355
Mapkbp1	-0.332367	0.00753733
Romo1	0.504516	0.00754372
Ppp6r1	-0.250538	0.00754836
Sugt1	0.288089	0.00755839
Cald1	0.261838	0.00760625
Dpy19l3	-0.219697	0.00766627
Parm1	0.232511	0.00768501
Pde1a	0.270506	0.00768925
Cnot3	-0.407346	0.00769921
Cnih4	0.223431	0.00774118
Sugp2	-0.300559	0.00775179
Rps18	0.470988	0.00780282
Syt1	0.203973	0.00781531
Rps12	0.490805	0.00783997
Psma2	0.309159	0.00786347
Cntrob	-0.407742	0.00789693
Kcnh4	-0.418718	0.00789845
Ncan	-0.292185	0.00790069
Ctsz	0.327391	0.00790945
Aimp1	0.416625	0.00791779
Ran	0.234543	0.0080185
Blmh	0.201221	0.00806503
Nap1l5	0.239746	0.00806548
Tbcc	0.240032	0.00807347
Ampd2	-0.30858	0.00807516
Psmd6	0.178371	0.00812553
Ece2	-0.38953	0.00814506
Ndufs8	0.354332	0.00816229
Trrap	-0.347687	0.00816659
Lrch3	-0.247584	0.00821174
Psme1	0.326108	0.00821365
Rpl36al	0.474355	0.0082397
Myl12a	0.242958	0.00824352
Pdcd5	0.382129	0.00825886
Snrnp27	0.479845	0.00826107
Ndufb9	0.436321	0.00826239
Ptgds	0.499354	0.00827426
2410089E03Rik	-0.299775	0.00830333
Gpatch8	-0.306585	0.00832808
Ptprs	-0.322767	0.00835391
Cisd1	0.295845	0.00835744
Gapdh	0.252412	0.00836476
Rbm10	-0.211842	0.00839267
Diras2	0.208781	0.00843317
Tle2	-0.695975	0.0084502
Atp6v1a	0.255716	0.00845897
Gabrb2	0.303737	0.00848779
Pnpla6	-0.324485	0.00851628
Nectin1	-0.324498	0.00851658
Cd3eap	0.306578	0.00857191
Fkbp3	0.222972	0.0085981
Snrpd2	0.450264	0.00860891
Ndufs5	0.361105	0.00861486
Pigo	-0.300868	0.00862269
Ndufs4	0.334325	0.00863314
Cox5b	0.421419	0.00863702
Kif13b	-0.296221	0.00868833
Arntl	-0.202244	0.00870833
Hdac6	-0.283583	0.00870881
Ncl	0.33619	0.00873833
Rpl18a	0.502656	0.00875398
Irs2	-0.320044	0.00878839
Atp5a1	0.196864	0.00882392
Shank3	-0.292765	0.00883255
Nfasc	-0.281106	0.00886447
Cnot10	-0.197735	0.0088821
Scrib	-0.411583	0.00890653
Ggt7	-0.222766	0.00895171
Snhg11	-0.340367	0.00899199
Smap1	0.296038	0.00901329
Rnf207	-0.452037	0.00901836
Cit	-0.234962	0.00902722
Trim39	-0.32403	0.00903191
Mn1	-0.253511	0.00903339
Prpf40b	-0.386136	0.00906901
Anks6	-0.361418	0.00909321
Apba3	-0.268438	0.0090965
Gltscr1l	-0.237646	0.00912549
Dhx16	-0.25195	0.00916094
Fbxl19	-0.217355	0.00918408
Limk2	-0.244811	0.00918496
Vwa3a	-0.368736	0.00924919
Nampt	0.240143	0.00925832
Spns1	-0.258501	0.00927899
Ddx19b	-0.178562	0.00928928
Cacna1g	-0.428355	0.00930051
Mical2	-0.246403	0.00930855
Krba1	-0.357995	0.00930964
Hps4	-0.356049	0.00932136
Psmb2	0.274393	0.00932949
Phkg1	-0.230881	0.00937926
Slc12a9	-0.298959	0.00940134
Rbfox2	-0.153276	0.00945194
Cstf2	-0.26273	0.00955669
Gramd1a	-0.289886	0.00956004
Rps21	0.687256	0.00960283
Efr3a	0.24828	0.00961456
Ints10	-0.173249	0.0096246
Lzts3	-0.207505	0.00964212
Ndufc2	0.347404	0.00964644
Uqcc2	0.445059	0.00966135
Cacna1d	-0.288401	0.00969935
Nol7	0.335942	0.00972153
Usp40	-0.260573	0.00973552
Prdm10	-0.223431	0.00976229
Rab1a	0.22814	0.00979484
Rpl23	0.473217	0.00980796
Zmym6	-0.27239	0.00982177
Chfr	-0.289724	0.00983316
Nudt4	0.225175	0.00987054
Srrt	-0.290353	0.00987769
Nat10	-0.247301	0.00989125
Fbrsl1	-0.37496	0.00989566
Arnt	-0.259229	0.00991165
Mov10	-0.368808	0.00993279
Zfp512b	-0.372329	0.0099355
Serinc5	-0.192963	0.00999394
Klhdc2	0.235463	0.0100074
Uqcr10	0.429085	0.0100119
Csmd2	-0.380194	0.0100362
Psma7	0.265722	0.0100384
Chchd4	0.257912	0.0100425
Dvl3	-0.355702	0.0100549
Sap18	0.26729	0.010061
Cul9	-0.305133	0.0100724
Eif3j1	0.533958	0.0100812
Vps35	0.208594	0.0100908
Ywhaq	0.195046	0.0101616
Tmbim4	0.253803	0.0101617
Cxxc5	0.244621	0.0101854
Klhl29	-0.244377	0.010208
Mical3	-0.313269	0.0102203
Rab5a	0.180715	0.010228
Supt20	-0.210063	0.0102599
Sf3b6	0.30383	0.0103122
Pmm2	-0.221773	0.0103481
Vegfa	-0.426566	0.0103494
Chka	-0.231352	0.010369
Ndn	0.263684	0.0103804
Zfp523	-0.215718	0.0103886
Slc7a6	-0.28231	0.0104071
Plxnd1	-0.273463	0.0104521
Znrf1	-0.217167	0.0104616
Dus1l	-0.186313	0.0104622
Map7	-0.245661	0.0105281
Hps5	-0.241376	0.0105612
Pcnx3	-0.365607	0.010592
Atp6v0a2	-0.177519	0.0106141
Mif	0.349408	0.0106952
Unc13b	-0.247158	0.0106981
Cacna1c	-0.29993	0.0106989
Lix1l	0.188375	0.0107279
Frrs1l	0.289799	0.0107374
Rpl3	0.3902	0.0107687
Swi5	0.231579	0.0107909
Celf5	-0.27061	0.0107939
BC037034	-0.292315	0.0107976
Higd1a	0.237029	0.0108269
Prkdc	-0.265698	0.0108276
Miga2	-0.210739	0.0108741
Adgrb1	-0.302781	0.0108917
P3h3	-0.385558	0.0109607
Atxn7l2	-0.359134	0.0109852
Rapgef3	-0.364384	0.0109869
Invs	-0.279235	0.0109988
Stx1a	-0.225166	0.0110092
Stard9	-0.306065	0.0110347
Commd3	0.295284	0.0110452
Cops9	0.433663	0.0110501
Adam15	-0.284434	0.0110517
Spaca6	-0.416675	0.0110847
Hexdc	-0.317643	0.0111289
Cox6b1	0.425854	0.0112061
Golga1	-0.172361	0.0112493
Cep250	-0.357327	0.0112657
Ap5z1	-0.357358	0.0112707
Rab2a	0.310633	0.0112764
Arl4c	0.195329	0.0112802
Fhl1	-0.292645	0.011287
Rala	0.329468	0.0113196
Ankrd13d	-0.274437	0.0113452
Ilf2	0.163107	0.0113535
Prps1	0.208609	0.0113633
Ndufb10	0.315437	0.0113777
Nckap5l	-0.409986	0.0113989
Gas8	-0.281139	0.0114262
Igfn1	-0.411717	0.0114654
Fubp3	-0.247335	0.0114665
Shank1	-0.345599	0.0114914
Pet100	0.421644	0.011514
Ewsr1	-0.213853	0.0115362
Edf1	0.339496	0.0115368
Cox7a2	0.39662	0.011553
Txlna	-0.181882	0.0115807
Zfc3h1	-0.281857	0.0116065
Echdc2	-0.44421	0.0116344
Igfbp6	0.340647	0.0116879
Trmu	-0.299752	0.0117206
Slc22a6	0.457806	0.0117233
Rbm8a	0.270311	0.0117495
Pank4	-0.265871	0.0117551
Adarb1	-0.189945	0.0117734
Cdk5rap2	-0.239494	0.0117859
Srp19	0.403951	0.0118347
Hjurp	-0.241896	0.0118452
Atp5g3	0.259718	0.0118698
Tmem63b	-0.316329	0.0118843
Mgat5b	-0.253891	0.011889
Ndufs6	0.498096	0.0119172
Speg	-0.308037	0.0119916
Diablo	-0.27743	0.0119966
Dgkz	-0.192616	0.0120009
Ranbp1	0.209399	0.0120057
Adcy6	-0.339153	0.0120119
Pfkfb2	-0.244389	0.0120601
RP23-320D23.6	-0.304301	0.0120703
Rab3c	0.336592	0.0120791
Atp5g1	0.337975	0.0121073
Mccc1	-0.168809	0.0121164
Igsf9b	-0.285428	0.012153
Fbll1	0.299634	0.0121535
Babam1	0.174931	0.0121539
Tm7sf2	-0.282418	0.0121654
Vps37c	-0.241461	0.0121934
Mpdu1	0.257266	0.0122098
Fkbp2	0.400496	0.0122556
Snrpd1	0.369551	0.0122617
Rps16	0.468315	0.0122736
Kmt2b	-0.399133	0.0123395
Naca	0.254773	0.0123866
D930015E06Rik	-0.301909	0.0124459
Arf6	0.24105	0.0124559
Mrpl55	0.262511	0.0124862
Irf3	-0.299265	0.0124949
Rapgefl1	-0.204909	0.0125082
Sdhb	0.257424	0.0125477
Per2	-0.368356	0.0125674
AI480526	-0.507334	0.0125776
Psmb3	0.340758	0.01261
Setdb1	-0.220575	0.0126101
Taf9b	0.283049	0.0126141
Ncapd2	-0.278151	0.0126284
Tbc1d10a	-0.230847	0.0126364
Syngap1	-0.282717	0.0126552
Nbeal2	-0.473586	0.0126639
Kcnh3	-0.200193	0.0127003
Mrps14	0.250542	0.0127049
Leprot	0.234834	0.0127074
Ccdc157	-0.281118	0.0127238
Spcs1	0.278027	0.0127807
Itfg1	0.193643	0.0128571
Eml5	-0.225069	0.0128673
Spns2	-0.275097	0.012908
Mrpl16	0.283109	0.0129108
Pole3	0.272367	0.0129868
Faah	-0.201009	0.012988
Amt	-0.215833	0.0129938
Nup188	-0.347309	0.0130122
Mapk1ip1	-0.207033	0.0130246
Mapk8	0.223307	0.0130604
Dnm2	-0.285891	0.0130924
Nhp2	0.340458	0.013098
Emc7	0.266839	0.0131147
Cdv3	0.195562	0.0131198
Macf1	-0.207303	0.0131849
4632404H12Rik	-0.244331	0.0132135
Ltbp4	-0.431159	0.0132392
Epb41l2	-0.170744	0.0133714
Paip2b	0.164639	0.0134026
Rpap1	-0.304157	0.0134142
Sod1	0.371317	0.013428
Fam49b	0.221007	0.0134479
Gnai2	0.185531	0.0134526
Rps10	0.43642	0.01348
Gigyf1	-0.379557	0.0134807
Bex1	0.374327	0.0135274
Zfp655	0.264365	0.0135565
Anks1	-0.250647	0.0135592
Prrt1	-0.291867	0.0135632
Rps6	0.395664	0.0136816
Slx4	-0.258986	0.0136906
Slc13a3	0.452943	0.0137261
Glod4	0.239878	0.0137624
Cpt1c	-0.218072	0.0137827
Set	0.262467	0.0138222
Scaf4	-0.317069	0.0138446
Ephb3	-0.242572	0.0138591
Sema4f	-0.204569	0.0138666
Stom	0.326264	0.0138821
Necap2	-0.24326	0.0138821
Kank1	-0.252409	0.0139154
Tmem256	0.324309	0.0139216
D8Ertd738e	0.273821	0.0139594
Zdhhc24	-0.293471	0.0139602
Gga2	-0.245563	0.0139615
Denr	0.336911	0.013971
Zranb1	0.363459	0.013975
Ercc1	-0.206462	0.013992
Sccpdh	0.341418	0.0139998
Zfp821	-0.213425	0.0140479
Dpm1	-0.24914	0.0140497
Edc4	-0.270932	0.0140699
Ube2m	0.377377	0.0141125
Cc2d1b	-0.300971	0.0141153
Ttyh1	-0.159267	0.0141476
Meg3	-0.345824	0.0141519
Fbxo2	0.310543	0.0141523
Ap4s1	0.250519	0.0141941
Tcirg1	-0.379703	0.0142067
Pld2	-0.278738	0.0142139
Ypel4	-0.311904	0.0142237
Lmo7	-0.179232	0.0142612
Eif3c	0.241386	0.0142748
Sh3gl1	-0.241536	0.0142859
Rpl9	0.436059	0.0143296
Uqcrq	0.382415	0.0143595
Cad	-0.362452	0.0143686
Skiv2l	-0.260018	0.014376
Cabin1	-0.330306	0.0143822
Snrpg	0.381922	0.0143958
Rps19	0.460054	0.0144415
Kcnk4	-0.233452	0.0144478
2010107E04Rik	0.397507	0.0145457
C1qa	0.27477	0.0145511
Mrpl13	0.313066	0.0145782
Cycs	0.345736	0.0146084
Scmh1	-0.221769	0.0146114
Acaa1a	-0.231379	0.014642
Uqcr11	0.440911	0.0147252
Cct6a	0.200989	0.0147538
Psmb6	0.278299	0.0147604
Tbc1d16	-0.216068	0.0147643
Tmem214	-0.240404	0.014767
Miip	-0.383596	0.014779
Phc1	-0.22092	0.0148456
Fuk	-0.264191	0.014882
Ssb	0.26989	0.0148838
Cdan1	-0.36312	0.0148995
Ndufa10	0.285436	0.0149148
Snrnp70	-0.38236	0.014927
Acp6	-0.316544	0.014955
Rpl10a	0.230374	0.0149618
Gm6145	-0.290445	0.0149704
3632451O06Rik	0.303113	0.0149969
Cdc25b	-0.323086	0.0149983
Gabarapl2	0.241132	0.01503
Crebrf	0.241537	0.0150567
Ralgps1	-0.214588	0.0150577
Snx4	0.166321	0.0150584
Gan	-0.215075	0.0150822
Rsl1d1	0.267539	0.0151482
Btf3	0.230415	0.0151644
Cenpt	-0.255446	0.0151772
Hsd17b11	0.29704	0.0151936
Nckap1	0.179545	0.0152071
Slc12a5	-0.25304	0.0152499
Oaz2	0.182506	0.0152656
Vps33b	-0.252665	0.0152673
Sbk1	-0.283803	0.0152835
Prmt1	0.215903	0.0152904
Bicdl1	-0.280429	0.0153376
Rccd1	-0.358744	0.0153774
Inpp5e	-0.302868	0.0154117
Usmg5	0.415793	0.0154141
Ankrd24	-0.354594	0.0154863
Usp35	-0.282646	0.0155985
Abcd1	-0.279099	0.0156143
Ndufb5	0.368946	0.0156198
Sema6c	-0.35677	0.015656
Ndufa4	0.344054	0.0156974
S100a10	0.338511	0.0157001
Slc26a2	0.533785	0.0158169
Jag2	-0.330984	0.0158669
Pag1	-0.206292	0.0158852
Dtna	-0.190869	0.0158928
Crebzf	-0.309387	0.0159093
Praf2	0.283217	0.0159555
Ints7	-0.206643	0.0159568
Fnbp4	-0.227969	0.0159615
Vdac2	0.197256	0.0159688
Fam117b	0.147567	0.0160559
Zfp445	-0.20704	0.016107
Icam5	-0.211764	0.01613
Park7	0.317196	0.0161431
Col5a1	-0.463864	0.0161658
Ago4	-0.200187	0.0161671
Acat2	0.271938	0.0162627
Eif4a3	0.179202	0.0163176
Emd	0.233134	0.0163259
Snhg8	0.425301	0.0163726
Trak1	-0.193911	0.0163757
Tacc1	-0.114594	0.0163771
Cops6	0.367092	0.016386
Ndufa5	0.612602	0.0164057
Stx2	-0.28081	0.0164728
Fgd6	-0.176234	0.0164859
Map1lc3a	0.334637	0.0165469
Eif3g	0.249046	0.0165691
Krr1	0.209632	0.0165727
Pfdn6	0.322251	0.0165917
Trafd1	-0.270944	0.016643
Psmd5	0.210168	0.016654
Zdhhc1	-0.239651	0.0166809
Tma7	0.353145	0.0167527
Lmtk3	-0.451871	0.0167541
Tecr	0.214882	0.0167544
Mib2	-0.23498	0.0167565
St3gal5	0.179498	0.0167624
Cspp1	-0.241365	0.0167734
Cbs	-0.256306	0.0168006
Cdc7	-0.265816	0.0168163
2700060E02Rik	0.314428	0.0168277
Mrpl20	0.343084	0.0168606
Tmem151b	-0.255208	0.0168757
Akap8	-0.267857	0.016889
Vdac3	0.238648	0.0169234
Coa3	0.305961	0.0169604
Slc11a2	-0.185642	0.0170163
Uqcrh	0.385045	0.0170201
Ulk1	-0.283639	0.0170286
Usp1	0.251212	0.0170597
Tbce	-0.248781	0.0170997
Spcs2	0.250021	0.0171021
Elavl4	0.397286	0.0171077
Anapc13	0.466686	0.0171115
Kcnn3	-0.233459	0.0171357
Dbp	0.278869	0.0171366
Kpna1	0.233715	0.0171475
Gabarap	0.359035	0.0172346
Stk39	0.185181	0.017251
Zcchc7	-0.193487	0.0172805
Inpp5b	-0.208725	0.0173428
Sem1	0.354368	0.0174046
Slc24a3	0.236023	0.0174126
Lrp8	-0.228601	0.0174259
Brat1	-0.27299	0.0174614
Smurf1	-0.231913	0.0174853
Bmp7	0.38472	0.0175014
2810428I15Rik	0.305335	0.0175132
Baz2a	-0.289472	0.0175205
Armc9	-0.189705	0.0175446
Begain	-0.27334	0.0175542
Cyp46a1	-0.2301	0.017562
Mpc2	0.259979	0.0175701
Hip1	-0.190587	0.0176151
Ndufa7	0.341127	0.0176159
Ptpn23	-0.36267	0.0176525
1110004F10Rik	0.222636	0.0176773
Inf2	-0.225556	0.0177002
Hmgb3	0.272474	0.0177562
Mrpl2	0.277524	0.0177671
Stk11ip	-0.242177	0.0178193
Ctcf	0.138272	0.0178276
Timm23	0.270552	0.0178595
Keap1	0.197611	0.0178634
Trp53inp2	-0.182529	0.017917
Kdm6b	-0.433361	0.0179691
Eps15l1	-0.220321	0.017998
Rpl7	0.356966	0.0180115
Rhou	0.162293	0.018016
Dvl2	-0.39079	0.0180178
Psmb4	0.237847	0.018021
Dpp9	-0.197977	0.018053
Rnpc3	-0.299335	0.0180773
Zfp281	0.266139	0.0181287
Cpsf2	0.191848	0.0181913
Mrpl39	0.182011	0.0181916
Cct8	0.200566	0.0181938
Rps9	0.403948	0.0182025
B630019K06Rik	0.1968	0.0182122
Deptor	0.383801	0.0182165
Ndufa3	0.613006	0.0182561
B930095G15Rik	-0.175412	0.0182663
Hook2	-0.390981	0.0182898
Rpl22	0.260862	0.0183476
Colgalt1	-0.235641	0.0183588
Rcor1	-0.188242	0.0183603
Pomt2	-0.186909	0.0184021
Radil	-0.361691	0.0184263
Ric1	-0.2071	0.018428
Eml6	-0.243341	0.0184793
Rit2	0.297803	0.0185191
Dpysl4	-0.319691	0.0185435
Uggt2	-0.25683	0.0185829
Evc2	-0.24454	0.0186134
Smu1	0.179496	0.0186797
Rps3a1	0.448034	0.0187836
Atp5o	0.359297	0.018789
Cxxc1	-0.24128	0.0187983
Anapc11	0.265088	0.0188299
Polr1c	0.216168	0.0188762
Arhgef40	-0.315735	0.0189525
Zswim8	-0.297631	0.0189632
Spryd7	0.272656	0.0189719
Mtcl1	-0.256063	0.0189804
Rnf123	-0.288825	0.0189868
Ndfip1	0.196262	0.0190275
Mrto4	0.284919	0.0190569
Fam210a	0.204727	0.0190739
Rpl38	0.622182	0.0191324
Ift172	-0.214068	0.0191829
Rfx5	-0.214367	0.0191867
Lmnb2	-0.286919	0.0191944
Fbxw5	-0.138098	0.0192227
Rpl6	0.324714	0.0192366
Heatr6	-0.257073	0.019237
Rbm24	-0.237734	0.019243
Fbxo27	-0.304555	0.0192619
Unk	-0.302437	0.0192643
BC004004	0.255696	0.0193154
Ndufb7	0.332224	0.019357
Shisa4	0.19776	0.0193917
Kcnk2	0.296519	0.0194637
Inha	-0.350826	0.0194821
Gm43597	-0.264662	0.0194916
Mt1	0.473761	0.0195248
Sdhc	0.254591	0.0195326
Rps6ka2	-0.267317	0.0195465
Spg11	-0.297286	0.0195477
Cluh	-0.208532	0.0195625
Slc3a2	0.166816	0.019572
Gba2	-0.20111	0.0195739
Jph4	-0.178869	0.0196675
Mfn1	-0.128935	0.0196895
Hectd3	-0.190794	0.0196969
Psmd7	0.238621	0.0197358
Ubqln1	0.209361	0.0197372
Med13l	-0.206156	0.0197385
Cpsf1	-0.298522	0.0197852
Uckl1	-0.282084	0.019806
Gm15800	-0.275217	0.0198138
Copb2	0.166248	0.0198326
Ptrf	0.251789	0.0198644
C1ql3	0.308314	0.0198717
Slc2a8	-0.299067	0.0198848
Zbtb7a	0.193762	0.0199527
Spag7	0.229742	0.0200286
Phf12	-0.243605	0.0200566
Fam96b	0.320106	0.0201837
Raly	0.241684	0.0201856
Kmt2a	-0.216191	0.0202162
Bola2	0.497718	0.0202182
Pcp4l1	0.284243	0.0202475
Pomp	0.313587	0.0202986
Slc35e2	-0.162308	0.0203224
Cct4	0.26003	0.0203755
Cacna1b	-0.266131	0.0203985
Tet3	-0.255149	0.0204741
Spon1	0.303211	0.0204869
S100a1	0.34497	0.0205532
Pitpnm3	-0.253215	0.0205614
Taf4	-0.254563	0.0206579
Slc7a10	-0.210086	0.0207209
Chd3os	0.276271	0.0207527
Col16a1	-0.701384	0.0207755
Aes	0.314305	0.0207928
Axin2	-0.293982	0.0208302
Safb2	-0.320147	0.0208564
Plppr3	-0.236881	0.0208941
Fam133b	0.467977	0.0209072
Serac1	-0.225333	0.0209105
Rasl11b	0.16356	0.0209223
Eif2s3x	0.228833	0.0209391
Tomm7	0.431565	0.0209876
Tomm20	0.155183	0.0210012
Msrb1	0.245264	0.0210452
Gabra1	0.324351	0.0210845
Eif3f	0.232143	0.0211259
Rps15	0.593738	0.0211478
Sfr1	0.264851	0.0211542
Idua	-0.279682	0.0211555
Git2	-0.171628	0.0211596
Pced1a	-0.272631	0.0212487
Gramd2	-0.271195	0.0212773
Itm2a	0.248344	0.0212798
Zfp516	-0.227928	0.0213263
Mbd6	-0.616507	0.0213685
Ankrd13b	-0.229721	0.0214394
Acsl5	0.170626	0.0214403
Gpalpp1	0.185679	0.0214519
Map3k12	-0.212457	0.0214541
Ccdc25	0.273803	0.0215511
Gnai3	0.186734	0.0216165
Atp13a2	-0.154437	0.0216371
Eef1b2	0.377426	0.0216405
Cbx3	0.189672	0.0216489
Josd2	-0.31148	0.0217057
Cdc5l	0.241083	0.0217834
Repin1	-0.29492	0.021803
Imp3	0.296146	0.0218325
Kdm5d	-0.208249	0.021835
Pfdn5	0.446075	0.0218754
Polr2g	0.215644	0.0218972
Bicd2	-0.173354	0.0219129
Napb	0.184631	0.0219279
Serpini1	0.339801	0.0220099
Sppl2b	-0.26541	0.0220375
Anp32a	0.250019	0.0220468
Tfcp2	-0.211084	0.0220583
Cox6c	0.359438	0.0221284
Spg21	0.244617	0.022195
Clcn2	-0.286539	0.0222209
Prdm15	-0.211496	0.0222639
Ddx24	0.236782	0.0222756
Asna1	0.260696	0.0223564
Tprgl	0.200029	0.0223706
Phax	0.269674	0.0223874
Irf2	-0.17248	0.0224963
Psma4	0.254776	0.0225081
BC005624	0.173113	0.0225346
Dagla	-0.262062	0.0225772
Sst	0.44487	0.0226041
Ints1	-0.270659	0.0226333
Hif1an	-0.1993	0.0226349
Atp5f1	0.239108	0.0226708
Atp5g2	0.254311	0.0227285
Sfswap	-0.261825	0.0227431
Prdm11	-0.226464	0.0227902
Apoa1bp	0.226785	0.0228188
Zfp664	-0.172359	0.0228389
Zfp384	-0.219391	0.022894
Nedd8	0.294077	0.0229027
Nt5c3	0.236087	0.0229188
Ly6c1	0.29426	0.022925
Ndufb8	0.265087	0.02307
Bsg	0.330275	0.0230936
Iglon5	-0.222334	0.0231112
Sept4	0.25697	0.0231136
Atp6v1f	0.269424	0.0231654
Gpatch4	0.316735	0.0231754
Kifc3	-0.267487	0.0231835
Srgap2	-0.182039	0.0232014
Pnisr	-0.215637	0.0232438
Bnip3l	0.268858	0.023244
Numbl	-0.221396	0.0232962
Slc2a13	0.187348	0.0233238
Fam189b	-0.294001	0.023343
Anp32b	0.305241	0.0233729
Cuedc2	0.25513	0.0234004
Slc13a4	0.441216	0.0234627
Sdccag3	-0.290074	0.0234956
Mrpl50	0.200752	0.0235106
Ppp1r12b	-0.146927	0.0235937
Nr1d2	0.263661	0.023594
Fstl1	0.262276	0.0236144
Fbrs	-0.34011	0.0237505
Gltscr1	-0.335012	0.0237697
Vps37b	-0.229453	0.0237828
Nop58	0.324177	0.0238018
Tle3	-0.225697	0.02388
Dhx35	-0.249678	0.0238961
Ppp6r2	-0.201665	0.0239327
Arap1	-0.303015	0.02394
Tecpr1	-0.16198	0.0239977
Eif2s2	0.69633	0.0240316
Myl12b	0.221128	0.0240556
Usp39	0.231605	0.0242449
Zfp579	-0.34692	0.0242847
Nsrp1	0.352237	0.0242868
Myl6	0.227856	0.0242943
Kcnip2	-0.190263	0.0243301
Pfdn2	0.368968	0.0243604
Shc3	-0.242239	0.0243666
Atp6v1d	0.217481	0.0244231
Dennd4b	-0.253036	0.0244593
Zer1	-0.204522	0.0244833
Map7d2	0.374593	0.0245111
Rpl35a	0.588336	0.0245501
Frmd6	-0.159771	0.0245682
Rbx1	0.273342	0.024621
Bbs1	-0.224244	0.0246415
Hba-a2	1.95231	0.0246532
Rps4x	0.344312	0.0247043
Wbp4	0.272166	0.0247107
Atxn1	-0.160382	0.0247332
Gpt2	-0.148439	0.0247523
Tmsb4x	0.293513	0.0247857
Stip1	0.270122	0.0248023
Aasdh	-0.300382	0.0248615
Rnf215	-0.253882	0.0248754
Acot13	0.326136	0.0249809
Rsrc2	0.189991	0.0249824
Agbl5	-0.312636	0.0249885
Dgkd	-0.191954	0.0249909
Iffo1	-0.275587	0.0250101
Plekha5	-0.233088	0.0250402
Psmd12	0.271057	0.0251492
Ppm1a	0.190307	0.0251515
Neurl1b	-0.306371	0.0251665
Rabl2	-0.25815	0.0251723
Rab11fip3	-0.19505	0.025231
Pls3	0.204159	0.0252317
Cox7c	0.438247	0.0252831
Rpl7a	0.248304	0.0254488
Coro6	-0.456286	0.0255435
Rheb	0.220265	0.0255775
Atxn10	0.205969	0.0256058
Gon4l	-0.257719	0.025656
Jakmip2	0.259894	0.0256738
Sipa1l3	-0.254534	0.0256811
Srp9	0.217046	0.0257331
Slc12a6	-0.160982	0.0258399
Gba	-0.159671	0.0258765
Rai1	-0.258833	0.0259237
Plod3	-0.222775	0.0259467
Lias	0.247216	0.0259792
Rian	-0.210309	0.0260499
Tctn3	-0.248971	0.0261383
Acap2	-0.196147	0.0261767
Spata2l	-0.225389	0.0262143
Vsnl1	0.211726	0.0262434
Kars	0.249937	0.0262487
6330403K07Rik	0.201588	0.0262624
Tubb2b	0.225448	0.0263021
Taz	-0.299889	0.0263255
Dstn	0.229372	0.0263274
Fkrp	0.151451	0.0263315
Ndufv3	0.354806	0.026336
Dnajb6	0.17673	0.0264071
Bex3	0.246534	0.0264381
Rpl30	0.561556	0.0264394
Rps11	0.418098	0.0264396
Tcea1	0.252796	0.0264489
Sh2d5	-0.182769	0.0265173
Tnrc18	-0.305805	0.0265256
Mllt6	-0.225132	0.0265497
Mettl3	-0.183363	0.0266642
Fabp3	0.260236	0.0266693
Gabarapl1	0.22337	0.0267065
Acin1	-0.255119	0.0267295
Sowaha	-0.221929	0.0267684
Fau	0.567508	0.0269768
Lonp1	-0.197513	0.0269831
B3galnt1	0.24822	0.0270104
Maoa	0.18749	0.02705
Rpl37	0.576191	0.0270805
Cfap36	0.328819	0.0271422
Med12l	-0.231579	0.0271501
Eif6	0.189337	0.0272221
Prodh	-0.205601	0.0273141
Nap1l1	0.174418	0.0273437
Lurap1	0.163335	0.0273577
Nol4l	-0.216025	0.0273611
Rps28	0.642726	0.0273966
Kcna6	0.217274	0.0274525
Iqcb1	0.260963	0.0274535
Nacad	-0.244604	0.0275084
Slc25a12	0.11738	0.0275665
Ankrd10	-0.200931	0.0275759
Gng2	0.235577	0.0275929
Chchd2	0.324993	0.0276039
Dnm3	0.178955	0.0276173
B4galt6	0.178234	0.027674
Sh3bgrl2	0.189792	0.0276948
Fxyd1	0.312389	0.0277084
Eif2s1	0.212945	0.0277263
Egr4	-0.333045	0.0277553
Kdm3b	-0.184595	0.02776
Ubxn2a	0.294083	0.0277646
Zfp710	-0.225051	0.0277832
Elmo2	-0.174644	0.0277865
Gpam	-0.207159	0.027799
Stard3	-0.158318	0.0278161
Txn1	0.317267	0.0279125
Rpl41	0.604348	0.0279314
Dek	0.395321	0.0279359
Cmas	0.252844	0.0279378
Commd9	0.29232	0.0279546
Cacna1h	-0.296665	0.0279695
Syvn1	-0.250905	0.0279758
Ptp4a2	0.327117	0.0280305
Rab35	0.18656	0.0280781
Adgrb2	-0.189662	0.0281012
Cpne7	-0.422601	0.0281115
Dcaf15	-0.294731	0.0281154
Npr2	-0.288032	0.0281237
Ntrk3	-0.16642	0.0281455
Evc	-0.278688	0.0282301
Dlk2	-0.306039	0.0282697
Adam19	-0.225444	0.0282805
Rpl10	0.303538	0.0282831
Mef2c	0.248543	0.0283075
Bzw1	0.258657	0.0283179
Ufm1	0.229235	0.0283325
Ercc2	-0.319014	0.0283568
Bcl7c	0.237589	0.0283777
Zkscan3	-0.174563	0.0284483
Eif2ak4	-0.215995	0.0285357
Snu13	0.233185	0.0285525
Atp5c1	0.253155	0.0285605
B2m	0.284494	0.0285663
Tram1l1	0.209192	0.0285782
Rps2	0.308158	0.028669
Mlst8	-0.235623	0.0287119
Yeats4	0.23665	0.0287364
Kmt2c	-0.162258	0.028772
Ano8	-0.316161	0.0288285
Ftx	-0.257997	0.0288384
Ddx39b	-0.212825	0.0288689
Rnf144a	-0.15124	0.0288859
Cacybp	0.282819	0.0288934
Arhgap39	-0.223878	0.0289567
L1cam	-0.21416	0.0290176
Cep164	-0.376169	0.02903
Akr1a1	0.17892	0.0290866
Nup210	-0.300408	0.0290877
Bcap31	0.229344	0.0290917
Notch1	-0.34397	0.0290942
Rpl36a	0.606587	0.029116
Ndufb6	0.291963	0.0291324
Cse1l	0.1854	0.0291397
Dido1	-0.179973	0.0291397
Tcea2	-0.269206	0.0291947
Eif3m	0.262168	0.0292645
Rimbp2	-0.253214	0.0293146
Bcl9l	-0.280246	0.0293532
5330417C22Rik	-0.226195	0.0294447
Uhrf1bp1	-0.235325	0.02949
Rps26	0.571024	0.0294974
Ctsb	0.169893	0.0296008
Fkbp9	0.21906	0.0296523
Vps4a	0.175345	0.0296554
Grin1	-0.221373	0.0296749
Rpl32	0.406377	0.0296781
Rpl14	0.416763	0.0296999
Ckmt1	0.234167	0.0297438
Ivd	-0.223974	0.0297461
Eogt	-0.204835	0.0298009
Crebbp	-0.164507	0.0298296
Plscr3	-0.338506	0.0299271
Ccdc186	0.168882	0.0299515
Arcn1	0.18493	0.0299897
Cox5a	0.199773	0.030032
Ints6l	-0.261641	0.0300463
Farp1	-0.227606	0.0301031
Lrp4	-0.261237	0.0301108
Arpc1b	0.27593	0.0301263
Lifr	-0.217722	0.0301503
Scap	-0.176814	0.0302558
Rpl13a	0.32358	0.0302736
Gjb2	0.442133	0.0302756
Ppp1r12c	-0.176787	0.030375
Abca2	-0.255122	0.0303908
Klhdc8a	0.22912	0.0305031
Crls1	0.237628	0.0305111
Rab3ip	0.193161	0.0305501
Taldo1	0.208621	0.030615
Igf2r	-0.216668	0.0306394
Smg1	-0.175029	0.0306455
Commd8	0.174123	0.0307766
Col4a3bp	0.194762	0.0307866
Grip2	-0.316475	0.0307911
Tpra1	-0.269993	0.0307977
Caskin1	-0.2493	0.030798
Mtdh	0.339583	0.0308068
Polg	-0.237397	0.0308489
Stard10	0.313163	0.0308772
Kcnab1	0.278552	0.030969
Cpne6	-0.283035	0.0309964
Ftl1	0.245365	0.0310974
Nifk	0.255356	0.0311062
Ddx1	0.19203	0.0311161
Seh1l	0.162975	0.0311178
Tomm22	0.216841	0.0312023
Sfi1	-0.412328	0.0312374
Meis3	-0.251145	0.0313187
Clk2	-0.295848	0.0314547
Ndrg4	-0.156345	0.03148
Vegfb	0.236446	0.0314987
Slc20a1	-0.142206	0.0314995
Gpbp1	0.294081	0.0316774
Pde4b	0.118664	0.0317293
Gramd1b	-0.147946	0.0318635
Pim3	0.199724	0.0318664
Lamtor1	0.212327	0.0318704
Hap1	-0.331336	0.0318923
Dlx1	-0.153996	0.0319113
Utp18	0.177738	0.0319187
Zmat2	0.294396	0.0320258
Cct2	0.21913	0.0320506
Mink1	-0.184915	0.0321295
Scn2a	0.205804	0.0322651
Chd2	-0.12784	0.0323002
Hbs1l	-0.138477	0.0323367
Cox8a	0.374321	0.0323785
Pak6	-0.185926	0.0324509
Pcmt1	0.156156	0.0324584
Mmp24	-0.188788	0.0324727
Ncoa5	-0.154229	0.0324918
Zfp956	-0.210319	0.0325304
Pcgf2	-0.343999	0.0326221
Kifap3	0.183196	0.0326782
Dpf2	-0.225613	0.0327748
Phkg2	-0.212259	0.0327825
Gga3	-0.218908	0.0327825
Ankrd27	-0.208562	0.0327958
Hbb-bs	1.51365	0.0328165
R3hdm4	-0.0994024	0.032845
Tcf3	-0.276207	0.0328497
Dio2	-0.275264	0.0328712
1110008P14Rik	0.336941	0.0328901
Rhoc	0.21251	0.0329631
Hras	0.323669	0.0330093
Gls2	-0.232389	0.0331364
Reep5	0.216527	0.0332151
Arhgap23	-0.205754	0.0332593
Mknk1	-0.180465	0.0332663
Gcdh	-0.205219	0.0333212
Tonsl	0.163185	0.0333353
Snap23	-0.203267	0.0333552
Ccdc93	-0.166978	0.0333681
Ttyh3	-0.229813	0.0333909
Ppp1r11	0.358316	0.0334048
Brpf1	-0.150664	0.0334067
Atp6v1c1	0.16408	0.0334257
Ube2j1	0.243929	0.0334314
Dcun1d1	0.304952	0.0334368
Foxred1	-0.251433	0.0334452
Map3k9	-0.224358	0.0334988
Fcgrt	0.244769	0.0334991
Fam65a	-0.235495	0.033518
Uqcrfs1	0.199259	0.0335266
Igdcc4	-0.21811	0.0335331
Mrps24	0.278409	0.0335675
Rps3	0.388106	0.0336629
Cand1	0.169486	0.0337103
Fth1	0.257741	0.0338204
Gys1	-0.212	0.0339382
Phlda3	0.178494	0.0339415
Rhbdd3	-0.247243	0.0339598
Sh3glb2	-0.183681	0.0339608
Cpeb1	-0.153473	0.0339659
Grsf1	0.152061	0.033992
Chpf2	-0.249188	0.0340458
H2afz	0.182415	0.0340931
Atp11a	-0.229429	0.0341367
Gal3st3	-0.237627	0.0341652
Stk25	-0.140938	0.0342005
Psma5	0.214555	0.0342358
Cltc	0.133628	0.0343005
Psmc2	0.190747	0.0343668
Nrxn3	0.269743	0.034483
Plcl2	0.214186	0.034502
Cuedc1	-0.221891	0.034591
Avpi1	0.265238	0.0346332
Pabpn1	-0.329306	0.0346444
Ttc4	-0.168663	0.034658
Srsf4	-0.153743	0.0347414
Omg	0.244907	0.0347549
Sirt6	-0.272165	0.0348076
Atg2a	-0.28862	0.0348094
Cyth1	-0.278795	0.034892
Ddrgk1	0.19431	0.0349213
Med20	-0.206511	0.034931
Sv2a	0.151169	0.0349721
Rps14	0.431971	0.0349811
Rpl28	0.53401	0.034995
Sema4g	-0.296363	0.0350062
Rbbp7	0.154876	0.0350292
Ube2d2a	0.167276	0.0350412
Eif3h	0.28718	0.0350529
Btaf1	-0.153474	0.0350583
Zwint	0.199658	0.0350735
Lmbr1	0.174548	0.0352057
Ublcp1	0.2111	0.0352654
Plk5	-0.378249	0.0352665
Fbxo41	-0.185474	0.0353052
Flna	-0.368017	0.0354239
Ttc8	-0.207949	0.0354532
Yipf4	0.286147	0.0355537
Ankrd52	-0.299013	0.0355914
Phf6	0.259626	0.0357122
Trnt1	0.214106	0.0357344
Mkx	-0.20894	0.035851
Cep104	-0.179401	0.0358799
Vars	-0.268511	0.0359131
Hdac4	-0.148914	0.0359599
Adgrl1	-0.163903	0.0359967
Stk35	-0.174133	0.0360707
Lima1	0.243801	0.0360768
Itm2b	0.195425	0.0361206
Plekha7	-0.278444	0.0361507
Map4k4	-0.129587	0.0362684
Cfap69	-0.245861	0.0363248
Aida	0.260119	0.0363512
Mgst3	0.346206	0.0363992
Aip	0.233639	0.036403
Plekha6	-0.280569	0.0364506
Dmtf1	-0.13427	0.0364846
Ubxn8	0.304354	0.0365149
Thy1	0.204182	0.0365652
Rnf139	0.22123	0.0365826
Dars	0.190007	0.0365957
Wscd2	-0.231872	0.0366112
Ddx18	0.210723	0.0367846
Ppia	0.21454	0.0368185
Ddx3x	0.212514	0.0368251
Erh	0.223092	0.0368269
Snrpb2	0.395723	0.0368328
Map1b	0.248456	0.0368507
Tmem63c	-0.198169	0.0368511
Tuba1a	0.293401	0.0368636
Dhx37	-0.286435	0.0368918
Llgl1	-0.228946	0.0369016
Btf3l4	0.144635	0.0369876
Rars	0.177247	0.0369883
Laptm4a	0.226577	0.0370029
Dab2ip	-0.181501	0.0370602
Ddx6	0.261291	0.0370794
Ube2e1	0.207368	0.0370967
Psd2	-0.145067	0.0371328
Psip1	0.261099	0.0371354
Acbd6	0.189043	0.0371571
Nrip3	0.23451	0.0371733
Timm44	-0.2232	0.0371815
Rps5	0.547834	0.037202
Dzip1	-0.142714	0.037239
Rnf44	-0.170883	0.0372582
Rpl26	0.520171	0.037263
Atp6v1e1	0.207867	0.0372644
Mast1	-0.316736	0.0372763
Rpl8	0.327274	0.0373045
Parp8	-0.228115	0.0373266
Mrpl27	0.260704	0.0373734
Erp29	0.246699	0.0373796
Gdap2	0.206002	0.0373893
Nol8	0.302238	0.0374027
Exosc10	-0.125273	0.0374421
Dnmbp	-0.248915	0.0375608
Rsrp1	-0.299333	0.0376662
Pcna	0.180847	0.037674
Gmppa	-0.259651	0.037717
Atp5d	0.195035	0.0377203
Paxbp1	-0.158092	0.0377342
Rgs2	0.255191	0.0377433
Coro7	-0.290304	0.0377819
Supt4a	0.288133	0.0378549
Izumo4	-0.365771	0.0378866
Znhit2	0.239746	0.0378903
Selenof	0.205269	0.0379368
Tagln3	0.2256	0.0380403
Tbcb	0.278962	0.0380412
Cct7	0.265256	0.0380879
Ubr4	-0.222131	0.038097
Zcchc17	0.319815	0.0381447
Disp3	-0.266925	0.0381701
Psme2	0.215003	0.0382485
Ddx55	-0.192986	0.038327
Cetn2	0.215484	0.0383502
Sri	0.241771	0.0383514
Ankmy2	0.219754	0.0384329
Zrsr2	0.220384	0.0384463
Ahsa2	-0.190085	0.0385097
Gm42372	0.17565	0.0385471
Tmem131	-0.221361	0.0385844
Atp5h	0.319311	0.0385859
Osbpl5	-0.256549	0.0386402
Lgalsl	0.148065	0.0386465
Ptk2	-0.125771	0.0387055
Usp14	0.239719	0.03872
Ptms	0.324462	0.0387514
Mrpl15	0.210239	0.0388286
Arhgap21	-0.162898	0.0388364
Neurod2	0.182627	0.0389227
Vtn	0.309785	0.0389644
Ncor2	-0.335014	0.0389901
Traf3ip1	-0.209804	0.0390132
Rpl37a	0.572793	0.0391094
Ergic3	0.189908	0.0391141
Idh3a	0.178255	0.0392132
Ssr3	0.213901	0.0392142
Matk	-0.266207	0.0392307
Znhit1	0.269521	0.0392385
Nprl3	-0.211107	0.0393383
Rpl19	0.359482	0.0393513
Tm2d1	0.330916	0.039381
Hsd17b12	0.199802	0.0393835
Ncln	-0.230307	0.0393903
Rps7	0.406897	0.0394925
Knop1	0.284955	0.0395439
0610007P14Rik	0.150682	0.0395861
Tmod1	-0.198117	0.0396284
Ube2k	0.214191	0.0396306
Slc43a2	-0.174103	0.0398006
Fbxw7	0.263228	0.0399344
Jund	0.230459	0.0400108
Cwc15	0.25276	0.0400221
Pnkp	-0.240484	0.0400376
Tarbp2	-0.267437	0.0400774
Rpl4	0.326667	0.0400859
Spen	-0.272136	0.0401995
Aars2	-0.229777	0.0402329
4931428F04Rik	-0.277142	0.0402362
Zfp292	0.22817	0.0402402
Hdgf	0.198114	0.0403446
Hipk4	-0.184952	0.0403505
Rpap3	0.175425	0.0404064
Cpne9	-0.220601	0.0404443
Ppp2ca	0.216189	0.040451
C1qb	0.271588	0.0404702
Abcc8	-0.270051	0.0404816
Arf2	0.195119	0.0405067
Tmx1	0.268993	0.040522
Apoo	0.180652	0.0405643
Hprt	0.212823	0.0405874
Surf6	0.173322	0.0406023
Creg2	0.162533	0.0406773
Psmd14	0.235661	0.0406896
5730455P16Rik	0.176728	0.0407026
Gatad1	0.221063	0.0408247
Tm6sf1	-0.206329	0.0408322
Sdcbp	0.182407	0.0408555
Gtpbp6	-0.2533	0.0408652
Ubxn1	0.237437	0.0409285
B230209E15Rik	0.37	0.0409543
Pex5	-0.196827	0.0409908
Fbxo45	0.178852	0.0410627
Esf1	0.625698	0.0410977
Zdhhc14	-0.203123	0.041195
Gpsm1	-0.258372	0.0413306
Klhdc4	-0.239994	0.0414395
Cpsf7	-0.17652	0.0414434
Srrm3	-0.205278	0.0414937
Icmt	-0.115878	0.0415011
Psme3	0.129255	0.0415088
Hpf1	0.358804	0.0415421
Mpp6	0.256635	0.0415819
Sept7	0.272047	0.0417653
Mzf1	-0.237605	0.0417745
Lamtor4	0.26728	0.0418244
Cldn11	0.278754	0.0418425
Csrnp3	0.213179	0.0418445
Rpl17	0.496693	0.0419367
Nxpe3	0.191795	0.0419991
Ggcx	-0.265937	0.0420006
Anxa5	0.20103	0.0420056
Chchd10	0.276252	0.0420121
Gabrg2	0.254237	0.0420427
Emc1	-0.155691	0.0420638
Kdm6a	-0.186321	0.0421484
Zfp260	0.232241	0.0421978
Lsm6	0.292973	0.0421988
Chkb	-0.241871	0.0422111
Grik4	-0.15549	0.0422533
Ap2m1	0.164141	0.0422647
Nxf1	-0.177829	0.0422886
Dopey2	-0.182092	0.0423078
Ints11	-0.20097	0.0425402
Trmt2a	-0.225971	0.0425413
Rps24	0.559611	0.042669
Fbxo22	0.124791	0.042675
Lypd1	0.313775	0.0426936
Ube2o	-0.222781	0.0427093
Trim11	-0.314516	0.0427171
Pex6	-0.141893	0.0427182
Ccdc71l	0.165511	0.0427647
Ctr9	0.203945	0.0428051
Pitrm1	-0.148509	0.0428238
Top3b	-0.177298	0.0429106
Rpl23a	0.382342	0.0429163
Tm2d3	0.30023	0.0429673
Camta1	0.176621	0.0430027
Lnpep	0.282379	0.043022
Rpl39	0.543582	0.0430263
Cggbp1	0.22179	0.0430343
Mast3	-0.205744	0.0431023
Phrf1	-0.200015	0.0431169
Ulk3	-0.279393	0.0431372
Prdx5	0.226542	0.0431486
Stx7	0.185514	0.0431618
Tob1	0.18936	0.0432185
Nfrkb	-0.187972	0.0432254
Hmbox1	-0.158889	0.0432516
Npm1	0.222361	0.0432576
Ric3	0.130341	0.0432924
Atn1	0.432764	0.0432934
Larp7	0.342306	0.0433039
Rgs17	0.374872	0.043333
Gnaq	0.286192	0.0433592
Srsf6	-0.163902	0.0434023
Eif5	0.253533	0.0434221
Ptpn5	-0.197606	0.0434625
Tmem147	0.201207	0.0434837
Map3k3	-0.214941	0.0435509
Eif2a	0.21094	0.0435766
Klf13	-0.174918	0.0435942
Frmpd3	-0.228422	0.0438173
Sucla2	0.171312	0.0438779
Etv1	0.271375	0.0439108
Susd2	0.293717	0.0439114
Bcat2	-0.245035	0.043956
Ecd	0.203707	0.0440555
Ppt1	0.100337	0.0440974
Wnk2	-0.267915	0.0441432
Hemk1	-0.247259	0.0442014
Fbxl6	-0.246694	0.0442066
Sidt2	-0.193436	0.0442616
Wdfy1	0.161762	0.0442626
Nap1l4	0.157473	0.0442745
Anks3	-0.252379	0.04428
Tmem94	-0.276222	0.0442998
Hip1r	-0.164383	0.0443058
D430042O09Rik	-0.165383	0.0443214
Lynx1	0.255324	0.0443219
Usp36	-0.217687	0.0443428
Mrpl43	0.209723	0.0443431
Tnip2	-0.278845	0.0443833
Eea1	0.240885	0.0444242
Eef1a2	0.171589	0.04449
Kcnk3	0.226222	0.0445051
Gfm2	-0.19102	0.0445506
Ppp1r14b	0.33159	0.0445661
Cyb5r3	0.194476	0.0445761
Plxnb1	-0.204818	0.044585
Fh1	0.176863	0.0446698
Tmem261	0.216122	0.0447409
Acot7	0.21301	0.0447447
Nup98	-0.166889	0.0447852
Prdx3	0.188525	0.0448535
Ampd3	-0.263826	0.044915
Plppr2	-0.217539	0.0450322
Ddx25	0.182043	0.0450392
Irak1	-0.192113	0.0450877
Rbm45	-0.180327	0.045094
Pdgfa	0.33392	0.0451971
Pkm	0.189214	0.0452446
Proser1	-0.305452	0.0453428
Cry2	-0.169111	0.0453691
Mdh2	0.189125	0.0454517
Fbxw9	-0.262896	0.0454526
Snx6	0.205758	0.0454891
Eif5a	0.22544	0.0455301
Minos1	0.255192	0.0455438
Fabp7	0.319676	0.045582
Ryr2	-0.169436	0.0456119
Crtc1	-0.189353	0.0456365
Grik5	-0.181779	0.0456813
Caskin2	-0.293631	0.045682
Tfdp1	-0.144527	0.0456936
Adgrl4	0.313759	0.0457074
Pcyt2	-0.247341	0.0457358
Plpp5	-0.199037	0.0457595
Mcoln1	-0.226997	0.0457764
Fam222b	-0.168842	0.0458185
Vps41	0.127875	0.0458741
Nub1	0.130086	0.0458989
Serp1	0.228112	0.0459215
Psmc5	0.341995	0.0459752
Impad1	0.322886	0.0460791
Urod	0.227207	0.0460893
Micall1	-0.254586	0.0461097
Eif3k	0.271649	0.0461146
Stat2	-0.258147	0.0461181
Tars2	-0.186196	0.0461368
Mrps23	0.192664	0.046164
Nup205	-0.168536	0.0461791
Kcnma1	0.145524	0.0461859
Rev1	-0.185851	0.0461871
Fam210b	0.18857	0.0462685
Gcn1l1	-0.238595	0.0463426
Med1	-0.148596	0.0463565
Usp21	-0.15467	0.0464186
Pak3	0.334759	0.0467314
Rab14	0.145911	0.0467607
Rnf115	0.222396	0.046766
Lsm11	-0.199145	0.0467724
Rasal1	-0.191603	0.0467796
Slc6a15	0.193882	0.0468868
Rpl5	0.36511	0.0468997
Serbp1	0.265252	0.0468999
Arl3	0.288458	0.0470099
Zfand5	0.251144	0.0471425
Inpp5j	-0.238837	0.0471489
Uri1	0.204629	0.0472324
Rpl35	0.524814	0.047324
Txnip	0.238311	0.0473525
Lrrtm2	0.309506	0.0473804
Aars	0.142855	0.0474167
Trio	-0.189328	0.0474722
Efemp1	0.362835	0.0475333
Sf1	-0.199942	0.0475549
Tubb3	0.220357	0.0475869
Hsp90aa1	0.532987	0.0476514
Zfp622	0.242975	0.0477135
Lrfn5	0.163318	0.0477181
Ccdc174	0.241901	0.0477697
Necab1	0.217796	0.0477865
Sh2b3	-0.18501	0.0478864
Ext1	0.251262	0.0479473
Ctu2	-0.226195	0.0479492
Utp3	0.268791	0.0479775
Rundc3b	0.160939	0.0480434
Cldn5	0.241394	0.0480688
Ubl7	0.165581	0.0481077
Pnn	-0.184839	0.0481418
Mrps33	0.21717	0.0481948
Tmc7	-0.18264	0.048253
Carm1	-0.214374	0.0483106
Hspe1	0.243618	0.0483684
Cck	0.301087	0.0483763
Ap2s1	0.271892	0.0483824
Itgb1	0.194335	0.0484447
Gdi2	0.246531	0.0485401
Aldoa	0.210725	0.0485804
Vps13c	-0.148954	0.0486306
Tet2	-0.150702	0.0486337
Thoc7	0.199826	0.0487172
Ccdc30	-0.209967	0.0487179
Hkdc1	-0.209667	0.0487464
Gnai1	0.235975	0.0487551
Cpne2	-0.179644	0.0487647
Kdm4b	-0.22506	0.0488158
Zcchc14	-0.176786	0.0488303
Brd9	-0.141673	0.0489972
Sgsm3	-0.156777	0.0490407
Oxr1	0.183007	0.0491274
Peak1	-0.177167	0.0491323
Pvalb	0.553476	0.0492199
Rpl29	0.283265	0.0492263
Ogfod1	-0.105865	0.0492777
Tmed9	0.210999	0.0493591
Med19	0.218341	0.0493779
Timm8b	0.258317	0.0495798
Farsa	-0.167483	0.0496496
Paip1	0.222367	0.0496868
Tmem80	-0.242799	0.0497096
Arvcf	-0.207508	0.0497341
Txn2	0.224422	0.0497856
Higd2a	0.226077	0.0498427
Ppp2r2a	0.1508	0.0498808
Kcnk9	-0.239925	0.0499218
Txndc15	0.208101	0.049978
Gm15726	2.10144	9.79198e-06
Gm7694	-0.706608	1.91439e-05
Ccdc188	-1.06791	3.921e-05
Cpsf4l	-0.781194	9.84921e-05
Adam8	-0.818938	0.000101501
Gm15247	2.29187	0.000105129
Ccdc159	-0.579056	0.000148103
Cdkn1c	0.701271	0.000160705
Gm9821	-0.640653	0.000191926
Tm4sf1	0.471591	0.000210678
Plekhg4	-0.73031	0.000282219
Phyhd1	-0.792692	0.000344001
Acta2	0.792892	0.000369169
Stac3	-0.684119	0.00039093
Kif22	-0.537421	0.000407338
Gdpd2	-0.704653	0.000413699
Scarna2	2.32267	0.000429315
Tspo	0.456528	0.000513941
Kcna4	0.367585	0.000542564
Gm4793	-0.773598	0.000592981
Gm16183	-1.03147	0.000596358
Gm28498	-0.740485	0.000634833
Tmc4	-0.641898	0.000673222
Plekhh2	-0.366573	0.000711586
Tgfbr3l	-0.796455	0.000713313
Gm45867	-0.533055	0.000734296
Tnfrsf25	-0.95387	0.000755665
Ifitm2	0.767002	0.000756147
Cd248	0.549156	0.000770566
Gm14776	3.31955	0.000862581
Bend5	0.428263	0.000905689
Crabp2	0.596553	0.000933866
G530011O06Rik	2.10986	0.000954294
Mmp9	-1.13737	0.000977868
Ogn	0.671604	0.00100814
Gm45869	-0.601206	0.00101675
4930579G18Rik	-0.462143	0.00101904
Smim19	0.355192	0.00102373
Rhov	0.440798	0.00106624
Gm11767	-0.692707	0.00107502
Sds	-1.11455	0.00113746
Ifitm1	0.852168	0.00114234
Rspo3	0.50505	0.00122066
Gm35339	-0.636402	0.00122168
Igsf9	-0.552609	0.00124137
Gm17709	-0.640174	0.00126231
Gm45743	-0.662839	0.00127082
Galk1	0.31499	0.00127537
Tbc1d2	-0.496378	0.0013626
Acrbp	-0.463761	0.00137721
Gmip	-0.45738	0.00140788
Ing4	-0.592114	0.00143972
Lrrc43	-0.856173	0.00144351
Efcab12	-0.430039	0.0015557
Mrpl52	0.5822	0.00159559
Spp1	0.610222	0.00169813
Eme2	-0.569625	0.00171857
Gng5	0.392364	0.00173734
Pcgf6	-0.368029	0.00179997
Gm25709	3.76036	0.00180721
Gm7061	-0.772441	0.00186971
2900055J20Rik	0.474463	0.00187839
2610005L07Rik	-0.482634	0.00188934
Bmp4	0.48178	0.00192062
Gm44257	-0.675131	0.00192292
Arntl2	-0.334131	0.00192739
Ppp1r14a	0.57077	0.0019297
Dok3	-0.63649	0.00196105
2700033N17Rik	-0.565977	0.00202419
Gm14286	-0.676552	0.00203202
Gm36993	-1.85766	0.00203733
Amigo3	-0.624952	0.00204851
Gm27000	-0.786056	0.00204891
Fdxr	-0.435962	0.00206067
Gm42771	2.16691	0.00207385
Dcdc2b	-0.716174	0.00213504
Fam58b	0.321408	0.00216511
Mst1	-0.809765	0.00217789
Gpx3	0.57882	0.00222236
Ap1g2	-0.494162	0.00222888
Plxnb3	-0.599172	0.00224201
C4a	-0.777036	0.00225932
G630016G05Rik	-0.51538	0.00226355
Taf1c	-0.462537	0.00228173
Gm44423	-0.631084	0.00231262
Chchd1	0.427666	0.00234186
Rps27l	0.555241	0.00237287
Tekt2	-0.620837	0.00239518
Grp	0.587877	0.00243433
Gm11766	-0.499729	0.00245896
Lum	0.879968	0.00246991
Ifit1	1.09015	0.00248878
Sema3b	0.558769	0.00264645
Ltf	-2.34709	0.00273414
Slc39a2	-0.421651	0.00283355
Gh	-7.46539	0.00288912
Gm27353	-0.623572	0.00290874
Csf3r	-0.511906	0.00303074
Gm14827	-0.453853	0.00303679
Uap1l1	0.338269	0.00308438
1700047M11Rik	-0.523583	0.00316573
Scube3	-0.463071	0.00325413
Gm12191	1.69226	0.00336131
Adam1a	-0.426215	0.00336519
Gm16105	-0.620501	0.00338316
Arhgap4	-0.464789	0.00339615
Ggh	0.380621	0.0034216
Myo5c	-0.453996	0.00344872
Slc2a4rg-ps	-0.562982	0.0035156
Ptger1	-0.652363	0.00355381
Abcd4	-0.339897	0.00358646
Gm9752	-0.504294	0.00362349
Capg	0.53594	0.00362761
Pigyl	0.331918	0.00365186
Gpr182	0.619201	0.0036783
2310043M15Rik	-0.686788	0.00369745
Col7a1	-0.825643	0.00372716
Pantr2	-0.516647	0.00372903
Cdh24	-0.555771	0.00373842
Acer2	0.625854	0.00380249
Cyp1b1	0.481376	0.00393667
Zfp970	0.37085	0.00405686
Lime1	-1.18658	0.00413485
4930435N07Rik	3.01325	0.00416168
Cnn2	0.384938	0.00417243
Fkbpl	0.481316	0.00422177
Prkcd	-0.397512	0.00435539
RP23-360L4.3	-0.712321	0.00437323
Hist1h4d	3.57598	0.00438315
Actl10	-0.550613	0.0044146
Ppp2r3c	0.285507	0.00458753
Ybx2	-0.617006	0.00462307
1110018N20Rik	-0.318728	0.00464365
Mrpl14	0.371803	0.00464988
C1galt1c1	0.302205	0.00467224
Mustn1	0.714999	0.00467232
Polr2i	0.400211	0.00473802
Gm44168	-0.510255	0.00476799
Trim17	-0.491745	0.00477195
5031434O11Rik	-0.445693	0.00479426
RP23-269H21.1	1.29518	0.00480717
Arid3b	-0.428915	0.00482118
Ccdc57	-0.391336	0.00483384
Tex40	-0.37131	0.00488594
Gm45416	-1.63031	0.00491283
Arhgap45	-0.526447	0.00496851
Dtd2	0.293513	0.00507555
Itga7	-0.46658	0.00511784
Pyroxd2	-0.712881	0.00516589
Ogfod3	0.38593	0.00519172
Gpank1	0.282369	0.00525032
1700020D05Rik	-0.705969	0.00528186
Dlx6	0.527349	0.00534518
Ccdc62	-0.624423	0.00534683
Krtcap3	-0.586244	0.00537854
Gm11611	-0.480428	0.00541527
Sec61b	0.432081	0.00543059
Snrpe	0.461015	0.0054607
Gm10548	0.622875	0.00547609
Snhg6	0.428784	0.00555658
Prox2	-0.524274	0.00559205
Gm17022	-0.660447	0.00560248
Pigl	-0.363287	0.00560723
Angptl2	0.487807	0.00567793
Etv4	-0.331274	0.00568317
Zswim7	0.42452	0.0057026
Zfp747	0.403262	0.00577153
Col5a3	-0.953251	0.00579775
Pip5kl1	-0.503464	0.00585077
Dolk	0.299767	0.00601683
Gm8177	1.21986	0.00602568
Ciart	0.323686	0.00603267
Snord104	0.674334	0.00605199
Gm37608	-0.611145	0.00605245
Helz2	-0.472217	0.00610857
Rbm12b1	-0.361416	0.00614434
Perm1	-0.590729	0.00650481
Cfp	-0.415794	0.00656216
RP24-270G2.4	2.63997	0.00658789
Tbc1d31	-0.287806	0.00675841
Gsto1	0.31863	0.00678617
Aspg	-0.539979	0.00689447
Lgals4	-0.557679	0.00691383
Rps4l	0.340943	0.00693205
1810011O10Rik	0.868326	0.0069496
Clic1	0.353152	0.00704663
Col9a3	-0.502573	0.00709521
0610005C13Rik	-0.794374	0.00711996
Gm16059	-1.27383	0.00720374
RP24-233B16.6	-0.955882	0.00722222
Pask	-0.382962	0.00728757
Gm4865	1.05071	0.00729458
RP23-324E2.10	-0.64057	0.00740208
A230107N01Rik	-0.58201	0.00754003
Gm22798	1.56347	0.00764994
Dpy30	0.2972	0.00769715
Fam227a	-0.313568	0.00783776
Syne4	-0.553028	0.00787835
Gm12098	4.0107	0.00794463
[truncated: 575 more rows]

## Sheet: ST4d
Supplementary Table S4d
The list of all differentially expressed genes (p<0.05) in S30 versus S10 (PRJNA323485)
Gene name	log2FoldChange	pvalue
Fzd4	-0.572376	2.11019e-10
Sntb2	-0.474768	6.12707e-10
Gm26823	-1.11188	4.68624e-09
1700125G02Rik	-1.45351	7.88288e-09
Kmt2e	-0.390624	3.50347e-08
Ctgf	-1.02896	5.19666e-08
Fam181a	1.11365	5.38906e-08
Utp14b	-0.754693	1.44692e-07
Gm45869	-0.946283	2.16689e-07
Slco4a1	-1.18744	2.3275e-07
Ntn5	-0.838695	3.09673e-07
Tac1	0.83725	3.20551e-07
Prg4	-1.05762	4.27899e-07
Ahnak	-0.687432	7.03133e-07
Slc43a2	-0.41209	1.15109e-06
Zfhx2	-0.559635	1.26013e-06
Fmo2	-1.02376	2.77693e-06
Tnrc6b	-0.334113	2.92876e-06
Cyp26b1	-0.641065	3.66089e-06
Oaz1-ps	1.01949	4.54719e-06
Itih5	-0.472377	5.14223e-06
Tnxb	-1.20371	5.73423e-06
Helz	-0.310066	6.24717e-06
Adra2a	-0.461387	6.38184e-06
Flnc	-0.893774	6.96257e-06
Rrbp1	-0.294151	8.16597e-06
0610007P14Rik	0.33068	9.55471e-06
Ppargc1b	-0.492477	9.84646e-06
Fkbp5	-0.664614	1.06115e-05
Gm43660	-0.532225	1.16401e-05
Psmb7	0.438009	1.29318e-05
Gm37608	-0.961364	1.50275e-05
Adap2	-0.640514	1.52675e-05
Gm45640	-0.800693	1.55742e-05
Slc6a20a	-0.636395	1.84074e-05
Chd4	-0.249176	1.8515e-05
Cgnl1	-0.405256	1.91082e-05
Pnpla7	-0.498863	2.09286e-05
Tpt1-ps3	1.30315	2.16844e-05
Nav2	-0.514054	2.42188e-05
Igfbp5	-0.485414	2.51105e-05
Slc2a1	-0.340121	2.54653e-05
A330023F24Rik	-0.335816	2.58163e-05
Txnip	-0.502921	2.60855e-05
Kmt2a	-0.391589	2.60892e-05
Igf1r	-0.291843	2.7793e-05
Hes5	0.524244	2.82571e-05
Bptf	-0.211636	2.89631e-05
Trim12a	-0.728822	3.11566e-05
Abca1	-0.409074	3.4485e-05
Stab1	-0.721511	3.48093e-05
AW822252	-0.760579	3.83415e-05
Gm11611	-0.709492	4.04749e-05
Vasn	-0.574547	4.29127e-05
Gm45743	-0.843305	4.42293e-05
N4bp2	-0.476713	4.48424e-05
Fmod	-0.708765	4.56149e-05
Srrm4os	-0.775437	4.73503e-05
Prodh	-0.377596	5.23377e-05
BC046401	-1.19455	5.34429e-05
Gatsl3	-0.788924	5.3498e-05
Gm44423	-0.833413	6.07174e-05
Notch2	-0.632135	6.27048e-05
Ston1	-0.78884	6.64665e-05
Ciart	-0.462112	6.73161e-05
Ptpn14	-0.604896	6.81365e-05
Hivep3	-0.375792	6.92905e-05
Cyp1b1	-0.636202	8.2578e-05
Kmt2d	-0.644682	8.3851e-05
Hnrnpk	0.220967	8.52601e-05
Fgd6	-0.289593	9.12075e-05
Robo3	-0.73928	9.18444e-05
Prelp	-0.589272	0.00010694
Gm43481	-0.544228	0.000109518
Wrnip1	0.232069	0.000114034
Mrc1	-0.741858	0.00011718
Golgb1	-0.230151	0.000117298
Apobec3	-0.683495	0.000119807
Aff1	-0.488702	0.000122913
Gm1043	-0.468574	0.000126465
Tns2	-0.649356	0.000128401
Rps3a3	1.70452	0.000133826
Nr2f2	-0.44505	0.000134438
Gm26703	-0.502512	0.000135571
Mill2	-0.77874	0.000137585
B930095G15Rik	-0.283439	0.000139683
Aldh1a2	-0.631728	0.000149326
Tinagl1	-0.479528	0.000158658
Ran	0.33434	0.000163453
Sdpr	-0.53732	0.000166748
Sult1a1	-0.50371	0.000177723
Spen	-0.497242	0.00017799
Il6ra	-0.481052	0.000180286
Igsf9b	-0.42614	0.000182084
Slc26a2	-0.822899	0.000183053
Setd1b	-0.515796	0.000186241
Tns1	-0.425764	0.000188897
Atf7	-0.260673	0.000193301
Hipk2	-0.407876	0.000213935
Nktr	-0.303506	0.000215259
Hspg2	-0.844165	0.000222292
Gm26890	-0.843995	0.000228337
Gm10052	0.991095	0.000229702
Bloc1s6	0.307677	0.000229875
Hmox2	0.28995	0.000232375
Sun2	-0.367048	0.000243559
Creb3l2	-0.433288	0.000246265
Arntl2	-0.396337	0.000257075
Scrt2	-0.412417	0.000258045
Igf2	-0.601111	0.000263469
Cd163	-0.634375	0.000277325
Tsc22d3	-0.47779	0.00027847
Plekhf1	-0.686308	0.000281158
Gm6588	-1.70433	0.000283953
Psmd6	0.246771	0.000290016
Tet3	-0.399043	0.000292588
Gbas	0.227986	0.000293424
Car14	-0.677041	0.000301396
Ssna1	0.31461	0.000302427
Cald1	-0.352106	0.000302428
Phkg1	-0.32331	0.000302731
Sh3pxd2a	-0.434749	0.00030297
Igfn1	-0.587201	0.000312073
Cfh	-0.498648	0.000322719
Snrpf	0.637252	0.000330041
Fbxo22	0.225102	0.000335687
Ksr2	-0.284386	0.000348561
Ago3	-0.264346	0.000349125
H2-Q1	-0.968028	0.000354022
Bmp6	-0.56956	0.000383611
Slc1a2	-0.277459	0.000390232
Psma1	0.255843	0.000390643
Cit	-0.318082	0.000411543
Icosl	-0.694614	0.000413014
Kank2	-0.509869	0.000414471
Tfap2b	-0.68711	0.000415602
Brd4	-0.35711	0.000419258
Chd9	-0.25706	0.00043351
C4b	-0.709842	0.000437741
Snca	0.291257	0.000446316
Sqle	0.315322	0.000447982
Ddr2	-0.572804	0.000449602
Anpep	-0.762056	0.000455579
Zic4	-0.59615	0.000455813
Mex3a	-0.411246	0.000460208
Chchd4	0.353421	0.000467571
Slc16a6	-0.430647	0.000478318
Ddo	-0.407637	0.000479222
Pag1	-0.299768	0.000483185
Cox5a	0.323092	0.000487585
Cdh1	-0.763701	0.000491851
Npr3	-0.566259	0.000502905
Gm11223	0.730696	0.000507855
Kmt2c	-0.258366	0.000510543
Slc16a9	-0.83537	0.000524757
Cntrl	-0.360315	0.000550928
Trp53bp2	-0.363883	0.00057495
Wnk4	-0.689883	0.000582629
Nsun7	-0.5228	0.00059026
Stard9	-0.41351	0.000612027
Map3k6	-0.61219	0.000622313
Gm45110	-0.551824	0.000623679
Arf1	0.226685	0.000631925
Kcna4	0.366272	0.00064743
Aspg	-0.683733	0.000649057
H2afz	0.29437	0.000664434
Ccdc188	-0.897783	0.000672179
Lrrc58	-0.277607	0.000681878
Gm15635	-1.05987	0.00069738
Nav1	-0.352317	0.000697871
Zbtb20	-0.591357	0.000699657
Usp54	-0.26734	0.000700592
Dnmt3a	-0.36298	0.000720497
Timp3	-0.419357	0.000720507
Nhsl2	-0.352741	0.000720936
Rasl11b	0.241351	0.000722454
Trerf1	-0.391389	0.000737772
Bgn	-0.567217	0.000740536
Gsn	-0.379371	0.000745676
Gm9821	-0.582301	0.000747102
Pomc	-1.06385	0.000756397
Ywhaq	0.256064	0.000762962
Vcl	-0.401512	0.000763996
Fam43a	-0.341431	0.000783391
Dctn6	0.312844	0.000785603
Nrarp	0.473076	0.000796654
Gm37310	-0.832455	0.000797266
Tnfrsf14	-1.03848	0.000801289
Thbs2	-0.45255	0.000805579
Nid1	-0.664397	0.000816677
Tsku	-0.619511	0.000822116
Mir6236	3.47564	0.000823294
Fmo1	-0.440769	0.000823962
Gm43012	-0.826838	0.000829982
Grin1os	-0.531631	0.000831707
Aox1	-0.537884	0.000857701
Hif3a	-0.841633	0.000860962
Fabp7	0.535676	0.000862066
Adgra2	-0.481377	0.000865229
Sccpdh	0.464093	0.000873127
Lrp1	-0.476346	0.000886394
Galnt15	-0.587259	0.000889768
Gm7964	0.766708	0.000892064
Gpatch8	-0.386271	0.000893037
Smtn	-0.662684	0.000897187
Ephx1	-0.390811	0.000899354
Slc7a5	-0.325814	0.000902771
Lamc3	-0.562738	0.000909184
Cpsf4l	-0.672106	0.000913304
Sema3f	-0.529823	0.00091985
Plekhg3	-0.528616	0.000930612
Xdh	-0.539613	0.000953712
Col5a1	-0.637501	0.000953995
Cops5	0.230118	0.000960172
A930004J17Rik	-0.452659	0.0009631
Swi5	0.300722	0.000968049
Mlxip	-0.394067	0.000979873
Cap2	0.24007	0.00101293
Dynll1	0.315334	0.00101367
Lifr	-0.329514	0.00105064
Nfat5	-0.294528	0.00105769
Gm44769	-0.615923	0.00105885
Slc7a2	-0.38414	0.00107105
Ncoa3	-0.296026	0.00108652
Rnf165	-0.287663	0.00111401
Tbcc	0.299002	0.00113659
Gm37027	-0.887375	0.00114182
Prickle3	-0.586912	0.00115229
Pou2f2	-0.473692	0.00116092
Perp	-0.656691	0.00116441
Itga5	-0.643859	0.00116788
Ppia	0.33384	0.00116924
Kmt5c	-0.560277	0.00116985
Mccc1	-0.220376	0.0011776
Snap23	-0.311517	0.00118484
Cyp51	0.314535	0.00120039
Dock6	-0.627779	0.00120299
Fam20a	-0.374917	0.00122489
Git2	-0.241765	0.0012308
RP24-325P4.5	-1.48539	0.00123556
A330074H02Rik	-0.92386	0.00123968
Slc16a1	0.285769	0.0012441
Plec	-0.426167	0.00125467
Adcyap1	0.473246	0.00128709
Cep19	0.271517	0.00131503
Slc6a13	-0.625722	0.00132161
Osr1	-0.442816	0.00132306
Zic2	-0.428427	0.00132353
Nptx2	0.440302	0.00132726
Ube2g2	0.274766	0.00133021
Fbxl18	-0.295385	0.00133419
Arhgap17	-0.411048	0.00133997
Tle3	-0.320861	0.00134054
Serping1	-0.552113	0.0013487
Fdps	0.443016	0.00135742
Cp	-0.446028	0.00136364
Acsl5	0.238814	0.00136938
Ndufs2	0.161656	0.00137439
Gm43672	0.320297	0.00138284
Tomm5	0.340529	0.00138352
Actl10	-0.621174	0.00139615
Zkscan3	-0.255246	0.00141119
Scn8a	-0.190382	0.00141829
Pcdh20	0.366545	0.00142254
Mrpl49	0.29873	0.00142298
Gm16046	-0.979022	0.00143159
Dctn3	0.342437	0.00146934
4930447F24Rik	-1.20348	0.00147494
Col1a2	-0.623998	0.00147819
Cys1	-0.390056	0.00147931
mt-Tm	0.974217	0.00148448
Epha10	-0.357219	0.00149133
Gabra5	0.356574	0.00149467
Trappc5	0.270536	0.00151099
Thg1l	0.386153	0.00152973
Dab2	-0.537651	0.00153776
Acap2	-0.279275	0.00156557
Ahsa1	0.26477	0.00158166
Ino80d	-0.233331	0.00160039
Flrt1	-0.300973	0.00160987
Bmp4	-0.477071	0.00161439
Lrrc14	0.222412	0.00162219
Fam58b	0.335973	0.00162462
Pkd1	-0.47996	0.00162937
Pgam1	0.249401	0.00163072
Myh11	-0.554772	0.00163585
Eif4a-ps4	1.02318	0.0016432
Rcsd1	-0.428817	0.00165263
Paip2b	0.211285	0.00166387
Tmem70	0.300019	0.00166709
Rere	-0.423832	0.00167189
Sorbs3	-0.471547	0.00167914
Polr2g	0.297431	0.00168035
Kif13b	-0.355744	0.00169337
Gm5559	1.80772	0.00173992
Utrn	-0.200629	0.00174882
Ptprb	-0.330277	0.00175299
Plk5	-0.561836	0.00177289
Insr	-0.258355	0.00178429
Tspan11	-0.611314	0.00181217
Oaz1	0.246643	0.00182121
Slc38a2	-0.438283	0.00185113
Cdc42bpg	-0.486762	0.00185119
Kirrel	-0.492814	0.00185642
Uqcrfs1	0.293093	0.00186033
Abca9	-0.523938	0.00186192
Dot1l	-0.486808	0.00186573
Fam227a	-0.368988	0.0019003
Fam78a	-0.54973	0.00190566
Gm4202	0.885038	0.0019074
Bend5	0.406588	0.00191754
Meg3	-0.437174	0.00192594
Eln	-0.722484	0.00193289
Piezo1	-0.496821	0.00194059
Mical3	-0.37817	0.00194265
H2-T24	-0.374174	0.00194719
Cebpa	-0.324384	0.0019529
Nfix	-0.184341	0.00195552
Dhdh	-0.279512	0.00197265
Itga10	-0.510331	0.00199246
RP23-3F1.6	-0.809536	0.00201409
Grcc10	0.397327	0.00202842
Per2	-0.45595	0.0020319
Lnx2	-0.358056	0.00207951
Ubn2	-0.33613	0.00209147
Gm45718	-0.626476	0.00212687
Sgk1	-0.295081	0.00214057
Trim56	-0.367802	0.00216376
Tgfbi	-0.709573	0.00218368
Wnt7b	0.383995	0.00219072
Snx7	0.320892	0.0022196
Adgrf5	-0.295066	0.00224043
F2rl2	0.742589	0.00224288
Prox2	-0.582719	0.00227479
Dtl	0.41475	0.00228091
Slc25a3	0.148223	0.00228441
Banp	-0.244467	0.0023117
Gm15996	-0.860126	0.00231228
Mrps23	0.296745	0.0023178
Crebbp	-0.230754	0.00234776
Prkdc	-0.318022	0.00236141
Gm13835	1.67072	0.00236353
Khdrbs3	0.267037	0.00240604
Mrps33	0.336659	0.00240614
Rheb	0.30037	0.00241127
Sphk1	-0.515634	0.002436
Vwf	-1.15976	0.00244702
Gm16183	-0.915413	0.00244803
Gm13080	2.5312	0.00244849
Zwint	0.286876	0.00247075
Pnmal1	0.270723	0.00251204
Apex1	0.337606	0.00251544
Als2cl	-0.581478	0.00253677
Ranbp1	0.252836	0.00255729
Per1	-0.572052	0.00255732
Baz2a	-0.367813	0.00256169
Peg3	-0.229912	0.00256604
Srrm2	-0.435786	0.00257785
Gimap8	-0.631329	0.00259301
Srrm4	-0.33782	0.00260391
Cep89	-0.26977	0.00261486
Asap3	-0.491054	0.00261556
Gm4294	0.856863	0.00262305
Psma6	0.249473	0.00264491
Itgb4	-0.661999	0.0026728
Gm15893	-0.837766	0.00268698
Rrp1b	-0.437235	0.00269749
Cbx3-ps6	0.620179	0.00270192
Gm4430	0.401769	0.00270626
Bmp3	0.393919	0.00271943
Gata2	-0.500462	0.00272587
Zic1	-0.470106	0.00274472
Enah	-0.17473	0.00276164
Gng13	0.660011	0.00280138
Pam	0.155456	0.00280614
Ccdc62	-0.672502	0.00282754
Hist1h1c	-0.562222	0.00283694
Tubb2a	0.322074	0.00285026
Rbm12b1	-0.397648	0.0029198
Esyt1	-0.435484	0.00292837
Cyc1	0.201631	0.00293294
Gm45138	-0.691953	0.00297567
Ankrd11	-0.283132	0.00297594
Gm6583	-1.51133	0.00298595
Kcnh4	-0.468406	0.0029902
Gm15835	-1.33419	0.0030025
Hmgn3	0.293497	0.00301272
Cep41	0.412647	0.00303804
Gm38387	-0.854869	0.00303883
Fgfbp1	-0.737529	0.00305201
Ttc38	-0.286503	0.00308043
Cd93	-0.419358	0.00308266
Ndufb6	0.397282	0.00308447
Nudt3	0.229689	0.00308686
Slc13a4	-0.574004	0.00309509
Tnrc6a	-0.18303	0.00309972
Tram1l1	0.285546	0.0031115
Cramp1l	-0.253789	0.00311455
Gm27209	-0.905106	0.00315077
Ano6	-0.283285	0.00315081
Abcg2	-0.277185	0.00315387
Srp14	0.27946	0.00315773
Srcin1	-0.226131	0.00315802
Cbr1	0.246788	0.00315802
Serf2	0.355328	0.00318501
Chrac1	0.396988	0.003202
Gan	-0.261743	0.00320693
2900037B21Rik	-1.12387	0.003214
Eif2s1	0.287467	0.00321719
C030013D06Rik	-1.13879	0.00322185
Mir6403	-2.66428	0.00323844
Chka	-0.266157	0.00324308
Cbfa2t3	-0.360515	0.00324465
Zfp189	-0.511674	0.00325421
Tfcp2l1	-0.460191	0.00325481
Nt5e	-0.503463	0.00326981
Pear1	-0.555627	0.00327985
Atp13a5	-0.318485	0.00330807
Pitpnm2	-0.320912	0.00331002
Rpl3-ps1	0.865776	0.00331273
Nfic	-0.264029	0.003338
Tnfsf13	-0.7553	0.00334333
Atxn2	-0.207331	0.00336291
Bola1	0.460992	0.00336619
Fam136a	0.28063	0.00336895
Gabpb2	-0.295071	0.00337337
Sox2	0.309063	0.00337753
Cyp11a1	-0.576281	0.0033826
Gm37034	-0.662172	0.00340831
Tnrc6c	-0.243571	0.00344135
Rasgef1b	0.288935	0.00346002
Gm43140	-0.950644	0.00346891
Exo5	0.345994	0.0034741
Zfp462	-0.22847	0.00347438
Arhgef10	-0.304443	0.00349341
Hnrnpab	0.228043	0.00349893
Stard4	0.336824	0.00353358
Trhr2	-0.798366	0.00355636
Slc1a5	-0.684608	0.0035817
Fyco1	-0.289787	0.00361641
Lrrn3	0.303906	0.0036236
Ccz1	0.218808	0.00362856
Scg2	0.294465	0.00363562
Apod	-0.513868	0.00364113
Ndfip1	0.243652	0.00364597
Abcb1a	-0.232726	0.00366326
Tipin	0.327458	0.00366408
Adipor2	-0.248217	0.00368217
Scarf2	-0.588128	0.00370254
Helz2	-0.501643	0.00371198
Gm8355	0.830306	0.00371959
Sh3d19	-0.320873	0.00374209
Sbsn	-0.539545	0.00374882
Islr	-0.569331	0.00375311
Zfp651	-0.223057	0.00375466
Cxx1c	0.243792	0.00375993
Iqce	-0.399014	0.00376634
Lama4	-0.355865	0.00376662
Prkd2	-0.451052	0.00377321
Wdr1	0.178227	0.00378275
Uqcrc2	0.222532	0.00382213
Ptgdr	-0.642085	0.00383411
RP23-92N3.1	-0.981081	0.0038384
Wfikkn2	-0.541142	0.0038773
Hdhd2	0.255277	0.00388601
Six4	-0.666764	0.00388663
Gm45632	-0.620599	0.00388916
Fkbp3	0.2459	0.00389271
Syne2	-0.333647	0.00390611
Lamb2	-0.426577	0.00391178
Plcd4	-0.3573	0.00391872
Gm16059	-1.37882	0.00392799
Fzd7	-0.514573	0.00393339
Lrrc26	-0.673888	0.00393925
Bcl6	-0.34023	0.00396042
Ggt5	-0.465326	0.00396278
Cspp1	-0.29159	0.00396739
Mvp	-0.323383	0.00397963
Pcsk1	0.378583	0.00398327
Clmn	-0.250475	0.00398439
Arap1	-0.387282	0.00399423
Fez1	0.215564	0.00399463
Mertk	-0.264221	0.00400988
Cort	0.669154	0.00401531
Fn1	-0.84171	0.00402647
Irf2	-0.218996	0.00402958
Sash1	-0.206923	0.00404098
Flnb	-0.363144	0.00405484
Anks1	-0.292797	0.00406546
6330403K07Rik	0.260857	0.00407283
Med12	-0.458832	0.00408392
Tubb4b	0.274945	0.00408484
F3	-0.266634	0.0041086
Ube2n	0.186222	0.00411906
Rapgef4os3	-0.554212	0.00413727
Ssu72	0.235233	0.00418644
Fabp3	0.337294	0.00419586
Tnfrsf25	-0.814426	0.00420808
C920021L13Rik	-0.609232	0.0042083
Cct6a	0.236485	0.00424826
Dusp14	0.213843	0.00427036
Gm6560	0.72419	0.00428418
Tmem11	0.298185	0.00434931
Prps1	0.236024	0.00439169
Pcp4	0.644085	0.00441595
Hspa12b	-0.318582	0.00442507
Gm26648	-0.491197	0.00442934
Large1	0.210909	0.00443107
Gm44860	-0.95895	0.00443312
Klf15	-0.346514	0.00444813
Gm36936	-0.520298	0.00444922
2310043M15Rik	-0.683522	0.00447557
Akap12	-0.441629	0.00449567
Etnppl	-0.75297	0.0045116
Tie1	-0.382356	0.00452456
Mas1	0.257786	0.00453775
B230217O12Rik	0.304942	0.00453824
Zmynd8	-0.275849	0.00458534
Susd6	-0.247632	0.00458737
Elmsan1	-0.327833	0.00462859
Mir199b	-1.56618	0.0046555
Gm12892	0.91657	0.00468207
Plxnd1	-0.302171	0.00469268
Gm11955	-1.33297	0.00474138
Ccdc32	0.261322	0.00474687
Gm45828	-2.19355	0.00477158
Tmed2	0.226044	0.00478975
Col7a1	-0.80614	0.00479161
Iqgap1	-0.250766	0.00481507
Sh3gl2	0.248444	0.00484414
Golim4	-0.236047	0.00494618
F8a	0.338064	0.00495999
Gm33320	-1.01792	0.00496627
Ephx4	0.267725	0.00497145
Psma2	0.327506	0.00499682
Fabp3-ps1	1.32553	0.0050087
Pls3	0.256506	0.00502933
Lxn	0.288872	0.00504976
Psmd8	0.262869	0.00508699
Ift22	0.225333	0.00512001
Pnpla2	-0.322967	0.00512623
Gm10277	-1.64224	0.00513152
Tubb2b	0.284571	0.00513702
Srrm1	-0.322449	0.00516891
AW551984	0.646333	0.00517618
Gm43759	-0.632352	0.00519138
Fibin	-0.691361	0.00520825
Ylpm1	-0.254779	0.00522944
Sft2d2	-0.225552	0.00523516
Fam216a	0.301091	0.00525504
Ctnnb1	0.195239	0.00526412
Fam104a	0.250445	0.00530882
Ap2m1	0.225388	0.00533345
Ube2l3	0.270416	0.00534437
Mfsd14a	0.249145	0.00534892
Ltbp3	-0.38605	0.00535035
Gm17168	-1.06897	0.00535714
Slc13a3	-0.509497	0.00538908
Gjb6	-0.309055	0.0054293
Esd	0.293185	0.00545038
Gm38020	-0.414388	0.00546821
Gm37019	-1.2014	0.00547064
Nanos1	0.278495	0.00547643
Tmem256	0.368026	0.00549414
Kcnc3	-0.320953	0.00551407
Medag	0.3983	0.00552374
Gm42644	-0.705423	0.00553827
Rps15a-ps3	1.95856	0.00554387
Adamtsl4	-0.62125	0.00556874
Rnf5	0.286949	0.0055757
Cops3	0.201238	0.00558441
Gh	-6.94524	0.00558498
Gm28370	-0.344708	0.00560007
Plekhg2	-0.470734	0.00564961
2410004B18Rik	0.291652	0.005658
D030047H15Rik	-0.513792	0.00565959
Hist1h4d	3.57857	0.00567708
Wnt6	-0.509168	0.0056778
Atp5a1	0.20796	0.00569439
Ttll4	-0.246253	0.00569763
Gm22486	2.42197	0.00570089
Plin3	-0.329378	0.00570312
RP23-182J19.2	0.578453	0.00571357
Gse1	-0.47631	0.00574103
Gm43339	-0.774981	0.0057653
Chtop	0.158457	0.00576627
Adam33	-0.527696	0.00578995
Fjx1	0.204878	0.00579573
Sos1	-0.213195	0.00579701
Rps13-ps1	1.39939	0.00581054
Wnt7a	0.333367	0.00587697
Gm38384	-0.555529	0.00587827
Arpc5	0.223042	0.00589255
Gm43445	-0.338515	0.00591015
Chchd1	0.38898	0.00591518
Cnih3	0.319203	0.00595434
Sik2	-0.307028	0.00597459
Uaca	-0.385284	0.00600803
BC029722	0.256148	0.00603304
Tet2	-0.21043	0.00604338
Cct8	0.233579	0.00607906
Scg5	0.285725	0.00608692
Gm20219	-0.753948	0.00610397
Aifm3	-0.392768	0.00613975
Ctxn3	-0.520201	0.00614748
Adamts1	0.381728	0.00615733
Rbms1	-0.346424	0.00616356
Tmem258	0.434989	0.0061641
D130040H23Rik	-0.491341	0.00621693
Cyth3	-0.185945	0.00622124
Gm12988	3.86247	0.0062363
Rbm12	-0.357322	0.00626535
Ccdc8	-0.424605	0.00632576
Mrpl57	0.278863	0.00633976
Mtus1	-0.241196	0.00634235
Plscr2	-0.52397	0.00639962
1700020D05Rik	-0.697337	0.00642289
Pxmp2	-0.515367	0.00646591
Gm16105	-0.580693	0.00648455
Higd1a	0.25429	0.00648545
Car2	0.280126	0.00650159
Txnl1	0.207771	0.00655406
Angptl6	0.376932	0.0065895
Prmt3	0.240122	0.00659776
Kcnmb4os2	0.479794	0.00660214
Cap1	0.144144	0.00667471
Atg3	0.261207	0.0066851
Pebp1	0.243228	0.00669601
2010107E04Rik	0.44198	0.00670256
Gm44207	-1.20749	0.00670449
Gm15247	1.53054	0.00670942
Acot7	0.287974	0.00672052
Tbc1d2	-0.424769	0.00672398
Eef1e1	0.315883	0.00673121
Zbtb22	0.214896	0.00674667
Hmgcr	0.355474	0.00677336
Adprh	0.204361	0.00679133
Flt1	-0.218065	0.0068236
Uggt2	-0.295799	0.00682971
Gm42656	-0.610891	0.00685144
Samhd1	-0.301127	0.00687607
Pik3c2b	-0.384284	0.00692819
Epas1	-0.32376	0.00697178
Gm44167	-0.67278	0.0069758
Doc2a	0.473142	0.00700591
Gm6565	1.66118	0.00702532
Col12a1	-0.430249	0.0070323
Serpinb8	-0.271223	0.00705999
Kcp	-0.784246	0.00710817
Syde1	-0.320671	0.0071131
Cycs	0.381616	0.00711497
Szt2	-0.502937	0.00714946
Fam151b	0.425133	0.00715339
Ppic	-0.575684	0.00716817
Crtc3	-0.256775	0.0071916
Dbi	0.370385	0.00720135
Tbc1d2b	-0.239758	0.00721677
Gm45867	-0.432725	0.00725948
Klk8	0.666963	0.00726574
Lyve1	-0.752253	0.00727132
Pllp	0.439837	0.00727941
Tgfbr3l	-0.642752	0.00729616
Atp1a2	-0.347311	0.00734035
Chd8	-0.126388	0.00735277
Arl2bp	0.229315	0.00735373
Gps1	0.163525	0.00737223
Gm16907	-0.520941	0.0073735
Vapa	0.268175	0.00739278
Mphosph9	-0.241357	0.00739715
Polk	-0.304443	0.0074304
Eif4a1	0.19409	0.00745409
Srrm3os	-1.17275	0.00747064
Gpt2	-0.177716	0.00749864
D430013B06Rik	-0.866774	0.00760699
L3mbtl1	-0.52706	0.00761633
Nphp4	-0.397791	0.00765137
Tulp3	-0.303192	0.00767425
Oaz2	0.200862	0.00774468
Gm4735	1.60276	0.00776194
Gm15624	-0.434871	0.0077738
Gm20768	-1.04046	0.00778577
Slc6a11	0.202359	0.0077903
Stmn3	0.317341	0.00786012
Per3	-0.292075	0.00787278
Fcgr2b	-0.396656	0.00789668
Ndufaf3	0.294693	0.00789771
Gm24907	3.84781	0.00791083
Plekha6	-0.356195	0.00793888
Gm43858	-0.484058	0.00794959
Gltscr1l	-0.2424	0.0080105
Hlf	-0.276841	0.00803817
AW047730	0.405485	0.00804287
Mypopos	-0.565329	0.00804618
Gm5881	-0.638117	0.00806674
Metrnl	0.412341	0.00807019
Gm26909	-0.9422	0.00809415
Wdr76	-0.375404	0.00812768
Ece1	-0.274572	0.00814032
Arnt	-0.26671	0.00814473
Itih2	-0.568059	0.00817215
Atp5g1	0.356768	0.00817834
Cyp2s1	-0.590846	0.00818898
Vsx1	-0.814674	0.00819715
Gatad2b	-0.187946	0.00820569
Slc9a2	-0.510935	0.00820588
Gm2223	1.71436	0.00828967
Pwwp2b	-0.374137	0.00829906
Ager	-0.905203	0.00832399
Xrcc3	-0.473573	0.00832546
Clic4	-0.317775	0.00836422
Glg1	-0.144521	0.00836621
Vps45	0.253784	0.00837197
Tep1	-0.387437	0.00844603
Zfhx4	-0.388223	0.00846291
Gm38383	-0.829073	0.00846467
Lrtm2	-0.233761	0.00846522
Gm20559	-0.623453	0.00846849
Fam214a	-0.192751	0.0084983
Tmsb4x	0.3441	0.00852042
Wnt5a	-0.325645	0.0085417
Rab3ip	0.236959	0.00858961
Wnk1	-0.200454	0.00859881
Mad2l1bp	0.303061	0.00860233
Gm12669	1.42146	0.00861616
Retnlg	2.03407	0.00862999
Nap1l5	0.237918	0.00863368
Crls1	0.290774	0.00863974
Emd	0.256662	0.00867354
Afap1	-0.276257	0.00878739
Ubap1l	-0.467758	0.00882049
Ptk7	-0.367154	0.00882538
Atp6v1h	0.263892	0.00882858
Smim18	0.562716	0.00885446
Atp6v0e	-0.255046	0.00887543
Crlf3	-0.250496	0.00890109
Ldha	0.274318	0.0089043
Nr1h3	-0.422296	0.00890585
Aldh3b2	0.389544	0.00891205
4930579G18Rik	-0.373004	0.00895364
Lama5	-0.568412	0.00895532
Hsd17b12	0.254734	0.00896852
6330403N20Rik	-1.58988	0.00897813
Thap7	0.273748	0.00899992
Gm42913	-0.73972	0.00900683
Adamts10	-0.478013	0.00909841
Mageh1	0.226754	0.00910667
Gm13456	0.757414	0.0091072
Ccdc6	-0.212265	0.00911568
Ppp2r2b	0.22239	0.00915809
Gm44508	-1.70892	0.00921138
Nemp1	-0.351871	0.00921961
Cct3	0.252167	0.00922006
Camkk1	-0.189171	0.00926079
Celsr3	-0.447705	0.00931577
Fbll1	0.312121	0.00933012
Mrpl58	0.226488	0.00933185
Trmt1l	-0.208379	0.00936419
Cdh5	-0.325835	0.00938568
Pgk1	0.212378	0.00938989
Tpcn1	-0.302188	0.00940753
Gltscr1	-0.385372	0.0094132
Cfp	-0.399186	0.00942598
Mrpl55	0.27553	0.00945587
Atf4	0.222917	0.00948101
5031415H12Rik	-1.10689	0.00948964
Thumpd1	0.253129	0.00949332
Fam193a	-0.17736	0.00950497
Tubb3	0.288665	0.00950611
Aggf1	0.203199	0.0095146
Gm26524	3.47854	0.00963108
Cdon	-0.343715	0.00963801
Snhg6	0.40331	0.00965409
Rnf113a2	0.291756	0.00968333
Ndufs4	0.330366	0.00969666
Mllt11	0.237936	0.00969905
Mrps16	0.353962	0.00970334
Kdm5d	-0.236037	0.0097353
Sned1	-0.727948	0.00974153
Rpl13a	0.387781	0.00974594
Rassf2	-0.206423	0.0097494
Tjp1	-0.237913	0.00980793
Tgfbr3	-0.39554	0.00982433
Ogn	-0.520917	0.00985366
Tfpi	-0.405887	0.00986941
Adgrb3	0.15631	0.0098847
Gm42853	-0.593633	0.00989177
Notch4	-0.505696	0.00990138
Eif4g3	-0.162358	0.00991996
Sec24a	-0.265299	0.00992111
Mocs3	0.347498	0.00993579
Shkbp1	-0.40706	0.00999884
Get4	0.207197	0.0100049
Ddit4	-0.294906	0.0100147
Sdha	0.177115	0.0100164
Gm45591	-0.518235	0.0100194
Plat	-0.22837	0.0100336
Gm37226	-0.580374	0.0100699
Dnmbp	-0.309146	0.0101405
Hmgb1-ps8	-1.52235	0.0101419
Ago2	-0.229492	0.0101535
Zc3h7a	-0.214395	0.0101597
Asns	0.222247	0.0101807
Ywhaz	0.164384	0.0101852
Rsl24d1	0.239021	0.0101905
Hint1	0.31887	0.0102047
Cdkn2d	0.197755	0.0102057
Sigmar1	0.213221	0.0102096
Alx4	-0.49827	0.0102428
Arhgef1	-0.486988	0.0102464
Btg1	0.240716	0.0102612
Ndufc2	0.345017	0.010264
Otud6b	0.214456	0.0102871
1700003D09Rik	-0.937942	0.0103183
D430018E03Rik	-0.898743	0.0103302
Ccnt2	-0.181381	0.0103531
RP23-193J20.6	-1.12987	0.0104003
Cebpd	-0.452789	0.0104381
Creb3	0.205456	0.0104545
Rnf213	-0.403282	0.0104549
Eif4a2	0.20905	0.010457
Snrpd2	0.439299	0.0104573
Yeats4	0.279069	0.0104674
Dtd2	0.271889	0.0104691
Mtmr12	-0.160939	0.0104737
Slc7a11	-0.403426	0.0104929
Smarcd2	-0.288342	0.0105267
Atxn10	0.236369	0.0105369
Mrpl9	0.201476	0.0105556
Taf9b	0.292361	0.0105732
Gm26785	-0.88052	0.0105779
Morf4l2	0.186994	0.0106092
Hcar1	-0.667106	0.0106224
Mgst3	0.423703	0.0106269
Alox12	0.625885	0.0106443
Hipk4	-0.230794	0.0106474
Tcirg1	-0.396466	0.0107008
Pbxip1	-0.216136	0.0107068
Snx2	0.201126	0.0107388
Ube2a	0.311571	0.0107602
Stx4a	0.200081	0.0107759
Hnrnpf	0.225933	0.0108293
Rac3	0.303717	0.010871
Col3a1	-0.630244	0.0108727
Kdm2a	-0.16712	0.010878
Gm22009	1.21105	0.0109273
Prpf19	0.215485	0.010934
Snx33	-0.314007	0.0109741
RP24-298N7.11	-0.829705	0.0109771
Aebp1	-0.662669	0.0110019
Emc6	0.270394	0.0110213
Tmem208	0.22418	0.0110257
Hdac7	-0.462621	0.0110283
Eef2kmt	-0.375864	0.0110436
Kcnj6	-0.27249	0.0110448
Gm29237	-0.44541	0.0110589
Taf11	0.246454	0.0110929
Sesn3	-0.21263	0.0110998
Gm10775	-0.896431	0.0111202
Gm15710	0.661546	0.011127
Scarna2	1.64537	0.0111803
Cmas	0.292411	0.0112003
Dusp28	0.234762	0.0112098
Cnrip1	0.222863	0.0112254
Apbb1	0.186667	0.0112395
Zcchc4	-0.289516	0.0112439
Usp35	-0.297467	0.0112638
Abcd4	-0.298548	0.01128
Hspa9	0.133294	0.0112827
P2ry1	-0.587629	0.0112852
Plekhg5	-0.322167	0.0112972
Dnajc15	0.3385	0.0113261
Accs	-0.361104	0.0113466
1700109K24Rik	-0.484781	0.0113602
Pcmt1	0.185285	0.0113645
Akr1a1	0.207745	0.0113835
Mrpl14	0.334736	0.0113837
Dcn	-0.466237	0.0114635
Msi2	-0.200993	0.0114803
Smad2	0.222571	0.0115373
Larp1	-0.163561	0.0115473
Slc25a12	0.135191	0.0115939
Uchl1	0.292533	0.0115967
Ccdc88c	-0.337618	0.0116098
Baz2b	-0.199561	0.0116174
Ndrg1	-0.237542	0.0116261
Fam49b	0.226132	0.0116369
Cul9	-0.299402	0.0116392
Gm44718	1.32886	0.0116825
Dmpk	-0.378001	0.011684
Plxnb1	-0.257245	0.0117236
BC031181	0.264571	0.0117323
Plxnb3	-0.497132	0.0117628
Atp6v1c1	0.194642	0.011788
Rnf207	-0.437025	0.0118085
Phka1	-0.216029	0.011809
Mtx2	0.215838	0.0118356
Phka2	-0.272669	0.0118662
Atm	-0.219288	0.0119167
Tomm22	0.254298	0.0119367
Usp12	0.191435	0.0119905
Ccnd2	-0.299385	0.0119923
Psma5	0.255742	0.0119948
Daam2	-0.268618	0.012009
Flt3	-0.371842	0.0120105
Krt20	-0.473702	0.0120699
Gm36993	-1.53946	0.0121108
Gm13205	0.528683	0.0121168
Hnrnpa1	0.172051	0.0121352
Mrpl39	0.19594	0.0121453
Ppa1	0.252176	0.0121858
Slc7a4	0.216347	0.0121873
Rbm17	0.188674	0.0122099
Zfp580	0.319678	0.0122142
Socs2	-0.277882	0.0122657
Pdhb	0.200744	0.0122709
Cbr2	-0.593937	0.0122753
Tmeff1	0.223589	0.012278
Mtcl1	-0.273621	0.0122824
Raph1	-0.240023	0.0123475
Map2k4	0.146108	0.0123477
Fam107a	-0.358958	0.0123578
Fbxo34	0.160682	0.0123809
Wdr45b	0.170663	0.0124143
Thbd	-0.438287	0.0124143
Nt5m	0.233468	0.012465
Ppp2ca	0.263688	0.0125241
Ick	-0.229022	0.0125468
Snai1	-0.619032	0.0125538
Gm45603	-0.637849	0.0126215
Qdpr	0.276965	0.0126505
Nfatc4	-0.492617	0.0126539
Gm15813	-0.701803	0.0126797
Dpy30	0.28094	0.0126837
Angptl2	-0.430257	0.0126945
Slc22a5	-0.263908	0.0127101
Etv5	0.237313	0.0127584
Ssr4	0.264166	0.0127842
Gm12031	1.18137	0.012794
Aoc3	-0.737445	0.0128032
Islr2	-0.275521	0.0128398
Tln1	-0.221566	0.0128499
Uqcrh-ps2	3.97642	0.0128545
Atp5g3	0.257031	0.0128784
Bod1	0.225786	0.0128812
Asna1	0.284428	0.0128983
Nt5c3	0.259473	0.0129521
C1galt1c1	0.269043	0.0129682
Foxc1	-0.4131	0.0129773
Cklf	-0.388054	0.0130187
Nkx3-1	0.52067	0.0131481
Snapc5	0.390663	0.0131485
Wdr82	0.164463	0.0131714
Tinf2	0.256497	0.0131896
Gm26165	3.00125	0.0132087
Gm1840	0.782429	0.0132713
Itpr3	-0.392329	0.0132787
Timm10	0.315098	0.0132986
Ptgds	-0.467952	0.0133286
Shc1	-0.336964	0.0133306
Prrc2c	-0.220238	0.013333
Il13ra1	-0.396244	0.013341
2810428I15Rik	0.318948	0.0133654
Plekhh2	-0.271726	0.0134364
Abcc8	-0.32634	0.0134514
Uqcrc1	0.197298	0.0135003
Rara	-0.307188	0.0136284
Syne1	-0.211644	0.0136557
Epb41l2	-0.170608	0.0136563
Ace	-0.393378	0.0137333
Coprs	0.204222	0.013745
Grhl1	0.277894	0.0137618
Mmadhc	0.204311	0.0137768
Myl6	0.249253	0.0138317
D030056L22Rik	0.321945	0.0138394
Mrps11	0.294272	0.0138718
Zcchc8	-0.217928	0.0138748
Tnk2os	-0.796071	0.0139001
Mex3b	0.287825	0.0139273
Tm6sf2	-0.6694	0.0139368
Nsfl1c	0.176842	0.0139483
Morn1	-0.38899	0.0139615
G630022F23Rik	-0.655712	0.0139896
Ptgis	-0.446201	0.0139906
Gm37132	-0.7447	0.0140036
Tmem261	0.266701	0.014009
Sco1	0.284458	0.0140567
Zc3h13	-0.292777	0.0141339
Cldn11	-0.334932	0.0141986
Gm25982	-1.21799	0.0142468
Bloc1s1	0.526367	0.0142592
Mien1	0.329366	0.0142655
Klhdc2	0.224377	0.0143003
Adora2a	-0.473203	0.0143017
Pex5l	0.226242	0.0143852
Rps27a-ps2	1.25743	0.0144346
Gm9755	1.02406	0.0144443
Gm25129	-0.430224	0.0144678
Sucla2	0.208376	0.0145165
Mir208a	-1.87656	0.0145274
Hist3h2ba	0.363335	0.0145813
Nfia	-0.280688	0.014601
Mkks	0.32905	0.0146043
Phldb1	-0.324842	0.0146056
Gng4	0.254143	0.0146079
Ak1	0.18021	0.0146294
Lor	0.346269	0.0146419
Ndufb8	0.285364	0.0146559
Grid2ip	-0.491538	0.0147033
Tceal5	0.370813	0.0147038
Ncor2	-0.395985	0.0147094
Kif1c	-0.188831	0.0147661
Atp11a	-0.264334	0.0148336
Slc39a10	0.236975	0.0148823
Mdp1	0.246303	0.0149347
Pxn	-0.415231	0.01499
Cpsf2	0.198862	0.0150012
Atp6v1f	0.289163	0.0150039
Pdcd7	0.205432	0.0150286
Idh3a	0.210631	0.0150293
Usp39	0.251821	0.0150553
Enoph1	0.203237	0.0150613
Rfxap	0.221235	0.0150635
Vps29	0.198645	0.0150673
Trnp1	0.29176	0.0151181
Tspyl5	0.208699	0.0151185
Klf4	-0.36929	0.0151516
Lmf1	-0.237237	0.015161
Pafah1b3	0.344582	0.0151921
Lpin1	-0.20681	0.0151957
Dhrs1	0.161574	0.0152728
Col4a1	-0.364114	0.0152882
Ensa	0.205829	0.0153446
Chmp5	0.227629	0.0153457
Ndufa8	0.341784	0.0153675
Hspd1	0.189142	0.0153967
1700003F12Rik	-0.530947	0.0154085
Ppp4r1l-ps	-0.226074	0.0154115
Prx	-0.476874	0.0154123
Tmem252	-0.55397	0.0154142
Adprm	0.240196	0.0154242
Gm38366	-0.748607	0.015427
Net1	-0.236641	0.0154582
Gm45791	-3.59763	0.0154633
Pfn2	0.219406	0.0154723
Tpm2	-0.341384	0.0154747
Psmd10	0.298204	0.0154907
Arid3a	-0.294568	0.0155073
Pitpnc1	-0.191273	0.0155224
Lin7b	0.218504	0.0155239
Mst1	-0.656531	0.0155263
Sarnp	0.29093	0.0155326
Cdkn2aipnl	0.267595	0.0155398
Wipf2	-0.179955	0.0155547
Pcdhb22	-0.291056	0.015603
Gm11605	1.43725	0.0156355
Ruvbl1	0.18742	0.0156466
Cdc42ep1	0.35605	0.0156714
Prmt2	0.250484	0.0156913
Fnbp1	-0.251766	0.0157114
Dvl3	-0.334221	0.0157227
Mgl2	-0.784759	0.0157233
Fam65a	-0.267778	0.015738
Synpo	-0.231431	0.0159532
Mrpl12	0.261333	0.0159685
Ltbp4	-0.41949	0.0159811
Atp6v1e1	0.240644	0.0159852
Snrpb	0.234905	0.0160647
Tmem246	0.177098	0.0161279
Snapc4	-0.323774	0.0161319
D630045J12Rik	-0.244558	0.0161429
Vps4a	0.194588	0.0161508
Mir124a-1hg	-0.283836	0.0162018
Neat1	-0.744552	0.0162118
Rreb1	-0.406487	0.0162176
Pdha1	0.176215	0.0162245
Pnma1	0.409954	0.0162246
Mal	-0.38429	0.0162335
Hr	-0.286051	0.0162397
Foxo3	-0.194279	0.0162508
1110038F14Rik	0.275192	0.0162674
Mrc2	-0.721205	0.0162695
Gm43482	-1.20789	0.01633
Trp53inp1	-0.460238	0.0163343
Uchl3	0.323491	0.0163372
Zfp169	-0.287958	0.0163749
Rbbp7	0.176937	0.0163824
Cchcr1	-0.381541	0.0163826
Kdm6b	-0.440248	0.0163947
Rgs2	0.295728	0.016405
Gm43162	-1.68885	0.0164085
Zcchc18	0.221388	0.0164173
Shisa3	-0.815352	0.0164602
Ica1l	0.231659	0.0164801
Fhod1	-0.411608	0.0164923
Msrb2	0.277478	0.0165293
Gm44199	-0.496965	0.0165765
P4ha2	-0.281014	0.0165907
Gm6939	-0.662152	0.0166717
Rmdn3	0.170689	0.0166748
Gm4875	-0.914242	0.0166985
Tk1	-0.586593	0.0167062
E530001F21Rik	-0.548504	0.0167272
Reep1	0.166555	0.0167279
Naa20	0.217294	0.0167609
Reep3	-0.201825	0.0167835
Mov10	-0.343236	0.0168056
Tagln3	0.2601	0.0168438
Kif21b	-0.340731	0.0168443
Stk10	-0.313911	0.0168618
Hmgcs1	0.239908	0.0168796
Atp6v1b2	0.209902	0.0168976
Atp6v0b	0.219918	0.0169082
Gm12346	0.82724	0.0169098
Pcna	0.209867	0.0169209
Slc22a8	-0.359669	0.0169381
Gm35339	-0.473446	0.0169386
Emc2	0.226591	0.0169646
Wfdc2	-0.862606	0.0169944
Nin	-0.163343	0.0170083
D10Jhu81e	0.164344	0.0170346
Rpl3-ps2	1.18206	0.0170506
Fryl	-0.25094	0.0170523
Piga	0.388451	0.017059
Gigyf1	-0.366442	0.0171352
Tubb5	0.253273	0.017137
Rlbp1	0.26672	0.0172076
Srrm3	-0.240212	0.0172146
Rin2	-0.218924	0.0172208
Dusp2	0.798251	0.0172422
Amotl1	-0.221352	0.0172534
2310036O22Rik	0.234243	0.0172596
Cep164	-0.410743	0.0172847
Vps35	0.193487	0.0173048
RP24-462I5.2	-2.17602	0.0173057
Eps15l1	-0.222148	0.0173658
Tex40	-0.31731	0.0173955
Inf2	-0.226535	0.0174022
Rbm4b	-0.254694	0.0174111
Gm10053	1.04064	0.0174173
Dnajb6	0.189745	0.017463
Pja1	0.190487	0.0174719
Map2k1	0.151007	0.017474
Pop7	0.261266	0.0175014
Myo1c	-0.269457	0.0175137
Nfkbia	-0.437731	0.0175144
Gfra2	0.308701	0.0175218
Prdm11	-0.237443	0.0175346
Ift57	0.20634	0.0175733
Stard8	-0.193304	0.0175814
Lancl1	0.126606	0.0176187
Myo9b	-0.345756	0.0176376
Gm38372	-0.53305	0.0176975
Phc3	-0.233688	0.017762
Adcy6	-0.320294	0.0178196
Lrrn4cl	-0.544326	0.0178239
Slc12a9	-0.273397	0.0178602
Ndufb2	0.353968	0.017921
Nckap5los	-0.845495	0.0179287
Tcp11l1	-0.272172	0.0179499
Coq7	0.278689	0.0180549
Rrad	0.524585	0.0181049
Gm37123	-0.607339	0.0181446
Foxc2	-0.561671	0.0182537
Cttnbp2nl	-0.190652	0.0182551
Chchd3	0.196244	0.0182811
Gm13238	-1.28153	0.0183486
Gmip	-0.340047	0.0184054
Kmt2b	-0.37624	0.0184147
Tnrc18	-0.325026	0.018436
Gm45487	-1.56254	0.0184449
Fbrs	-0.354665	0.018481
Myo19	-0.299539	0.0184823
Gm6206	0.896872	0.0184873
Coa6	0.281455	0.0185061
Stat6	-0.287627	0.0185102
Cltb	0.201793	0.0185535
Lamc1	-0.254704	0.0185952
Gm20563	1.01829	0.0186017
Tmem14c	0.226367	0.0186287
Ppfia1	-0.178554	0.0186532
Reck	-0.257864	0.018656
Rab3gap1	0.134768	0.0187322
Armc6	0.214683	0.018789
Cxcl16	-0.576695	0.0188005
Dchs1	-0.350399	0.0188666
Gm13736	3.17837	0.0188763
Nkiras1	0.206307	0.018877
Hacd4	-0.371867	0.0189052
Nfkbiz	-0.390589	0.0189493
C1ql3	0.311469	0.0189518
Uba52	0.434095	0.018964
Epha8	-0.426501	0.0189707
Gm14964	-0.408263	0.0189821
Amph	0.17643	0.0189941
Fam96b	0.32448	0.0190428
Mrpl22	0.250847	0.0191351
Gadd45gip1	0.25134	0.0191473
Tmc6	-0.37331	0.0191545
Rab3b	0.375252	0.0192109
Cd33	-0.288356	0.0192882
S100a8	1.69508	0.0193562
Fads6	-0.175835	0.0193815
Zc3h3	-0.388023	0.0194263
Fkbp10	-0.36599	0.0194769
Ceacam1	-0.360305	0.0194805
Gm28875	-1.22695	0.019502
Eif4ebp2	-0.159014	0.0195104
Erh	0.251225	0.0195358
Nppc	0.327401	0.0195824
Pea15a	0.196207	0.0195834
Gm10036	0.775861	0.0196059
RP23-129C12.8	1.2014	0.0196187
Lgals4	-0.489216	0.0196462
Actr3b	0.144805	0.0196585
Ndn	0.239947	0.0198577
Atp6v1d	0.225257	0.0198712
Slc26a4	0.526278	0.0198759
Slc22a6	-0.420316	0.0199714
1700109H08Rik	-0.362311	0.0200024
Mlx	0.213943	0.0200407
Btbd7	-0.255128	0.0200953
Nsg2	0.217251	0.0201301
Pcsk7	-0.263251	0.0201847
Gm42967	-0.799448	0.02022
Taldo1	0.224845	0.0202449
Resp18	0.325638	0.020247
Ndufa4	0.330799	0.0202667
Krt1	0.440823	0.0202861
Gm45707	-0.690233	0.0202967
Ndufa1	0.357521	0.0203004
Arhgef5	-0.387775	0.020314
Soga1	-0.291904	0.020331
Ncald	0.231315	0.0203318
Ampd3	-0.306229	0.0203364
Tsfm	0.229762	0.020344
C4a	-0.598753	0.0203612
Ctbp1	0.15724	0.0203971
Lrp5	-0.340506	0.0204288
Acvr2b	-0.261205	0.0204947
Cox14	0.281576	0.020501
Fabp5	0.242965	0.0205052
Gm15696	-0.823919	0.0205391
Gm11353	1.13972	0.020565
Elovl1	-0.248692	0.0206223
Cux2	-0.230382	0.0206415
Ykt6	0.167455	0.0206419
Baz1b	-0.135294	0.0206526
Man1c1	-0.170702	0.020708
Gtf2e2	0.244845	0.0207089
Mydgf	0.224303	0.0207406
Sfxn2	-0.353065	0.0207623
Serinc2	-0.631701	0.0207636
Grin2b	-0.185908	0.0208152
Gosr2	0.137913	0.0208187
Cck	0.352371	0.0209036
Psmb1	0.269857	0.0209634
Sv2b	0.18908	0.0209701
Tpgs1	0.203301	0.0209845
Hdac10	-0.316343	0.0210145
Prnp	0.158977	0.0210426
Gm43457	-0.509107	0.0210671
Gm45073	-0.992046	0.0210732
Tra2a	-0.220033	0.0210756
Snu13	0.246341	0.0211133
Agl	-0.204047	0.0212204
Bbip1	0.244766	0.0212247
Mrps12	0.244393	0.0212459
Mcm7	0.234925	0.0213304
Fam98c	0.241064	0.0213615
Farsb	0.209583	0.0213712
Gm25395	2.39656	0.0213943
Dars	0.210342	0.0214981
Edf1	0.309215	0.0215378
Anxa3	-0.22892	0.0215945
Gm22755	-3.60313	0.0216146
Rnf187	0.195667	0.0216204
Gm44257	-0.509715	0.0216244
Mir3104	-2.90457	0.0216443
Mir7220	-0.6905	0.0216578
Gm10110	1.12807	0.0216769
D5Ertd579e	0.13986	0.0217524
Ppp2r1a	0.14323	0.0217789
Gm43314	-1.3385	0.0218091
Tcerg1	-0.198204	0.0218419
Gm45818	0.500585	0.0219399
Foxk1	-0.191455	0.0219997
Gm22	-0.613079	0.0219998
Ndufs5	0.315236	0.0220012
Cnn2	-0.303992	0.0220289
Tob2	-0.270708	0.0220304
Prelid1	0.215325	0.0220376
Cebpzos	0.341558	0.0220576
Mrps14	0.231442	0.0221092
Ddt	0.3441	0.0221456
Cyp2d22	-0.20442	0.0222717
Nptx1	-0.208771	0.0222775
Srp9	0.223167	0.0222841
Prss12	0.290753	0.0223102
Hspe1	0.282913	0.0223195
Foxl2os	-0.743101	0.0223293
Stmn2	0.251439	0.0223357
Slc26a11	-0.425099	0.022339
Gm37249	-0.428142	0.0223417
Snap91	0.151438	0.0223698
Hsbp1	0.218974	0.022373
Tspan3	0.156211	0.022376
Col11a1	-0.388185	0.0224184
N4bp2l2	-0.217156	0.0224308
Fam228a	-0.482605	0.0224492
Erap1	-0.320906	0.0225078
Zfp609	-0.268684	0.0225391
Gabarapl1	0.23005	0.0225444
Nkd2	-0.328734	0.0225745
5930430L01Rik	-0.39352	0.0226298
Itpripl2	-0.243752	0.0226396
Clcf1	-0.613225	0.0226838
Gm3764	-0.344779	0.0227035
Nrbp1	0.150648	0.0227113
Pou2f1	-0.208377	0.0227599
Ccdc141	-0.27479	0.0227981
Dld	0.191922	0.0228185
Gm9493	1.03121	0.0228264
Fgd5	-0.308038	0.0228411
Rcn2	0.166003	0.0228552
Slc41a1	-0.252251	0.0228597
Lancl2	0.190086	0.0228683
Hyal1	-0.437692	0.0229125
Vcan	-0.248641	0.0229129
Fam131a	0.15982	0.0229177
RP24-532P18.1	-0.748566	0.0229495
Mpzl2	-0.824	0.0229723
Gm43704	-2.53959	0.0229816
Slc16a13	-0.354007	0.0230044
Angel2	0.160419	0.0230219
Rnd3	0.265751	0.0230255
Gm4810	-2.02561	0.0230668
Parp3	-0.379269	0.0231731
Ndufaf5	0.253464	0.0232519
Ccdc85b	0.231721	0.0233245
Plcd3	-0.254144	0.0233251
Psph	0.233208	0.0234131
Cr1l	-0.219418	0.0234328
Gtf2e1	0.202534	0.0234365
Pnck	0.235173	0.0234924
Gm13841	0.743976	0.0235121
Stoml2	0.260918	0.0235759
Arl4c	0.175349	0.0235919
Dbx2	0.257032	0.0236008
Pyroxd2	-0.58267	0.0236944
Atg12	0.177074	0.0237065
Apoo-ps	1.09907	0.0237523
Ankhd1	-0.149678	0.0237526
Tsr3	0.263805	0.023783
Smim7	0.185199	0.0238139
H2afj	0.251337	0.0238281
Pcdhb15	-0.394377	0.0238325
Rps2	0.318267	0.023879
Cacna1a	-0.268044	0.0238923
Btf3	0.214824	0.0239515
Rab11fip1	-0.338009	0.0239857
Mrpl16	0.258737	0.0240252
Thoc7	0.230913	0.0240269
Ncbp1	0.149649	0.0240305
Mgme1	0.312921	0.0240921
Havcr2	-0.347875	0.0241064
Fat1	-0.293398	0.0241581
6820431F20Rik	-0.259676	0.0242376
Nsg1	0.193837	0.0242754
AI115009	0.330909	0.0242762
Neurod6	0.389296	0.024284
Hspb7	0.733056	0.024296
Gm28192	-0.400334	0.024301
Edn3	-0.384165	0.0243161
Bex2	0.271776	0.0243793
Med29	0.327877	0.0244089
Gm37893	-0.38945	0.0244098
Lmbr1l	-0.399693	0.0244227
Pik3ip1	-0.211199	0.0244858
Pam16	0.31111	0.0245785
Cspg5	0.157601	0.0245818
Cops4	0.212028	0.0246186
Cacna1h	-0.303599	0.0246322
Gm42672	-0.628661	0.0246396
Sh3yl1	0.246316	0.0246739
Plin4	-0.708674	0.024745
Rbm15	-0.205397	0.0247521
Cdr2	0.299425	0.024775
Bmp1	-0.387447	0.0247761
Itfg1	0.1751	0.0248011
Ndufb3	0.324921	0.0248075
Igf2r	-0.225566	0.0248476
Gm26575	-0.974186	0.0248492
Spry2	0.243106	0.0248585
1700047M11Rik	-0.405505	0.0249114
Psmb4	0.225973	0.0249165
Serpind1	-0.512261	0.0249305
2900089D17Rik	-0.522641	0.0249326
Rcor1	-0.180609	0.0250105
Gramd1b	-0.154734	0.025024
Clns1a	0.221755	0.0250574
Prmt1	0.200217	0.0250774
Gm44861	-0.52962	0.0250948
Spaca6	-0.367843	0.0250968
Dnlz	0.232313	0.025108
Morf4l1	0.212374	0.0251105
Rpsa-ps10	0.670314	0.0251149
Shisa2	0.397293	0.0251849
RP24-94A19.4	-0.605706	0.0252617
Gm17622	-1.85548	0.025285
Faah	-0.181311	0.0253031
Rab5a	0.158325	0.025309
Kat6a	-0.16091	0.025342
Myh9	-0.298105	0.0253482
Col8a2	-0.591014	0.0253707
Gm8623	3.3052	0.0253848
Mvd	0.255142	0.0254372
Trappc13	0.198394	0.0256455
Cby1	0.184789	0.0256553
Snrnp40	0.184101	0.0256619
Cct4	0.250726	0.0256847
Lypd6	0.24588	0.0256848
Ecm1	-0.316308	0.0256974
Mrpl36	0.280238	0.0257158
Bok	0.209893	0.0257366
Fbxo9	0.167414	0.0257368
Gnb5	0.183206	0.0257404
Zbtb7b	-0.226368	0.02575
Sox21	0.279133	0.0257843
Txndc12	0.218183	0.0257887
Ccdc115	0.17181	0.0258079
Cdk5rap2	-0.214079	0.0258215
Notch3	-0.384775	0.0259288
Glt8d2	0.26144	0.025932
Tmbim1	-0.210484	0.0259433
Gm6063	1.74026	0.025972
Wdr61	0.201293	0.0259954
Gm18186	1.61571	0.0260182
Lats2	-0.242223	0.0260636
Phykpl	-0.286263	0.0261052
Impa1	0.199314	0.0261154
Gga2	-0.223241	0.0261374
Lamtor2	0.311695	0.0261407
Txlng	-0.263181	0.026142
Clptm1l	0.181707	0.026181
Adck1	0.166582	0.0261975
A4galt	-0.403189	0.0262024
Apopt1	0.228343	0.0262098
Nme2	0.335835	0.0263489
Ttc19	0.166546	0.0263592
Cfl1	0.201973	0.0264116
Rai1	-0.25814	0.0264711
Dagla	-0.255195	0.0264913
Kdm5b	-0.126504	0.0265555
S100a9	1.81589	0.0265602
Ppp2r5a	0.181404	0.0265873
Kirrel2	-0.362896	0.0266655
Rnaseh2c	0.290843	0.0267055
Ndufc1	0.302253	0.026769
Ubl4a	0.153403	0.0267895
Gm42892	-1.01117	0.0268767
Far2	0.186893	0.0269337
Cox6a1	0.335875	0.0269422
Atxn7	-0.200074	0.0269927
Zbtb37	-0.251019	0.0270412
Ric1	-0.195082	0.0270509
Gm43462	-0.757235	0.0270761
Prex2	-0.352968	0.0271076
Ank3	-0.16823	0.0271167
Zmynd19	0.210988	0.0271565
Grpel1	0.241986	0.0272043
Appl2	-0.267678	0.0272072
Vta1	0.220684	0.027209
St6galnac2	-1.01895	0.02722
Armcx2	0.138972	0.0272373
Gm17100	-2.82285	0.0272633
Wipf3	-0.2106	0.0272769
Cpeb1	-0.160257	0.0272822
Cox7b	0.316736	0.0273031
Usp36	-0.239461	0.0273244
Ssc5d	-0.430896	0.0273514
Dclk1	0.137697	0.0273574
Tnks1bp1	-0.227218	0.027366
Gm12166	1.09577	0.0274195
Kcnt1	-0.31013	0.0274352
Coro1a	0.147065	0.0274667
B9d2	0.267984	0.0274719
Dhps	0.169625	0.0275028
Disp3	-0.284281	0.0275335
Pctp	-0.430545	0.0275506
Six5	-0.554155	0.0275747
Mir1943	-1.1359	0.0276659
Aph1c	-0.248019	0.0276714
Atp6v1a	0.213852	0.0277247
Taf6	0.204286	0.0277588
Nop16	0.230314	0.0277805
Ap1g2	-0.357778	0.0277944
Fdft1	0.196334	0.0278989
Arfip2	0.173218	0.0279215
R3hdm1	-0.192927	0.0280069
Ahr	0.270006	0.0280625
Pop4	0.240923	0.0281044
Rhov	0.297908	0.0281187
Cox7a2	0.345028	0.0281415
Phf8	-0.211402	0.0281783
Gm4613	0.968387	0.028181
Emg1	0.159336	0.0282187
Spcs1	0.245655	0.0282224
Gm28294	-0.748726	0.028242
Otud7a	0.186446	0.0282667
Fbxo17	0.356715	0.028321
Adamtsl5	-0.401131	0.0284025
RP24-298N7.10	-0.788516	0.0284303
RP24-406I15.4	-0.436656	0.0284547
Arhgdig	0.246328	0.0284609
Mrpl47	0.295578	0.0285223
Phyhd1	-0.493079	0.0285486
1110004E09Rik	0.240569	0.028572
Ndufv2	0.280331	0.0285739
1110008F13Rik	0.318928	0.0285743
Gjb2	-0.445004	0.0285962
Sema3g	-0.309329	0.0286233
Zfp516	-0.218633	0.0286672
Bex3	0.243193	0.0287015
Chmp4b	0.196241	0.0287513
Gm44832	-0.87468	0.0287953
Mtfp1	0.202091	0.028805
Gng10	0.502408	0.0288218
Mif	0.29944	0.0288259
Ube2e1	0.218789	0.028835
Mipep	0.231457	0.0288373
Taf10	0.315754	0.0288638
Sorbs1	-0.171047	0.0288682
Acrbp	-0.322562	0.0288885
Mdh2	0.206775	0.0288928
4930402H24Rik	-0.184403	0.0289872
Cyr61	-0.484625	0.0290382
Clta	0.213364	0.0290406
Ikbke	-0.536769	0.0290561
Ppbp	2.58685	0.0290729
Snx4	0.150867	0.0290816
Gm38297	-0.710685	0.0291223
D830044I16Rik	-0.570463	0.0291286
Lrp6	-0.152049	0.0291966
Rcn3	-0.433007	0.0292214
RP24-98A23.2	-0.7309	0.0292574
Arpc4	0.184126	0.0292731
Aldh1a3	0.44882	0.0292887
Slc38a6	-0.281341	0.0293387
Phactr4	-0.313005	0.0293398
Atp5b	0.19998	0.0293619
Acer2	-0.464672	0.029373
Oplah	-0.212235	0.029375
Mak16	0.266796	0.0294393
Psmb6	0.248978	0.0294575
Clcn2	-0.273113	0.0294634
Rabggtb	0.176014	0.0294668
Avp	1.21631	0.0294969
Mtif3	0.220069	0.0295469
Inmt	-0.730711	0.0296112
Gm22767	1.18292	0.0296419
9430041J12Rik	-0.37796	0.0296506
Gm44700	-1.30827	0.0296832
Qser1	-0.218733	0.0297033
Fkbp7	-0.428912	0.0298028
Fgfr1	-0.249151	0.0298141
Prss22	0.419163	0.0298357
Egfr	-0.251357	0.0298648
Cacybp	0.281798	0.0298687
Ptpn23	-0.332087	0.0299169
Slc12a7	-0.660226	0.0299189
Diras2	0.17222	0.0299365
Nwd1	-0.204596	0.0299402
Psmc6	0.201672	0.0299491
Wwc1	0.153158	0.0301037
Scube3	-0.344257	0.0301062
Gm6254	1.35261	0.0301077
Necap1	0.174106	0.0301151
Ccndbp1	0.159893	0.0301662
Tmem50b	0.178075	0.0301734
Ube2n-ps1	0.78475	0.030194
Polr2l	0.315522	0.0302003
Chd6	-0.142769	0.0302135
Srek1	-0.169371	0.0302359
Gde1	0.172509	0.0302947
Ddx41	0.134416	0.0304002
Gys1	-0.218051	0.0304035
Akt1s1	0.170387	0.030408
Atp6v0d1	0.205194	0.0304526
Rwdd2a	0.255618	0.0304582
Gm4204	1.26142	0.0304767
Dok5	0.265258	0.0304975
Sult4a1	0.174827	0.0304983
Prr12	-0.300795	0.0305814
Phax	0.256339	0.0305943
Nol4	0.218673	0.0305957
Rapgef3	-0.310862	0.0306017
Arpc5l	0.202017	0.0306178
Trpm2	-0.224163	0.0306535
Banf1	0.229571	0.0306587
Krr1	0.190507	0.0306811
Srcap	-0.355798	0.0307167
Rnf14	0.168249	0.0307199
Acads	-0.267367	0.0307431
Pigyl	0.248429	0.0307638
Rnf19b	0.19162	0.0308004
Pld2	-0.246897	0.0308482
Stard7	0.125754	0.0308779
Ctdspl	-0.18212	0.0309042
Sdhb	0.2229	0.0309078
Tgfb3	-0.317301	0.0309112
Gm26935	-0.521307	0.0309165
Fgl2	-0.541196	0.0310395
Gm5093	-1.07572	0.0311035
Ssh2	-0.168366	0.0311421
Kcnab1	0.279072	0.0311606
Tsg101-ps	1.49506	0.0311724
Rgs6	-0.162289	0.0312163
Gm16861	-0.452889	0.0312281
Tmc7	-0.201109	0.0313698
Tmem245	-0.199615	0.0313698
Ptp4a1	0.208798	0.03152
Leng9	0.25282	0.0315564
1190002N15Rik	0.294001	0.0315674
Gm6136	0.678703	0.0316362
Arl8a	0.135194	0.0316821
Cyb561d2	0.263383	0.0317382
Insig1	0.270434	0.0317448
Dync1i1	0.196994	0.0317661
Gm13688	0.543947	0.0317804
9330159F19Rik	-0.223677	0.0318759
Arpc3	0.275022	0.0319034
Mcrs1	0.148328	0.0319202
Tonsl	0.165187	0.0319317
Agtrap	-0.279471	0.0319327
Acot9	0.219866	0.0319634
Fam149a	0.182636	0.0319981
Gm37592	-0.488785	0.0320338
Gm45481	-1.33495	0.0320428
Gng5	0.270454	0.0320536
Otof	-0.346821	0.0320653
Lamtor3	0.169862	0.0320746
Itpa	0.161871	0.0320804
Vps41	0.137767	0.0320964
Arid5b	-0.266816	0.0320964
Lix1	0.201659	0.0321076
Sema6c	-0.317281	0.0321383
Ctsh	-0.238216	0.0321415
A230057D06Rik	-0.354184	0.0321487
Parvg	0.265843	0.0321605
Fkbp4	0.211613	0.0321734
B3galt2	0.350521	0.0322065
Ly6g6e	1.30257	0.0323101
Rbmxl1	0.20375	0.0323106
Lcmt2	0.279938	0.0324055
Syt7	-0.184418	0.0324064
Atad5	-0.299622	0.0324489
Ppp1ca	0.191412	0.0324569
Itga7	-0.358958	0.0325198
Fxyd5	-0.393626	0.0325332
Gm23442	1.95413	0.0325416
Dse	-0.324199	0.0327401
Gm6851	2.91097	0.0327459
Gm20045	-0.346208	0.0327773
Heg1	-0.176737	0.0328003
Micu1	0.149929	0.0328034
Emx2os	-0.334888	0.0328185
Sf3b5	0.229237	0.03297
Tmem52	-0.998168	0.0329754
Arl1	0.193148	0.0330289
Slc24a5	-0.379591	0.0330305
Farp1	-0.223942	0.0330608
Tsr2	0.180637	0.0330626
Umps	0.199603	0.0330896
Setd7	-0.175972	0.0331211
Gm38253	-0.713048	0.0331648
B630019K06Rik	0.179183	0.0332146
Commd8	0.17299	0.0332441
Map3k14	-0.37264	0.0332535
Thrsp	-0.359753	0.0332558
Gm16364	-0.507047	0.0332818
Olfr1372-ps1	-0.570868	0.0333228
Hs3st2	0.306314	0.0333451
Gm45124	-0.587719	0.0333476
F420014N23Rik	-0.344116	0.0333579
Srxn1	0.187363	0.0333609
Vopp1	0.173971	0.0333901
Ppp3r2	-1.21466	0.0334047
Glod4	0.207927	0.0334305
Ap2a2	0.158619	0.0334343
Arhgef2	-0.141044	0.0334532
A730013G03Rik	1.05343	0.0334675
Sgms1	-0.192022	0.0334827
Fam234a	-0.253988	0.0335161
2310011J03Rik	0.156397	0.0335227
Arid3b	-0.327592	0.033551
Rfx1	-0.308594	0.0335554
Ppp2r2cos	-1.14662	0.0335564
Eif2b1	0.190476	0.0335903
Psmd5	0.187705	0.033671
Gm26711	-0.704768	0.0336835
Hbegf	0.25209	0.0336902
Chrd	-0.3207	0.0337232
Uqcrb	0.308058	0.0338367
Efcab6	0.226854	0.0338447
Gm8186	1.3889	0.033852
5730508B09Rik	0.382783	0.0338743
Fstl3	-0.438637	0.0339913
Adra1b	0.257594	0.0340411
Gm11361	1.0147	0.0341194
Ppp2cb	0.259938	0.0341294
Rpl31-ps16	2.47775	0.0341655
Atl1	0.188669	0.0341951
Glo1	0.209522	0.0342056
Grp	0.411589	0.0342857
RP24-126O19.4	-0.846938	0.0342913
Hmbox1	-0.166997	0.0342928
Wbp1l	-0.189016	0.0343748
Gm12391	-1.01781	0.0345421
Gm13463	-3.22959	0.0345526
Tspoap1	-0.354228	0.0346434
Med31	0.347546	0.034758
Trim47	-0.405335	0.0347657
Timm21	0.213244	0.034785
Gm44510	-0.783818	0.0348218
Akirin1	0.164347	0.0348689
Abcc3	-0.293043	0.0348745
Gm9946	0.524474	0.0349301
Mir5119	-0.972979	0.034957
Rps27	0.394258	0.0349612
1110002E22Rik	0.217441	0.0350179
Tbx18	-0.419485	0.0350939
Gm45898	-0.251062	0.0351091
Bccip	0.158551	0.0351128
9630013K17Rik	-0.792319	0.0351244
Plxnb2	-0.253232	0.0352344
Blnk	0.337806	0.0352736
Mlip	0.184876	0.0353406
Gm15777	-0.307517	0.0353778
Elob	0.297633	0.035417
Tmem147	0.210857	0.0354512
Ak5	0.18282	0.0354769
Ctxn2	0.335978	0.0355325
Utp18	0.176456	0.0355448
Nsd3	-0.126742	0.0355592
Gm44760	-1.3907	0.035579
Tnik	-0.149237	0.0355835
Crhbp	0.284369	0.0356133
Gm29100	0.328334	0.0356548
Cdh10	0.153339	0.0356672
Usmg5	0.360717	0.0356763
Gm11948	-0.523881	0.0356881
Mtf1	-0.154384	0.0357709
Oard1	0.245755	0.0357931
Gm27805	-1.72438	0.0358432
C78859	-0.255988	0.0358884
Foxo1	-0.234794	0.0359021
Psd2	0.147756	0.0359283
Fbxo25	0.144427	0.0359774
Tiam1	-0.179564	0.0360001
Gm37345	-0.476305	0.0360153
Ttc13	-0.221279	0.0362644
Gm12715	0.563817	0.0362657
Fam8a1	0.176134	0.0362899
Igsf3	-0.202595	0.0363631
Gm4654	1.36635	0.0363751
Col6a4	-0.852001	0.0364323
Dnaja2	0.198043	0.03645
Pak1ip1	0.192123	0.0364632
Map3k5	0.166437	0.0364877
Rbx1	0.254726	0.0365158
Adcy9	-0.248943	0.0365394
Ciao1	0.151286	0.0365849
Zfp652	-0.150336	0.0366661
Pycrl	0.207213	0.0366673
Col20a1	-0.448424	0.0366762
Olfml2a	-0.429741	0.0367974
Ywhah	0.169806	0.0369855
Lcmt1	0.197806	0.0370826
Mis18a	0.276698	0.037098
Cuedc2	0.234903	0.0371477
Slc19a1	-0.224665	0.037198
Bola3	0.316407	0.0372339
Gm4865	0.818627	0.0372494
3110035E14Rik	0.211045	0.0372592
Slc47a1	-0.694405	0.0372609
Uqcrq	0.325589	0.0372618
Zcchc12	0.21508	0.0372991
Minpp1	0.160904	0.0373413
Msh3	0.157707	0.0373601
Zfp369	-0.168147	0.0373878
C130083M11Rik	-0.418068	0.0373942
9630010A21Rik	-0.564552	0.0374266
RP23-408K7.1	-1.19433	0.0374722
Acad10	-0.325763	0.0375141
Gm45010	0.396459	0.0375333
Tmem132e	-0.258514	0.0375404
Gm25364	-1.93302	0.0375751
Pdcd6	0.175652	0.0376246
Gm42506	-2.36566	0.0376628
Romo1	0.392839	0.0376788
Zfp467	-0.266106	0.0377716
Tacc1	-0.0994254	0.037789
Flna	-0.363535	0.0378026
Rad23b	0.139866	0.0378138
Oscp1	0.157988	0.0378342
Cinp	0.157675	0.0378565
Ptpn13	-0.234277	0.037867
Cux1	-0.234613	0.0378956
Gm12844	1.88225	0.0378994
Smim8	0.253625	0.0379312
Wasf2	-0.225393	0.0379514
Cox8a	0.363072	0.037983
Phyhipl	0.135905	0.0380058
Imp3	0.269241	0.0380094
Grin1	-0.211252	0.0380492
Vdac2	0.170098	0.038085
Cpeb3	-0.136229	0.0380936
Kcna6	0.20505	0.03811
Hspd1-ps3	1.04923	0.0381803
1110032A03Rik	0.286147	0.0382034
Snrpe	0.344794	0.0382404
Taf5l	0.202856	0.0383252
Coa3	0.266012	0.0383362
Gm26945	-0.431186	0.0383975
Cd300a	-0.49026	0.038403
Nova2	-0.237976	0.0384091
Irs2	-0.253547	0.0384776
Nap1l4	0.162492	0.0384891
Pcsk9	0.355802	0.0384941
Gm13502	2.06183	0.0385685
Gm43951	-0.298991	0.0386382
Shroom1	-0.217279	0.0386436
Unc5a	-0.200006	0.0387165
Uxs1	0.181656	0.038737
Gm44982	-0.77187	0.0387985
Eepd1	0.176223	0.0389224
Lhfpl5	0.445754	0.03893
Ywhag	0.174748	0.0389324
Mrpl27	0.259645	0.0389422
K230015D01Rik	0.573291	0.038957
Scarna13	1.38468	0.0389738
Arl6	0.24534	0.0389809
Pithd1	0.222264	0.0389923
4931413K12Rik	-0.713866	0.0390202
Trim25	-0.305167	0.0390229
Megf8	-0.204471	0.0390304
Pcnx4	0.161574	0.0390989
Ajuba	-0.355843	0.0391021
Rbm33	-0.209248	0.0392268
Dnm2	-0.238059	0.0392484
Ghrl	-0.46237	0.0393156
AI413582	0.257201	0.0393167
Vtn	-0.308888	0.0393199
Dnajc19	0.241722	0.0393241
Gm43080	-0.345207	0.0393531
Gtf3c2	-0.197088	0.0393976
Rbm8a	0.221579	0.0394143
Selenof	0.203959	0.0395349
Slc2a10	-0.49366	0.0395406
Atp5c1	0.238251	0.0395723
Gpr4	-0.355977	0.0396649
Gpr61	0.178671	0.0396823
Ern1	-0.220037	0.0396985
Nfasc	-0.22107	0.0397085
Gm15500	0.558354	0.0397829
Robo4	-0.355067	0.0397881
2610001J05Rik	0.228926	0.0399107
Magohb	0.431066	0.0399391
Gm14253	-1.1549	0.0399552
Necab3	-0.159088	0.0399648
Prune1	0.184063	0.0399949
Mir365-1	-3.36322	0.0400136
Fastkd3	0.236617	0.04004
Mir6377	-3.12722	0.0401209
Sema4c	-0.250494	0.0402688
Slc27a1	-0.230143	0.0403941
Lcor	-0.246493	0.0404028
Zfp428	0.221711	0.0404448
Gm9762	1.02041	0.040452
Tmem35a	0.205592	0.0405471
Rpl15	0.243808	0.0406011
Zcchc11	-0.194362	0.0406628
Ociad1	0.163798	0.0407174
Hnrnpc	0.222218	0.040737
Lgi3	-0.214591	0.0407409
Frmd6	-0.146425	0.0407447
Acr	-0.440712	0.0407969
Gpr62	0.224615	0.0408675
Prkcdbp	0.266423	0.0408769
Fam129b	-0.200045	0.0408858
Htr3a	0.190392	0.0409394
Proser1	-0.312569	0.0410125
Fam181b	0.320505	0.0410157
Cd79a	-0.819584	0.0410857
Gap43	0.261723	0.0411539
Gm14524	-2.4784	0.0411656
Ilf2	0.132187	0.041291
Slc25a38	0.209372	0.0413482
Necab1	0.22488	0.0413617
Dpm1	-0.20882	0.0414084
Spag7	0.202361	0.0414177
Fstl1	-0.235332	0.0414826
Hmgb1	0.150664	0.0415145
Myo6	-0.163961	0.041538
Lgalsl	0.146846	0.0415881
Sesn1	-0.129978	0.0416641
Tmem9b	0.197846	0.0416698
Ass1	0.212673	0.04174
Mpc1	0.194215	0.0418542
Mmgt2	0.194248	0.0419013
Cyb5a	0.233772	0.0419518
Gprc5c	-0.355806	0.0419738
Nsdhl	0.190761	0.0420453
Rpl17-ps10	0.407896	0.0420616
Sumo2	0.196026	0.0420707
Lrrc3b	0.271201	0.0420747
Tagap	-0.623011	0.0421399
Sprn	0.166857	0.0422087
Ufm1	0.21317	0.0422316
Phb2	0.16622	0.0422434
RP23-408K7.2	-1.49188	0.0423385
Tbc1d31	-0.219344	0.0423504
Snhg7	2.96943	0.0423512
Trrap	-0.266944	0.0423672
Gm19587	2.75165	0.0424122
Mir6982	-0.646905	0.0424354
Zfp389	1.0558	0.0424373
Rpl28-ps3	0.849405	0.0424445
Eif4ebp1	0.292957	0.0425072
Mrps17	0.152058	0.0425184
Mrpl2	0.238283	0.0425755
Syn2	0.196607	0.042586
Brix1	0.199948	0.0426763
Sox11	-0.27124	0.0426812
Uba2	0.146741	0.0426813
2700060E02Rik	0.267368	0.0427002
Rnf169	-0.128893	0.0427037
Mrps7	0.198854	0.0427173
Unc119	0.187278	0.0427513
Atp2b2	-0.217601	0.0427965
Minos1	0.258923	0.0428512
Acat1	0.166985	0.0428882
Eef2k	-0.202011	0.0428984
Gm45515	-1.07433	0.0429284
Pcnt	-0.201124	0.0429378
Gm43980	-0.476929	0.0430656
BC002163	1.06719	0.043075
Ublcp1	0.204342	0.0431443
Aste1	0.286231	0.0432021
Gm6277	-0.343925	0.0432028
Gm42632	-0.630573	0.0432167
Rab5c	0.19491	0.0432202
Nme1	0.347074	0.0432403
Smim3	-0.332719	0.0432504
Scaf4	-0.260769	0.0433472
Llph-ps2	0.989868	0.0433972
Ube2s	0.162171	0.0434682
Gm15631	0.230324	0.0435244
B4galt1	-0.309645	0.043603
Ankrd27	-0.197754	0.0437642
Snrpd3	0.231171	0.0437916
Cdc25a	-0.259156	0.0438205
Dpy19l1	0.195734	0.0438369
Nfyb	0.19669	0.0438881
Cacna1d	-0.225205	0.0439024
Fkbp1a	0.172227	0.0439588
Setd5	-0.137496	0.0439662
Nckap1	0.149065	0.0440095
Aldh3b1	0.23829	0.0440505
Ddr1	-0.205343	0.0440899
Jade2	-0.21041	0.0442083
RP23-246K11.3	-0.55751	0.0442263
Hagh	0.173372	0.0442309
Nudt16l1	0.193098	0.0443423
Fam198a	-0.308079	0.0444044
Pdcl	0.215821	0.0444587
Pkd2	-0.150972	0.0445384
Cox5b	0.322461	0.0445532
Sept2	-0.338468	0.0445589
Sars	0.14054	0.0445847
Hmox1	-0.295346	0.0445999
0610005C13Rik	-0.607355	0.0446047
Lrrc10b	0.375008	0.0446137
Trip11	-0.202561	0.0446214
Atp5l	0.28799	0.0446312
Lsm4	0.214214	0.0446376
Mcf2l	-0.202555	0.0446838
Ell	-0.277942	0.0447041
Snhg11	-0.261509	0.0447468
Guk1	0.240261	0.0448058
Gm45836	-0.769908	0.0448447
Rapgef5	0.20404	0.0448917
Rnf31	-0.184098	0.0449589
9530056K15Rik	-1.04152	0.044964
Galnt16	0.143682	0.045024
Cad	-0.297358	0.0450754
Zbtb16	-0.287895	0.0451404
[truncated: 132 more rows]
